# Supplementary material for: The Capsule Regulatory Network of Klebsiella pneumoniae Defined by density-TraDISort
Source: mBio. 2018 Nov 20;9(6):e01863-18. doi: 10.1128/mBio.01863-18 (PMC6247091; doi:10.1128/mBio.01863-18)
Supplement: TABLE S2 [file mbo006184168st2.xlsx]

## Sheet: Sheet1
									Plasmid AP006726			Chromosome AP006725			Total
Lane ID	Reference number	Species	Sample	Total Reads	Reads matching transposon	% Matched	Reads Mapped	% Mapped	Unique Insertion Sites	Seq Len/ UIS		Unique Insertion Sites	Seq Len/ UIS		Unique Insertion Sites	Seq Len/ UIS
22332_1#1	ERS1655645	K. pneumoniae NTUH-K2044	Input 1	1784772	1763049	98.7829	1574705	89.3171	12050	18.6018		113698	46.1619		125748	43.5209
22332_1#2	ERS1655646	K. pneumoniae NTUH-K2044	Input 2	1551810	1533561	98.824	1374541	89.6307	11393	19.6745		111080	47.2499		122473	44.6847
22332_1#3	ERS1655647	K. pneumoniae NTUH-K2044	Input 3	1436826	1420023	98.8305	1257404	88.5481	11956	18.7481		106632	49.2209		118588	46.1486
22332_1#4	ERS1655648	K. pneumoniae NTUH-K2044	Top 1	2012497	1979475	98.3592	1745672	88.1886	12857	17.4342		114623	45.7894		127480	42.9297
22332_1#5	ERS1655649	K. pneumoniae NTUH-K2044	Top 2	2049475	2022749	98.696	1806828	89.3254	12804	17.5064		117764	44.5681		130568	41.9143
22332_1#6	ERS1655650	K. pneumoniae NTUH-K2044	Top 3	1524844	1505997	98.764	1333488	88.5452	11754	19.0703		109553	47.9085		121307	45.1142
22332_1#7	ERS1655651	K. pneumoniae NTUH-K2044	Middle 1	1491481	1444157	96.827	1143543	79.1841	9756	22.9758		98154	53.4723		107910	50.7152
22332_1#8	ERS1655652	K. pneumoniae NTUH-K2044	Middle 2	1938222	1898483	97.9497	1509313	79.501	10330	21.6991		105703	49.6535		116033	47.1648
22332_1#9	ERS1655653	K. pneumoniae NTUH-K2044	Middle 3	1975750	1918495	97.1021	1387455	72.32	10507	21.3336		104748	50.1062		115255	47.4832
22332_1#10	ERS1655654	K. pneumoniae NTUH-K2044	Bottom 1	1734033	1707219	98.4537	1515928	88.7952	1604	139.746		17204	305.076		18808	290.976
22332_1#11	ERS1655655	K. pneumoniae NTUH-K2044	Bottom 2	1637884	1604346	97.9524	1309995	81.6529	1927	116.322		20238	259.34		22165	246.906
22366_1#1	ERS1655656	K. pneumoniae NTUH-K2044	Bottom 3	1559339	1530335	98.14	1255860	82.0644	1305	171.764		15564	337.222		16869	324.422
Lane ID	Reference number	Species	Sample	Total Reads	Reads matching transposon	% Matched	Reads Mapped	% Mapped	Unique Insertion Sites	Seq Len/ UIS
22366_1#2	ERS1655657	K. pneumoniae ATCC43816	Input 1	1187667	1167949	98.3398	1009002	86.3909	255827	21.0096
22366_1#3	ERS1655658	K. pneumoniae ATCC43816	Input 2	937829	915106	97.5771	695491	76.0011	207286	25.9296
22366_1#4	ERS1655659	K. pneumoniae ATCC43816	Input 3	908498	892219	98.2081	700241	78.4831	202124	26.5918
22366_1#5	ERS1655660	K. pneumoniae ATCC43816	Top 1	1040681	1022509	98.2538	865461	84.6409	240298	22.3674
22366_1#6	ERS1655661	K. pneumoniae ATCC43816	Top 2	960807	949188	98.7907	833137	87.7737	235276	22.8448
22366_1#7	ERS1655662	K. pneumoniae ATCC43816	Top 3	1093370	1084744	99.2111	980703	90.4087	250949	21.418
22366_1#8	ERS1655663	K. pneumoniae ATCC43816	Bottom 1	992013	984460	99.2386	887498	90.1507	50782	105.841
22366_1#9	ERS1655664	K. pneumoniae ATCC43816	Bottom 2	1503471	1484295	98.7246	1293954	87.1763	31412	171.108
22366_1#10	ERS1655665	K. pneumoniae ATCC43816	Bottom 3	1196969	1174488	98.1218	989068	84.2127	17839	301.297
