# Supplementary material for: The Capsule Regulatory Network of Klebsiella pneumoniae Defined by density-TraDISort
Source: mBio. 2018 Nov 20;9(6):e01863-18. doi: 10.1128/mBio.01863-18 (PMC6247091; doi:10.1128/mBio.01863-18)
Supplement: TABLE S3 [file mbo006184168st3.xlsx]

## Sheet: Summary
	This sheet contains the output generated using the tradis_comparison.R tool distributed with the Bio-TraDIS pipeline, including log2 fold-change, log2-counts per million and q-value for each gene. "NA" values are shown for genes with insufficient read counts to be included in the comparative analysis.
	Sheet 1.	ATCC 43816
	Sheet 2.	NTUH-K2044 (chromosome)
	Sheet 3.	NTUH-K2044 (plasmid)

## Sheet: 1. ATCC43816_chromosome
Locus tag	Gene name	Function	logFC top_vs_input	logCPM top_vs_input	q.value top_vs_input	logFC bottom_vs_input	logCPM bottom_vs_input	q.value bottom_vs_input
VK055_0001	VK055_0001	lambda phage tail tape-measure family protein	NA	NA	NA	NA	NA	NA
VK055_0002	VK055_0002	putative kinase domain protein	NA	NA	NA	NA	NA	NA
VK055_0003	VK055_0003	hypothetical protein	NA	NA	NA	NA	NA	NA
VK055_0004	VK055_0004	putative kinase domain protein	NA	NA	NA	NA	NA	NA
VK055_0005	VK055_0005	phage tail family protein	-0.987648	3.8865	0.427796	-5.29285	2.08802	0.310828
VK055_0006	VK055_0006	hypothetical protein	NA	NA	NA	NA	NA	NA
VK055_0007	VK055_0007	hypothetical protein	-0.152579	3.96608	1	-4.9876	1.90012	0.513843
VK055_0008	VK055_0008	GDSL-like Lipase/Acylhydrolase family protein	-0.323001	3.67578	1	-4.62598	1.70383	0.704264
VK055_0009	VK055_0009	resolvase, N terminal domain protein	NA	NA	NA	NA	NA	NA
VK055_0010	VK055_0010	helix-turn-helix domain of resolvase family protein	NA	NA	NA	NA	NA	NA
VK055_0011	VK055_0011	hypothetical protein	-0.0423871	5.66913	1	-6.87509	3.31836	0.0164087
VK055_0012	VK055_0012	hypothetical protein	-0.260605	6.67791	0.634672	-1.52152	4.38349	0.192317
VK055_0013	ompC	outer membrane protein C	0.122397	8.99778	0.57088	-0.707938	6.44965	0.205935
VK055_0014	VK055_0014	putative outer membrane protein N	0.0746311	4.11603	1	0.395787	2.07817	1
VK055_0015	VK055_0015	HD domain protein	-0.554432	6.19866	0.147327	1.36809	4.54987	0.0809998
VK055_0016	dcm	cytosine-specific methyltransferase	0.768059	7.3811	4.37e-05	0.0659578	4.70536	0.973823
VK055_0017	VK055_0017	eamA-like transporter family protein	-0.0933407	6.75799	0.96538	-1.19975	4.40406	0.329792
VK055_0018	VK055_0018	DNA mismatch endonuclease of the very short patch (VSP) mismatch repair pathway	0.412172	5.0427	0.67674	0.642997	2.75259	0.95027
VK055_0019	yedI	conserved inner membrane protein	0.126149	6.82329	0.911047	-0.496534	4.44248	0.699088
VK055_0020	VK055_0020	diguanylate cyclase domain protein	-0.12996	7.78027	0.802134	1.29612	6.06793	0.0142762
VK055_0021	VK055_0021	hypothetical protein	-0.478126	5.52503	0.437654	-1.41168	3.41562	0.261309
VK055_0022	VK055_0022	dextransucrase DSRB family protein	0.157515	6.43035	0.919357	-1.44383	3.95417	0.275743
VK055_0023	rcsA	positive DNA-binding transcriptional regulator of capsular polysaccharide synthesis, activates its own expression	-2.58499	9.45907	2e-165	1.3036	8.69984	0.00147575
VK055_0024	VK055_0024	yedD-like family protein	-0.233195	6.11015	0.760498	-0.666268	3.91315	0.368406
VK055_0025	amyK38	amylase	-0.347557	7.95933	0.0381613	-1.91821	5.5482	0.00134154
VK055_0026	VK055_0026	bacterial extracellular solute-binding, 3 familyprotein	-0.335731	6.57324	0.355711	-2.43541	4.26982	0.0038952
VK055_0027	dcyD	D-cysteine desulfhydrase monomer	-0.394241	6.00057	0.541371	-0.342496	3.92222	0.688746
VK055_0028	VK055_0028	amino ABC transporter, permease, 3-TM region, His/Glu/Gln/Arg/opine family domain protein	-0.341899	6.39816	0.499419	-1.67406	4.13586	0.109176
VK055_0029	VK055_0029	ABC transporter family protein	-0.0870013	6.71872	0.962625	-1.4965	4.35841	0.102444
VK055_0030	VK055_0030	bacterial regulatory, luxR family protein	-0.03124	9.02027	1	-1.2099	6.45886	0.0478331
VK055_0031	VK055_0031	hypothetical protein	-0.17281	7.55942	0.698188	-0.915154	5.1954	0.25456
VK055_0032	VK055_0032	bacterial regulatory, luxR family protein	-1.2906	8.28809	1.48e-30	0.782462	6.84023	0.125932
VK055_0033	uvrC	excinuclease ABC subunit C	-0.377268	8.51513	0.00656518	-1.04345	6.16862	0.0520752
VK055_0034	pgsA	CDP-diacylglycerol--glycerol-3-phosphate 3-phosphatidyltransferase	NA	NA	NA	4.68633	0.575226	0.575227
VK055_0035	VK055_0035	tRNA-Gly	NA	NA	NA	NA	NA	NA
VK055_0036	VK055_0036	tRNA-Cys	NA	NA	NA	NA	NA	NA
VK055_0037	VK055_0037	tRNA-Leu	NA	NA	NA	NA	NA	NA
VK055_0038	dapA2	dihydrodipicolinate synthase	-0.251197	6.05615	0.740088	-0.278074	3.91534	1
VK055_0039	VK055_0039	yecA family protein	0.0941781	6.12734	0.997945	-1.75899	3.70576	0.182873
VK055_0040	tyrP	tyrosine ArAAP transporter	0.0102443	7.2699	1	0.106308	5.03734	1
VK055_0041	VK055_0041	hypothetical protein	0.187888	7.37379	0.651968	-0.556564	4.89493	0.544018
VK055_0042	VK055_0042	putative ferritin-1	0.17857	9.97602	0.157017	0.580803	7.84883	0.24437
VK055_0043	VK055_0043	hypothetical protein	0.254405	7.39189	0.579353	-1.18133	4.79973	0.185182
VK055_0044	VK055_0044	putative sugar-phosphate isomerase	-0.161178	6.07432	0.931282	-0.547995	3.86109	0.590905
VK055_0045	VK055_0045	major Facilitator Superfamily protein	-0.247221	7.47769	0.48345	-1.56343	5.10381	0.0122237
VK055_0046	VK055_0046	hypothetical protein	-0.667314	4.49024	0.563455	-1.34456	2.57041	0.497591
VK055_0047	VK055_0047	major Facilitator Superfamily protein	0.0781567	7.65407	0.937024	1.69918	6.05952	4.93e-05
VK055_0048	VK055_0048	putative succinate dehydrogenase	0.212893	4.93909	0.924393	0.290331	2.70478	0.938364
VK055_0049	VK055_0049	ferritin-like domain protein	0.448	7.66877	0.0301788	-0.68736	5.02096	0.32026
VK055_0050	VK055_0050	hypothetical protein	0.283076	6.66097	0.5957	-0.381952	4.18744	0.743274
VK055_0051	VK055_0051	periplasmic binding and sugar binding domain of LacI family protein	0.288289	9.09061	0.0282345	-0.720315	6.44408	0.198669
VK055_0052	araG	arabinose import ATP-binding protein AraG	-0.0650705	7.26754	1	-0.865739	4.89084	0.341038
VK055_0053	VK055_0053	branched-chain amino acid transport system / permease component family protein	0.363413	6.09218	0.480131	-0.586182	3.63665	0.784039
VK055_0054	otsB	trehalose-phosphatase	-0.221679	5.4142	0.891267	0.136652	3.34114	1
VK055_0055	otsA	alpha,alpha-trehalose-phosphate synthase	0.151717	7.25781	0.758772	0.213566	4.95958	0.949973
VK055_0056	VK055_0056	universal stress protein	0.176306	5.7775	0.896582	-1.35395	3.37867	0.263097
VK055_0057	VK055_0057	major Facilitator Superfamily protein	-0.118916	6.96702	0.911047	-0.453751	4.69524	0.668072
VK055_0058	VK055_0058	glycosyl Hydrolase Family 88 family protein	-0.126389	6.83836	0.911047	-1.32944	4.48901	0.0821663
VK055_0059	argS	arginine--tRNA ligase	1.84091	1.88541	1	NA	NA	NA
VK055_0060	VK055_0060	yecM family protein	0.455766	5.12684	0.53587	-5.99644	2.61388	0.153151
VK055_0061	cutC	copper homeostasis protein	-0.0417026	6.03128	1	-1.15942	3.72867	0.321069
VK055_0062	cmoB	tRNA (mo5U34)-methyltransferase	-0.791648	4.8857	0.1536	-0.221883	3.01359	1
VK055_0063	cmoA	tRNA (cmo5U34)-methyltransferase	-0.156625	5.23017	1	0.313454	3.17236	1
VK055_0064	VK055_0064	MAPEG family protein	0.305145	5.829	0.665536	-0.36354	3.4419	0.866915
VK055_0065	VK055_0065	hypothetical protein	0.151853	6.82586	0.807261	-1.46854	4.33466	0.0997604
VK055_0066	VK055_0066	isochorismatase family protein	-0.220802	5.53318	0.893206	-2.22654	3.2867	0.350525
VK055_0067	aspS	aspartate--tRNA ligase	-1.90779	1.88531	1	3.43571	0.676565	0.575227
VK055_0068	ntpA	dATP pyrophosphohydrolase	-0.400588	3.0918	1	0.700575	1.38483	0.915229
VK055_0069	VK055_0069	DNA-binding regulatory, YebC/PmpR family protein	0.309845	3.22888	1	-3.75406	1.22313	0.770596
VK055_0070	ruvC	crossover junction endodeoxyribonuclease RuvC	-0.390402	2.57776	1	1.55922	1.05113	0.870765
VK055_0071	ruvA	holliday junction DNA helicase RuvA	0.716797	2.88497	0.883846	2.8348	1.12636	0.505274
VK055_0072	ruvB	holliday junction DNA helicase RuvB	0.0959953	3.57734	1	-4.3782	1.53182	0.865191
VK055_0073	VK055_0073	fecCD transport family protein	0.0188798	5.74726	1	-0.42647	3.48443	0.708647
VK055_0074	VK055_0074	ABC transporter family protein	0.254228	6.06191	0.738548	-2.58189	3.56246	0.0569219
VK055_0075	znuA	high-affinity zinc uptake system protein znuA	0.215536	5.97774	0.828928	-0.546929	3.57414	0.65115
VK055_0076	VK055_0076	putative peptidase	-0.1019	6.84716	0.916514	-1.29292	4.48401	0.282589
VK055_0077	msbB	lipid A biosynthesis (KDO)2-(lauroyl)-lipid IVA acyltransferase	-0.222241	4.186	0.962625	0.194856	2.241	1
VK055_0078	pyk	pyruvate kinase	0.374301	6.65848	0.434186	-1.56423	4.05266	0.137333
VK055_0079	VK055_0079	helix-turn-helix domain, rpiR family protein	0.0519936	6.70035	1	-1.3763	4.27054	0.298038
VK055_0080	VK055_0080	putative formate-tetrahydrofolate ligase	-0.308464	4.70862	0.888256	0.153802	2.71347	1
VK055_0081	zwf	glucose-6-phosphate dehydrogenase	0.292395	2.43282	1	-2.36563	0.748754	1
VK055_0082	edd	phosphogluconate dehydratase	-0.203296	7.26144	0.599468	-1.29718	4.89989	0.101818
VK055_0083	eda	eda	-0.803102	3.35483	0.807261	-4.4639	1.58118	0.676896
VK055_0084	purT	phosphoribosylglycinamide formyltransferase 2	0.310324	6.22329	0.578421	-7.26624	3.63619	0.00445762
VK055_0085	yebG	hypothetical protein regulated by LexA	-0.0499165	4.62716	1	0.31968	2.54233	1
VK055_0086	VK055_0086	hypothetical protein	0.220209	4.61049	0.9475	-5.55252	2.28565	0.361701
VK055_0087	VK055_0087	protease II	3.1e-05	7.39269	1	-1.13334	4.95442	0.182611
VK055_0088	VK055_0088	exonuclease family protein	0.809686	5.64321	0.0279495	-0.834326	2.96327	0.492139
VK055_0089	holE	DNA polymerase III, &theta subunit	0.339513	4.59492	0.911047	-0.0441077	2.35998	0.975006
VK055_0090	VK055_0090	copC domain protein	0.110947	5.13937	0.995987	-0.123427	2.91321	1
VK055_0091	VK055_0091	copper resistance D family protein	0.524256	6.32662	0.231813	0.427509	3.87355	0.770596
VK055_0092	VK055_0092	hypothetical protein	-0.144444	5.66804	0.954994	-2.36457	3.37839	0.131368
VK055_0093	VK055_0093	hypothetical protein	0.342277	5.81429	0.634944	-1.31556	3.33415	0.252629
VK055_0094	VK055_0094	hypothetical protein	0.112316	9.60877	0.487041	-0.536908	7.08774	0.343803
VK055_0095	VK055_0095	hypothetical protein	-0.0649283	4.66055	1	0.400773	2.60178	0.919189
VK055_0096	pphA	phosphatase 1 modulates phospho, signals proteinmisfolding	0.0917495	8.37351	0.81748	-1.12108	5.80672	0.0481427
VK055_0097	VK055_0097	hypothetical protein	-0.22956	5.10513	0.904344	-1.82636	2.94862	0.225499
VK055_0098	rsmF	ribosomal RNA small subunit methyltransferase F	-0.0731141	5.86439	1	1.10469	3.89008	0.162103
VK055_0099	VK055_0099	hypothetical protein	-0.0595599	7.49989	0.9691	-0.121346	5.24007	0.958304
VK055_0100	yebS	conserved inner membrane protein	-0.0726272	7.26888	0.960096	-0.732822	4.92875	0.437121
VK055_0101	yebR	free methionine-(R)-sulfoxide reductase	-0.05288	5.97176	1	-0.104576	3.75398	1
VK055_0102	VK055_0102	putative structural transport element	0.751237	4.33407	0.461004	-4.92933	1.86102	0.511936
VK055_0103	VK055_0103	tail-specific protease	0.344525	5.85774	0.692987	-6.87509	3.31836	0.0164087
VK055_0104	htpX	heat shock, integral membrane protein	0.117316	5.64374	1	-0.241313	3.35625	1
VK055_0105	VK055_0105	major Facilitator Superfamily protein	0.0554171	6.73212	1	0.0299944	4.45364	1
VK055_0106	kdgR	kdgR transcriptional repressor	-0.155471	5.88596	0.911047	1.16408	3.98573	0.132884
VK055_0107	VK055_0107	yobH-like family protein	0.284072	4.64444	0.911047	-0.0579439	2.40699	1
VK055_0108	mgrB	small protein involved in the acid stress response	-1.31482	3.57846	0.329643	9.35403	9.68776	8.42e-45
VK055_0109	VK055_0109	yebO-like family protein	0.254334	5.60172	0.864248	-1.13718	3.18528	0.449103
VK055_0110	cspC	stress, member of the CspA stress protein, member of the CspA family predicted DNA-binding transcriptional regulator	0.0997652	7.77679	0.873438	-1.64954	5.20542	0.0313859
VK055_0111	ftsI	essential cell division FtsI; penicillin-bindingprotein 3	-0.225842	7.19956	0.518138	-0.365346	4.96899	0.719084
VK055_0112	yebH	23S rRNA m1G745 methyltransferase	-0.217423	5.4332	0.867526	0.385928	3.38806	0.853157
VK055_0113	VK055_0113	hypothetical protein	-0.0589825	5.61055	1	-0.713101	3.36422	0.775429
VK055_0114	VK055_0114	hypothetical protein	0.0567772	8.08086	0.976833	-0.74675	5.62065	0.274821
VK055_0115	manZ	manZ	0.0790759	6.61184	0.993817	-0.967074	4.21346	0.447387
VK055_0116	manY	manY	0.0865833	7.24885	0.9475	-0.95718	4.7986	0.18066
VK055_0117	manX	manX	-0.064073	7.63482	0.991645	-1.08894	5.20194	0.149092
VK055_0118	VK055_0118	transporter associated domain protein	-0.124253	7.09813	0.904995	-0.745361	4.79796	0.433776
VK055_0119	VK055_0119	putative cyclic-di-GMP phosphodiesterase AdrB	0.0697156	6.93158	1	-1.61738	4.45363	0.0688118
VK055_0120	VK055_0120	L-serine ammonia-lyase	-0.0540312	6.86104	1	-0.713729	4.53531	0.696206
VK055_0121	VK055_0121	NUDIX domain protein	0.445819	5.55224	0.57088	-1.96676	3.04681	0.221014
VK055_0122	pabB	aminodeoxychorismate synthase, component I	0.00284518	6.91947	1	-2.06114	4.45156	0.00603201
VK055_0123	VK055_0123	hypothetical protein	0.152101	4.54298	1	-0.0172866	2.37915	1
VK055_0124	VK055_0124	putative translation initiation inhibitor	-0.0638376	4.92665	1	-0.525941	2.76178	0.904391
VK055_0125	VK055_0125	DEAD/DEAH box helicase family protein	0.110879	7.48426	0.870489	-0.556144	5.06273	0.684109
VK055_0126	VK055_0126	putative peptidase	NA	NA	NA	4.68611	0.575226	0.575227
VK055_0127	VK055_0127	outer membrane lipo, Slp family protein	0.0213568	5.24098	1	-1.83008	2.96326	0.343803
VK055_0128	fadD	fadD	-0.0971588	6.80185	0.924667	-1.03604	4.47264	0.165947
VK055_0129	rnd	ribonuclease D	-0.315244	5.76294	0.701996	0.177432	3.72636	1
VK055_0130	minE	cell division topological specificity factor MinE	-4.97061	2.70877	0.0286205	-4.06262	1.36352	0.865191
VK055_0131	minD	septum site-determining protein MinD	0.293702	6.85423	0.421675	2.12731	5.22545	1.97e-05
VK055_0132	minC	septum site-determining protein MinC	0.0956388	6.55499	0.931282	-3.16382	4.0438	0.00533651
VK055_0133	VK055_0133	ycgL domain protein	-0.0324473	6.39424	1	-1.14067	4.0391	0.138318
VK055_0134	fahHD1	fumarylacetoacetate hydrolase domain-containing protein 1	0.195096	6.75833	0.721468	1.49557	4.85499	0.00320171
VK055_0135	VK055_0135	flagellin N-methylase family protein	-0.926675	3.94024	0.389163	-0.768218	2.16262	0.829562
VK055_0136	tehB	tellurite resistance protein B	0.227664	3.76966	1	-4.54256	1.62891	0.679676
VK055_0137	dsbB	dsbBreduced	0.730372	3.50676	0.763291	1.66411	1.4685	0.612218
VK055_0138	nhaB	na+/H+ antiporter NhaB	-0.172772	6.60306	0.856686	-1.81751	4.2635	0.0903882
VK055_0139	VK055_0139	hypothetical protein	0.273412	3.85756	0.968379	-4.65	1.68708	0.677863
VK055_0140	fadR	fatty acid metabolism transcriptional regulator FadR	-0.442779	5.54396	0.599468	-1.39986	3.43575	0.393847
VK055_0141	VK055_0141	spoVR like family protein	-0.00348418	7.45088	1	-1.84692	4.95778	0.0546418
VK055_0142	VK055_0142	hypothetical protein	0.0253505	4.93925	1	-1.46669	2.68488	0.514205
VK055_0143	VK055_0143	FAD dependent oxidoreductase family protein	-0.106259	6.20255	0.946102	-0.63444	3.95044	0.766894
VK055_0144	alr	alanine racemase	0.217857	6.45102	0.67674	-1.02843	3.98446	0.428413
VK055_0145	VK055_0145	transporter associated domain protein	-0.00232894	6.63303	1	-0.563811	4.31623	0.511477
VK055_0146	VK055_0146	L,D-carboxypeptidase A	0.696874	4.61181	0.488496	-5.31243	2.11144	0.285953
VK055_0147	mltE	lytic murein transglycosylase E	0.473942	4.01791	0.863878	0.801093	1.8833	0.963747
VK055_0148	VK055_0148	tonB-dependent siderophore receptor family protein	-0.000909646	7.39684	1	-1.31125	4.94396	0.154307
VK055_0149	VK055_0149	trehalase family protein	0.00163611	7.97147	1	-0.180226	5.65165	0.929069
VK055_0150	VK055_0150	hypothetical protein	-0.124113	7.93515	0.73008	-0.93978	5.54443	0.185182
VK055_0151	VK055_0151	A predicted alpha-helical domain with a conserved ER motif family protein	-0.109114	7.00338	0.946102	-2.78573	4.55837	0.000875902
VK055_0152	VK055_0152	transglutaminase-like superfamily protein	-0.07473	5.4972	1	-2.13971	3.20538	0.209798
VK055_0153	VK055_0153	proteasome subunit	0.229948	6.5922	0.744475	-0.386267	4.19057	0.865191
VK055_0154	VK055_0154	meiotically up-regulated gene 113 family protein	0.31091	10.3323	6.82e-05	-1.29933	7.49369	0.00371175
VK055_0155	VK055_0155	hypothetical protein	0.213368	8.91362	0.141195	-1.39644	6.20685	0.00814652
VK055_0156	VK055_0156	fatty acid desaturase family protein	-0.0701839	7.10416	0.971983	-0.893325	4.74163	0.292551
VK055_0157	VK055_0157	ABC transporter, phosphonate, periplasmic substrate-binding family protein	0.099108	6.23464	0.959656	-0.570575	3.88508	0.575227
VK055_0158	VK055_0158	putative nitrilotriacetate monooxygenase	-0.214384	6.38363	0.793517	-0.60995	4.14781	0.685396
VK055_0159	VK055_0159	hypothetical protein	0.4298	6.36373	0.246849	-0.833352	3.80924	0.397547
VK055_0160	VK055_0160	bacterial regulatory helix-turn-helix, lysR family protein	0.0428018	9.58561	0.96538	-1.04005	6.98272	0.0387752
VK055_0161	tdcB	tdcB	0.0725317	10.2573	0.753872	-0.320135	7.80594	0.575227
VK055_0162	tdcC	tdcC threonine STP transporter	-0.0357398	8.08715	1	-0.612297	5.70311	0.435993
VK055_0163	ackA	acetate kinase	-0.201087	6.20201	0.831214	-1.00497	3.95463	0.299919
VK055_0164	pflB	formate acetyltransferase	-0.0108849	7.32428	1	-1.26553	4.87537	0.119215
VK055_0165	VK055_0165	ABC transporter, substrate binding protein	0.0956168	5.99218	1	6.81805	9.28322	8.7e-42
VK055_0166	VK055_0166	branched-chain amino acid transport system / permease component family protein	-0.111911	6.61206	0.909034	-2.37471	4.22148	0.00711852
VK055_0167	VK055_0167	branched-chain amino acid transport system / permease component family protein	-0.202957	6.91783	0.709702	-1.1506	4.59016	0.279527
VK055_0168	VK055_0168	ABC transporter family protein	-0.0242199	5.91962	1	-1.0336	3.61527	0.428741
VK055_0169	VK055_0169	ABC transporter family protein	0.362074	6.12544	0.55609	-1.01812	3.60658	0.653003
VK055_0170	VK055_0170	putative transcriptional regulator LYSR-type	0.243678	9.79028	0.00890628	-0.691001	7.15333	0.149225
VK055_0171	pckA	phosphoenolpyruvate carboxykinase	0.0947016	9.09275	0.722124	-1.11702	6.4821	0.0286692
VK055_0172	VK055_0172	putative N-acetyltransferase	0.0538575	5.34527	1	1.53467	3.41742	0.111142
VK055_0173	VK055_0173	putative transcriptional regulator	0.311459	5.81504	0.696086	-0.740294	3.38765	0.575632
VK055_0174	VK055_0174	H+ symporter family protein	-0.164589	6.6266	0.897608	-3.35722	4.21346	0.00495843
VK055_0175	VK055_0175	bacterial regulatory helix-turn-helix, lysR family protein	0.172203	6.14955	0.83883	-1.15895	3.7128	0.355295
VK055_0176	VK055_0176	bacterial extracellular solute-binding family protein	0.148666	5.80592	0.968379	-0.800986	3.4354	0.732232
VK055_0177	VK055_0177	putative cold-shock protein	0.0756648	6.85925	0.959297	-0.718853	4.45157	0.411783
VK055_0178	VK055_0178	RNA pseudouridylate synthase family protein	-0.0559598	5.87819	1	0.415138	3.74909	0.803927
VK055_0179	VK055_0179	hypothetical protein	0.236541	7.26057	0.495248	0.0234435	4.87209	1
VK055_0180	VK055_0180	AIG2-like family protein	0.242156	6.94247	0.508315	-1.94739	4.36665	0.0270731
VK055_0181	VK055_0181	hypothetical protein	0.465296	5.39447	0.560517	-0.804687	2.92914	0.603345
VK055_0182	impJ2	type VI secretion system protein, DUF876	-0.139316	8.112	0.658172	-1.13174	5.68627	0.0847532
VK055_0183	VK055_0183	type IV/VI secretion system, DotU family domain protein	0.037228	5.82725	1	-1.46421	3.45903	0.209334
VK055_0184	VK055_0184	ompA family protein	0.0398516	6.82092	1	1.90945	5.23006	5.53e-06
VK055_0185	VK055_0185	hypothetical protein	0.268141	8.73631	0.171743	-1.92936	5.95369	0.0016323
VK055_0186	vgrG2	valine-glycine repeat protein G	0.144297	10.4353	0.0971421	2.30472	9.55739	8.2e-08
VK055_0187	VK055_0187	PLD-like domain protein	0.123525	10.609	0.147327	-0.741043	7.99119	0.0841745
VK055_0188	VK055_0188	sel1 repeat family protein	0.253939	10.2745	0.00143929	-0.218169	7.76249	0.770596
VK055_0189	VK055_0189	sel1 repeat family protein	0.138443	8.38199	0.628641	2.31261	7.3222	3.97e-09
VK055_0190	VK055_0190	phospholipase D family protein	0.132535	11.5877	0.0752959	-0.0642897	9.19983	0.993034
VK055_0191	VK055_0191	sel1 repeat family protein	0.16702	9.16138	0.286975	1.15994	7.3278	0.00380493
VK055_0192	VK055_0192	sel1 repeat family protein	0.286631	7.05527	0.350138	-1.3065	4.49057	0.181382
VK055_0193	VK055_0193	putative sel1-like repeat; harboring protein	0.00915364	5.25315	1	-6.44988	2.95215	0.0530277
VK055_0194	VK055_0194	sel1 repeat family protein	0.00429452	6.97478	1	-0.0143714	4.70668	1
VK055_0195	VK055_0195	hypothetical protein	0.252961	10.891	2.78e-05	-0.935734	8.14048	0.0321644
VK055_0196	VK055_0196	hypothetical protein	0.230766	7.76371	0.425307	-0.681224	5.24411	0.423075
VK055_0197	VK055_0197	hypothetical protein	0.0964937	8.0028	0.875592	-1.89745	5.40311	0.00516833
VK055_0198	icmF2	intracellular multiplication and human macrophage-killing family protein	-0.0116813	8.37178	1	-1.70564	5.79181	0.00239827
VK055_0199	impG2	type VI secretion system protein DUF879	-0.0350394	7.01424	1	-1.18779	4.60771	0.0977596
VK055_0200	impH2	type VI secretion system protein DUF1305	-0.0277757	6.02504	1	4.69828	6.94379	1.03e-18
VK055_0201	sciN2	type VI secretion lipofamily protein	0.139137	5.61907	0.958566	-0.61728	3.28789	0.761382
VK055_0202	VK055_0202	gene 25-like lysozyme family protein	0.20412	6.11609	0.808331	-1.69309	3.65906	0.124899
VK055_0203	impA2	impA-related N-terminal family protein	-0.139213	6.50214	0.914731	-2.25587	4.12588	0.0566275
VK055_0204	VK055_0204	periplasmic binding and sugar binding domain of LacI family protein	0.0328539	5.87788	1	-0.595438	3.58477	0.494397
VK055_0205	VK055_0205	hypothetical protein	0.230725	4.69269	0.953965	-0.182292	2.4668	0.973393
VK055_0206	VK055_0206	50S ribosome-binding GTPase family protein	0.263744	5.07931	0.880462	-6.06045	2.66127	0.103421
VK055_0207	pth	peptidyl-tRNA hydrolase	2.62376	1.99229	0.911047	5.79101	0.705834	0.355033
VK055_0208	VK055_0208	putative inner membrane protein	-0.0500081	4.4516	1	-0.988951	2.32191	0.693143
VK055_0209	VK055_0209	hypothetical protein	-0.438477	2.9929	0.969437	-3.81558	1.2418	0.770596
VK055_0210	sulP	sulfate permease family protein	0.302186	5.89138	0.581088	-0.0731756	3.50716	1
VK055_0211	VK055_0211	merR regulatory family protein	-0.00560759	6.29597	1	-0.70521	4.00231	0.680313
VK055_0212	prsA	ribose-phosphate diphosphokinase	NA	NA	NA	NA	NA	NA
VK055_0213	ispE	4-(cytidine 5'-diphospho)-2-C-methyl-D-erythritol kinase	NA	NA	NA	NA	NA	NA
VK055_0214	lolB	outer membrane lipoprotein LolB	-1.91095	1.8855	1	-1.29564	0.553442	1
VK055_0215	hemA	glutamyl-tRNA reductase	NA	NA	NA	5.79082	0.705834	0.355033
VK055_0216	prfA	peptide chain release factor 1	NA	NA	NA	4.68607	0.575226	0.575227
VK055_0217	prmC	protein-(glutamine-N5) methyltransferase, release factor-specific	0.480997	4.01824	0.852139	-0.220146	1.81491	1
VK055_0218	VK055_0218	invasion gene expression up-regulator, SirB family protein	0.472389	3.1847	0.976598	-3.61015	1.1579	0.770596
VK055_0219	VK055_0219	tetratricopeptide repeat family protein	-0.840123	2.70832	0.940317	2.17743	1.2726	0.416173
VK055_0220	kdsA	3-deoxy-8-phosphooctulonate synthase	1.83997	1.88535	1	NA	NA	NA
VK055_0221	VK055_0221	chaA calcium CaCA transporter	0.414967	6.43677	0.222633	-0.900398	3.87665	0.463231
VK055_0222	VK055_0222	chaB family protein	5.1e-05	6.02385	1	0.0873465	3.80396	1
VK055_0223	VK055_0223	putative cation transport protein	-0.0516667	5.39451	1	-2.00746	3.11338	0.382761
VK055_0224	VK055_0224	hypothetical protein	-0.483424	3.22869	0.92185	0.412371	1.48209	1
VK055_0225	VK055_0225	hypothetical protein	0.150427	3.73906	1	-4.54628	1.62962	0.677491
VK055_0226	VK055_0226	dsrE/DsrF-like family protein	-0.161902	5.71783	0.958566	-0.902247	3.51292	0.590905
VK055_0227	VK055_0227	ANTAR domain protein	0.0455897	6.93301	1	-1.30828	4.4867	0.114604
VK055_0228	VK055_0228	NMT1-like family protein	-0.28822	6.21004	0.636408	-1.47562	3.98595	0.186212
VK055_0229	ntrB	nitrate ABC transporter, permease protein	0.174213	5.52425	0.946102	-0.501611	3.20332	1
VK055_0230	VK055_0230	nitrate ABC transporter, ATP-binding C and D family protein	-0.0637941	6.5014	1	-3.19162	4.06768	0.00509796
VK055_0231	nirD	nitrite reductase [NAD(P)H], small subunit	-0.0680681	7.26838	0.961699	-0.910626	4.8998	0.158617
VK055_0232	VK055_0232	molybdopterin dinucleotide binding domain protein	0.28579	7.23396	0.265633	-1.81313	4.61585	0.0408565
VK055_0233	narL	narL transcriptional dual regulator	-0.0946835	5.23067	1	0.0510432	3.11333	1
VK055_0234	VK055_0234	hypothetical protein	0.266661	6.12003	0.645794	-0.0935663	3.73067	0.901147
VK055_0235	VK055_0235	HAMP domain protein	0.0162653	6.8454	1	-1.27305	4.44627	0.162569
VK055_0236	narK	narK MFS nitrate/nitrite antiporter	0.112063	7.14658	0.899989	-1.05047	4.67342	0.119859
VK055_0237	VK055_0237	hypothetical protein	-0.0311914	4.6268	1	-0.209554	2.48655	0.979735
VK055_0238	VK055_0238	nitrate reductase, alpha subunit	-0.0660315	7.63329	0.982722	4.36141	8.56483	1.14e-17
VK055_0239	narH	nitrate reductase, beta subunit	0.177393	5.73891	0.903928	0.733628	3.54319	0.494746
VK055_0240	narJ	nitrate reductase molybdenum cofactor assembly chaperone	0.239853	5.84393	0.79653	-1.39096	3.4209	0.352959
VK055_0241	VK055_0241	eamA-like transporter family protein	-0.282337	6.21862	0.713328	0.312363	4.16609	0.822497
VK055_0242	narI	respiratory nitrate reductase, gamma subunit	-0.023017	5.62764	1	-2.25	3.29175	0.185182
VK055_0243	VK055_0243	asnC family protein	-0.0103154	6.63325	1	-1.0729	4.27031	0.205935
VK055_0244	VK055_0244	tRNA-Tyr	-1.91096	1.8855	1	-1.2956	0.553442	1
VK055_0245	VK055_0245	tRNA-Tyr	NA	NA	NA	NA	NA	NA
VK055_0246	purU	formyltetrahydrofolate deformylase	-0.053551	6.68147	1	-0.424426	4.40012	0.807279
VK055_0247	VK055_0247	hypothetical protein	0.227092	6.01727	0.740088	-0.267777	3.64225	0.808255
VK055_0248	VK055_0248	patatin-like phospholipase family protein	-0.0626718	6.59562	0.990669	0.0997162	4.40795	1
VK055_0249	hnr	regulator of RpoS	0.261029	7.21976	0.341539	0.245203	4.86625	0.914464
VK055_0250	galU	UTP-glucose-1-phosphate uridylyltransferase	-3.65039	3.04309	0.0303165	10.8869	10.8368	2.02e-57
VK055_0251	hns	H-NS transcriptional dual regulator	NA	NA	NA	4.50691	0.57355	0.77617
VK055_0252	VK055_0252	hypothetical protein	0.457133	7.08381	0.0254415	-1.24189	4.41541	0.117085
VK055_0253	VK055_0253	thymidine kinase family protein	0.405473	7.36441	0.263926	4.81965	8.50101	1.45e-18
VK055_0254	adhE	adhE	-0.186956	8.03951	0.466155	-0.494053	5.73995	0.519529
VK055_0255	VK055_0255	hypothetical protein	0.0982992	6.80835	0.962005	-1.17355	4.37233	0.157546
VK055_0256	VK055_0256	marC integral membrane family protein	0.184502	7.32644	0.71045	-3.92715	4.69434	2.55e-05
VK055_0257	VK055_0257	hypothetical protein	0.212909	5.02992	0.911464	-0.495403	2.73826	1
VK055_0258	oppA	periplasmic oligopeptide-binding protein	0.129921	8.40515	0.683651	-0.239061	5.99845	0.827212
VK055_0259	oppB	oppB	0.40707	6.18332	0.341539	-1.63888	3.60353	0.138457
VK055_0260	VK055_0260	binding-protein-dependent transport system innermembrane component family protein	-0.0812149	5.97333	1	-2.65442	3.62956	0.0772112
VK055_0261	VK055_0261	oppD	-0.0319329	6.15517	1	0.130345	3.94951	0.903925
VK055_0262	VK055_0262	oligopeptide/dipeptide ABC transporter, ATP-binding, C-terminal domain protein	-0.043938	6.74009	1	-1.88941	4.31788	0.0393643
VK055_0263	VK055_0263	ion transport family protein	-0.0744497	7.05062	0.959656	-2.23854	4.61029	0.0081653
VK055_0264	VK055_0264	hypothetical protein	0.353304	5.04285	0.744889	-0.420479	2.68875	1
VK055_0265	cls	cardiolipin synthase	0.128362	7.36234	0.83883	-1.4933	4.81437	0.0241145
VK055_0266	VK055_0266	hypothetical protein	0.022329	4.99138	1	-6.07961	2.67849	0.111145
VK055_0267	VK055_0267	hypothetical protein	-0.0259489	7.48797	1	-0.541663	5.13942	0.590905
VK055_0268	VK055_0268	yceI-like domain protein	0.266792	9.8246	0.0329809	0.143424	7.4542	0.843825
VK055_0269	VK055_0269	YCII-related domain protein	0.158219	7.80585	0.637147	-0.995418	5.26258	0.186212
VK055_0270	VK055_0270	tonB protein energy transducer	1.30567	3.43215	0.388906	1.19023	1.17224	0.868307
VK055_0271	VK055_0271	phosphotransferase enzyme family protein	0.264481	6.01261	0.819258	-0.980573	3.58037	0.464714
VK055_0272	VK055_0272	hypothetical protein	0.559793	5.23904	0.337842	1.03498	2.91485	0.468986
VK055_0273	VK055_0273	hexose kinase, 1-phosphofructokinase family protein	-0.0295599	5.40369	1	-2.02245	3.10288	0.209552
VK055_0274	VK055_0274	hypothetical protein	-0.254639	7.91084	0.411012	-1.40296	5.5287	0.0161512
VK055_0275	VK055_0275	hypothetical protein	0.21961	9.15896	0.166435	-1.52234	6.41231	0.00189662
VK055_0276	thrS	threonine--tRNA ligase	-0.0798297	2.1849	1	2.72904	0.777686	0.575227
VK055_0277	infC	translation initiation factor IF-3	NA	NA	NA	4.68609	0.575226	0.575227
VK055_0278	rpmI	ribosomal protein L35	NA	NA	NA	NA	NA	NA
VK055_0279	rplT	ribosomal protein L20	NA	NA	NA	NA	NA	NA
VK055_0280	pheS	phenylalanine--tRNA ligase, alpha subunit	1.84091	1.88541	1	NA	NA	NA
VK055_0281	pheT	phenylalanine--tRNA ligase, beta subunit	1.83997	1.88535	1	NA	NA	NA
VK055_0282	ihfA	integration host factor, alpha subunit	1.57942	3.57664	0.159638	-3.39832	1.07646	0.770833
VK055_0283	VK055_0283	endoribonuclease L-PSP family protein	-0.449159	5.01907	0.615711	-6.38913	2.91715	0.0859622
VK055_0284	VK055_0284	pyridine nucleotide-disulfide oxidoreductase family protein	0.119365	7.59898	0.836345	-1.3336	5.06822	0.0315287
VK055_0285	VK055_0285	bacterial regulatory helix-turn-helix, lysR family protein	0.253676	6.06272	0.740088	0.20602	3.75931	0.917998
VK055_0286	VK055_0286	citrate transporter family protein	0.338213	6.53703	0.341539	-2.04265	3.94328	0.0973481
VK055_0287	btuC	btuC	-0.0638481	5.94623	1	-7.17671	3.55625	0.00362624
VK055_0288	metQ	metQ	0.155446	6.47911	0.855829	-1.51511	4.00721	0.161935
VK055_0289	VK055_0289	putative glutathione peroxidase	0.420764	5.39432	0.5957	-0.801996	2.94821	0.727756
VK055_0290	btuD	vitamin B12 import ATP-binding protein BtuD	-0.033171	6.31853	1	0.296949	4.13452	0.817335
VK055_0291	VK055_0291	nlpC/P60 family protein	0.337804	4.59435	0.890911	-0.927526	2.29567	0.851049
VK055_0292	VK055_0292	hypothetical protein	0.140102	6.35122	0.931282	-2.94822	3.87771	0.0262729
VK055_0293	VK055_0293	hemin uptake hemP family protein	0.229878	3.9134	1	-4.78881	1.75166	0.590905
VK055_0294	VK055_0294	3-deoxy-7-phosphoheptulonate synthase	0.0113314	5.74749	1	0.38847	3.59437	0.865805
VK055_0295	ydiA	putative phosphotransferase	0.270363	8.7645	0.0454052	-0.917582	6.11477	0.0989212
VK055_0296	VK055_0296	hypothetical protein	1.7329	2.64424	0.547599	-1.93067	0.654571	1
VK055_0297	ppsA	phosphoenolpyruvate synthase	-0.150903	9.03914	0.476142	-1.08569	6.56187	0.0293964
VK055_0298	VK055_0298	hypothetical protein	0.0774503	7.87051	0.958566	-0.837702	5.40946	0.381647
VK055_0299	VK055_0299	hypothetical protein	-0.0949114	7.3809	0.897515	-0.68425	5.04936	0.522282
VK055_0300	VK055_0300	4Fe-4S dicluster domain protein	0.0741384	7.91863	0.924319	-0.735174	5.45708	0.301005
VK055_0301	ybdB	proofreading thioesterase in enterobactin biosynthesis	0.175627	5.66747	0.887107	-2.16607	3.2312	0.249176
VK055_0302	VK055_0302	transglycosylase associated family protein	0.193685	5.61077	0.911047	-0.618927	3.26089	0.593064
VK055_0303	VK055_0303	hypothetical protein	-0.47148	4.52573	0.753453	-1.23206	2.53601	0.784039
VK055_0304	VK055_0304	hypothetical protein	-0.024693	8.25181	1	-0.995202	5.78743	0.106341
VK055_0305	VK055_0305	cobalamin-independent synthase, Catalytic domainprotein	0.0172671	6.5993	1	-0.150063	4.33036	0.978435
VK055_0306	VK055_0306	major Facilitator Superfamily protein	0.0306777	5.95885	1	-1.60033	3.58822	0.400623
VK055_0307	VK055_0307	ABC transporter family protein	-0.513431	5.27292	0.413129	0.306856	3.32755	0.932255
VK055_0308	VK055_0308	fecCD transport family protein	-0.389269	5.41421	0.5957	-2.21639	3.26629	0.162927
VK055_0309	VK055_0309	periplasmic binding family protein	-0.522179	5.97265	0.203062	-0.901013	3.86832	0.439313
VK055_0310	VK055_0310	bacterial regulatory helix-turn-helix, lysR family protein	0.0449919	6.1171	1	-1.78387	3.74135	0.276721
VK055_0311	VK055_0311	short chain dehydrogenase family protein	-0.368807	6.45512	0.446783	-3.27681	4.14782	0.00618198
VK055_0312	VK055_0312	bacterial regulatory, tetR family protein	-0.0165043	3.80002	1	-4.7443	1.74193	0.672084
VK055_0313	VK055_0313	efflux transporter, RND family, MFP subunit	0.125033	5.97963	0.950501	-1.0103	3.61237	0.702615
VK055_0314	VK055_0314	acrB/AcrD/AcrF family protein	0.00410166	7.67216	1	1.14427	5.79986	0.0160793
VK055_0315	lctD	L-lactate dehydrogenase	-0.151162	7.28087	0.806507	-0.304662	5.0402	0.780402
VK055_0316	VK055_0316	bacterial regulatory, tetR family protein	0.203613	6.27856	0.798054	-2.82668	3.77503	0.0438025
VK055_0317	VK055_0317	doxX family protein	0.167585	5.82147	0.899798	-0.11944	3.51674	0.943681
VK055_0318	VK055_0318	hypothetical protein	0.471667	5.54034	0.55609	-1.87429	2.98781	0.286072
VK055_0319	sufA	feS assembly scaffold SufA	-0.219403	5.23895	0.959656	-1.92069	3.02432	0.275174
VK055_0320	sufB	feS assembly protein SufB	0.0484268	7.35526	0.999384	-1.25689	4.88633	0.171566
VK055_0321	sufC	feS assembly ATPase SufC	-0.161285	6.01048	0.911047	-2.72808	3.67639	0.0394833
VK055_0322	sufD	feS assembly protein SufD	0.0313712	6.44217	1	-0.558893	4.1081	0.766034
VK055_0323	sufS	cysteine desulfurase	-0.337647	6.00437	0.566852	-0.847895	3.83451	0.51148
VK055_0324	sufE	cysteine desulfuration protein sufE	-0.35466	6.24578	0.413396	-2.09918	3.99339	0.0572748
VK055_0325	VK055_0325	putative L,D-transpeptidase YcfS	0.0843194	6.36004	0.986768	-0.427123	4.02822	0.916763
VK055_0326	lpp	murein lipoprotein	0.153939	6.73672	0.893206	-1.05433	4.28696	0.459144
VK055_0327	pyk2	pyruvate kinase	0.383915	6.27632	0.344248	-1.17343	3.73046	0.368459
VK055_0328	VK055_0328	hypothetical protein	0.066352	6.42308	1	-3.04731	3.94804	0.00711852
VK055_0329	VK055_0329	hypothetical protein	0.447015	5.47956	0.480131	-0.855498	3.00713	0.739096
VK055_0330	VK055_0330	bacterial regulatory, tetR family protein	-0.218691	5.8726	0.806806	-1.65474	3.63619	0.178632
VK055_0331	VK055_0331	xylose isomerase-like TIM barrel family protein	-0.320062	6.7679	0.495343	-2.04555	4.47116	0.0731275
VK055_0332	VK055_0332	major Facilitator Superfamily protein	-0.109001	6.43999	0.961699	1.04592	4.51767	0.138807
VK055_0333	VK055_0333	thiF family protein	-0.276649	5.35572	0.77992	-1.1568	3.21492	0.321925
VK055_0334	VK055_0334	ABC transporter family protein	0.194895	5.89858	0.877442	-0.158426	3.56867	1
VK055_0335	VK055_0335	bacterial extracellular solute-binding family protein	-0.0879575	5.6273	1	0.00632579	3.45222	1
VK055_0336	VK055_0336	fecCD transport family protein	0.19158	6.52876	0.77199	-3.09032	3.98557	0.00670763
VK055_0337	VK055_0337	periplasmic binding family protein	-0.0564621	6.08597	1	-1.7923	3.74546	0.13953
VK055_0338	VK055_0338	bacterial transcriptional regulator family protein	0.0362631	5.3552	1	-6.50081	3.01153	0.0427622
VK055_0339	mhpA	3-(3-hydroxy-phenyl)propionate/3-hydroxycinnamic acid hydroxylase	0.00151227	6.42952	1	-0.782746	4.06948	0.701371
VK055_0340	mhpB	2,3-dihydroxyphenylpropionate/2, 3-dihydroxicinnamic acid 1,2-dioxygenase	0.164109	6.12303	0.937978	-1.15138	3.71805	0.371921
VK055_0341	mhpC	2-hydroxy-6-oxononadienedioate/2-hydroxy-6- oxononatrienedioate hydrolase	-0.0553405	6.12044	1	-1.26014	3.78388	0.162927
VK055_0342	mhpD	2-keto-4-pentenoate hydratase	0.498935	5.41228	0.359146	1.03007	3.10782	0.622134
VK055_0343	VK055_0343	acetaldehyde dehydrogenase	0.277467	5.81408	0.72093	-0.751313	3.40202	0.855779
VK055_0344	dmpG	4-hydroxy-2-oxovalerate aldolase	-0.161007	5.82808	0.954437	-1.55828	3.55876	0.355033
VK055_0345	VK055_0345	sugar (and other) transporter family protein	0.0503069	5.59479	1	-0.235695	3.35235	1
VK055_0346	VK055_0346	multi-copper polyphenol oxidoreductase laccase family protein	0.0578364	5.5247	1	-2.11497	3.17916	0.153151
VK055_0347	VK055_0347	putative thiosulfate sulfurtransferase	-0.0794594	6.80688	0.959297	-2.54516	4.37088	0.0210003
VK055_0348	VK055_0348	cysteine dioxygenase type I	0.253796	4.47008	0.961699	1.87074	2.54273	0.298096
VK055_0349	VK055_0349	bacterial regulatory helix-turn-helix, lysR family protein	0.254458	5.9604	0.725867	-0.535019	3.57372	0.575227
VK055_0350	VK055_0350	luciferase-like monooxygenase family protein	-0.203098	6.36928	0.830374	-0.852478	4.11051	0.591396
VK055_0351	VK055_0351	acyl-CoA dehydrogenase, C-terminal domain protein	0.0267586	5.98546	1	-1.05052	3.65349	0.383771
VK055_0352	VK055_0352	ABC transporter, substrate-binding, aliphatic sulfonates family protein	0.405404	6.25145	0.313798	-0.408963	3.76765	0.871562
VK055_0353	VK055_0353	NMT1-like family protein	-0.0281479	6.93514	1	-0.416414	4.61377	0.571161
VK055_0354	VK055_0354	binding-protein-dependent transport system innermembrane component family protein	-0.00767279	6.09716	1	-1.19971	3.75837	0.531032
VK055_0355	VK055_0355	ABC transporter family protein	0.230723	5.04348	0.920914	1.26039	2.9745	0.463334
VK055_0356	VK055_0356	tonB-dependent siderophore receptor family protein	-0.100108	7.84461	0.85601	-2.31864	5.31898	0.00029872
VK055_0357	VK055_0357	hypothetical protein	0.476803	3.57757	0.961699	-4.18921	1.42612	0.865583
VK055_0358	VK055_0358	putative siderophore transport system ATP-binding protein yusV	-0.120537	5.88528	0.968379	-0.620781	3.65208	0.870169
VK055_0359	VK055_0359	fecCD transport family protein	-0.292126	5.42502	0.878818	0.0855478	3.38395	1
VK055_0360	VK055_0360	fecCD transport family protein	-0.114371	6.44126	0.959297	-2.16964	4.06812	0.120581
VK055_0361	VK055_0361	putative ferrichrome-binding protein	0.207909	5.4607	0.896582	-6.51925	3.02402	0.0409835
VK055_0362	VK055_0362	helix-turn-helix domain, rpiR family protein	-0.270657	6.38564	0.634944	-1.22754	4.14788	0.343803
VK055_0363	VK055_0363	bacterial extracellular solute-binding, 3 familyprotein	0.0431205	5.93943	1	-0.60568	3.63786	0.569223
VK055_0364	VK055_0364	amino ABC transporter, permease, 3-TM region, His/Glu/Gln/Arg/opine family domain protein	0.0183831	5.94038	1	-0.317526	3.67538	0.750047
VK055_0365	artP	amino acid ABC transporter	0.484889	4.54226	0.661521	-5.33514	2.12997	0.27982
VK055_0366	VK055_0366	hypothetical protein	-0.0501878	5.87829	1	-0.266618	3.65494	1
VK055_0367	VK055_0367	glyoxalase/Bleomycin resistance /Dioxygenase superfamily protein	0.148497	4.78467	0.959297	0.368822	2.60727	0.996766
VK055_0368	VK055_0368	sugar (and other) transporter family protein	0.122017	7.42633	0.809492	-1.76904	4.86279	0.0393643
VK055_0369	VK055_0369	glyoxalase/Bleomycin resistance /Dioxygenase superfamily protein	-0.101006	4.64505	1	-1.22749	2.50708	0.727509
VK055_0370	VK055_0370	major Facilitator Superfamily protein	0.223129	6.73921	0.614149	-2.31705	4.18308	0.0191129
VK055_0371	VK055_0371	amidohydrolase family protein	-0.281192	5.87256	0.706963	-2.65968	3.62978	0.0304464
VK055_0372	VK055_0372	formate dehydrogenase, alpha subunit	0.0969707	6.92188	0.953965	0.870386	4.85698	0.187563
VK055_0373	VK055_0373	malate/L-lactate dehydrogenase family protein	-0.258596	6.43842	0.72093	-3.22089	4.11246	0.0205963
VK055_0374	VK055_0374	hypothetical protein	-0.426301	3.70853	0.911047	-4.80155	1.77945	0.512054
VK055_0375	VK055_0375	bacterial extracellular solute-binding family protein	0.119587	8.39621	0.681076	-1.04798	5.82958	0.0779344
VK055_0376	VK055_0376	binding-protein-dependent transport system innermembrane component family protein	0.0821224	8.96565	0.77992	0.139831	6.68323	0.860128
VK055_0377	VK055_0377	ABC transporter family protein	-0.0450351	7.00536	1	-1.45185	4.60594	0.135278
VK055_0378	VK055_0378	hypothetical protein	0.673984	5.04126	0.529864	-5.74369	2.44394	0.221727
VK055_0379	cas3	CRISPR-associated helicase Cas3	0.17773	9.44041	0.259167	-0.621206	6.86772	0.283817
VK055_0380	casA	CRISPR type I-E/ECOLI-associated protein CasA/Cse1	0.0480922	10.3698	0.896582	-1.3988	7.64446	0.000799369
VK055_0381	casB	CRISPR type I-E/ECOLI-associated protein CasB/Cse2	-0.0422464	6.55825	1	-0.979604	4.2374	0.47372
VK055_0382	cas6e	CRISPR-associated protein Cas6/Cse3/CasE, subtype I-E/ECOLI	-0.0817419	7.03121	0.946102	-0.499958	4.72618	0.575227
VK055_0383	cas7	CRISPR-associated protein Cas7/Cse4/CasC, subtype I-E/ECOLI	0.167467	7.10344	0.732339	0.0584056	4.76115	1
VK055_0384	cas5e	CRISPR-associated protein Cas5/CasD, subtype I-E/ECOLI	-0.0433978	6.51801	1	-0.676965	4.22381	0.639147
VK055_0385	cas1	CRISPR-associated endonuclease Cas1	0.140231	7.00666	0.856686	-2.66058	4.45829	0.00114956
VK055_0386	cas2	CRISPR-associated endoribonuclease Cas2, subtypeI-E/ECOLI	0.322509	6.61898	0.41977	-2.14048	4.02847	0.0658189
VK055_0387	VK055_0387	hypothetical protein	0.162845	10.7569	0.0609178	1.0027	8.91206	0.0176089
VK055_0388	VK055_0388	hypothetical protein	0.0749839	9.48325	0.760522	-1.08253	6.8547	0.021144
VK055_0389	VK055_0389	glyoxalase/Bleomycin resistance /Dioxygenase superfamily protein	-0.0201712	6.21352	1	-0.926649	3.89967	0.449103
VK055_0390	VK055_0390	gluconate 2-dehydrogenase subunit 3	0.074127	5.3939	1	-0.415965	3.13357	0.917393
VK055_0391	VK055_0391	gluconate 2-dehydrogenase flavoprotein	-0.120169	6.82622	0.958566	-1.27145	4.45214	0.234383
VK055_0392	VK055_0392	gluconate 2-dehydrogenase cytochrome c subunit	0.0973987	6.88051	0.975404	-1.5546	4.41989	0.202153
VK055_0393	ccmA	heme ABC exporter, ATP-binding protein CcmA	-0.749692	5.03125	0.216075	-1.944	3.05353	0.339978
VK055_0394	ccmB	heme exporter protein CcmB	0.598156	3.93919	0.72109	-4.52909	1.6244	0.682817
VK055_0395	ccmC	ccmC	0.0928542	5.14999	1	2.21622	3.36659	0.0115513
VK055_0396	ccmD	heme exporter protein CcmD	0.587134	3.22897	0.863111	-3.58597	1.15125	0.770596
VK055_0397	ccmE	ccmE	-0.201951	5.62837	0.899989	-0.810203	3.44416	0.574763
VK055_0398	ccmF	cytochrome c-type biogenesis protein CcmF	-0.0161046	6.60652	1	-1.32883	4.21144	0.120876
VK055_0399	dsbE	disulfide oxidoreductase, DsbE subfamily protein	0.143447	5.08013	1	-1.58435	2.77353	0.547859
VK055_0400	ccmH	cytochrome c-type biogenesis protein CcmH	0.0814905	4.96591	1	-0.492135	2.73741	0.904561
VK055_0401	ccmH2	cytochrome c biogenesis protein CcmH	0.0377118	5.69377	1	-1.34458	3.37842	0.371921
VK055_0402	VK055_0402	bacterial regulatory helix-turn-helix, AraC family protein	0.213685	10.2408	0.0747397	-1.02622	7.51435	0.0151931
VK055_0403	VK055_0403	oxidoreductase, aldo/keto reductase family	0.148536	10.5905	0.134739	-1.31591	7.81936	0.000604024
VK055_0404	VK055_0404	alpha/beta hydrolase family protein	0.138661	10.7587	0.246563	-0.7205	8.13482	0.0977596
VK055_0405	VK055_0405	isochorismatase family protein	0.148906	9.49824	0.355711	-1.39552	6.78189	0.00198438
VK055_0406	budC	diacetyl reductase (S-acetoin forming)	0.0866031	6.06752	0.996143	-0.128771	3.78336	1
VK055_0407	alsS	acetolactate synthase, catabolic	-0.00368693	6.89073	1	-1.06155	4.50784	0.182817
VK055_0408	budA	alpha-acetolactate decarboxylase	0.0696455	6.45425	1	-1.14096	4.07371	0.286946
VK055_0409	VK055_0409	bacterial regulatory helix-turn-helix, lysR family protein	-0.15128	6.46953	0.883567	-2.22443	4.10426	0.0438797
VK055_0410	bdhA	beta-D-hydroxybutyrate dehydrogenase	-0.0788791	5.80698	1	-1.50879	3.5141	0.368459
VK055_0411	VK055_0411	citrate transporter family protein	0.136901	6.77659	0.8535	-3.37622	4.22664	0.000940476
VK055_0412	VK055_0412	NAD-dependent glycerol-3-phosphate dehydrogenasefamily protein	-0.110588	5.74776	0.996143	-0.474859	3.53876	0.739096
VK055_0413	VK055_0413	acetyl-CoA C-acetyltransferase family protein	-0.214288	6.16223	0.758772	-1.37074	3.8955	0.219348
VK055_0414	VK055_0414	3-oxoacid CoA-transferase, B subunit	-0.0113105	5.74792	1	-1.42526	3.43445	0.221309
VK055_0415	VK055_0415	3-oxoacid CoA-transferase, A subunit	-0.0106484	5.9525	1	0.789691	3.86728	0.530158
VK055_0416	VK055_0416	bacterial regulatory helix-turn-helix, lysR family protein	0.111299	6.06765	0.968436	2.65613	4.72903	6.02e-07
VK055_0417	VK055_0417	hypothetical protein	-0.395027	4.04422	0.911047	-5.27796	2.06415	0.338788
VK055_0418	VK055_0418	hypothetical protein	0.0104763	9.45602	1	-1.31015	6.82071	0.00377792
VK055_0419	VK055_0419	hypothetical protein	-0.198256	4.70985	0.991624	-5.94417	2.55481	0.268707
VK055_0420	VK055_0420	putative chromate transporter	0.770137	3.18471	0.758772	-3.42444	1.08295	0.770596
VK055_0421	VK055_0421	FAD binding domain protein	-0.151802	5.79983	0.958566	0.0587618	3.65677	1
VK055_0422	VK055_0422	binding-protein-dependent transport system innermembrane component family protein	0.633375	5.77554	0.171329	-2.0263	3.12133	0.357451
VK055_0423	VK055_0423	ABC transporter family protein	-0.0100302	5.2721	1	-6.43183	2.95433	0.0699145
VK055_0424	VK055_0424	NMT1/THI5 like family protein	-0.231253	5.67687	0.831434	0.118766	3.58834	1
VK055_0425	VK055_0425	creatinine amidohydrolase family protein	0.45261	6.11472	0.349093	-1.54711	3.53854	0.179191
VK055_0426	VK055_0426	endoribonuclease L-PSP family protein	0.229485	5.29177	0.918672	-1.73405	2.89445	0.414774
VK055_0427	VK055_0427	amidohydrolase family protein	0.0504444	6.45672	1	-2.12615	4.02523	0.100145
VK055_0428	VK055_0428	2Fe-2S iron-sulfur cluster binding domain protein	0.229679	8.63312	0.127806	-0.881252	6.02232	0.143213
VK055_0429	VK055_0429	bacterial regulatory helix-turn-helix, lysR family protein	0.216647	5.42329	0.890911	0.0395536	3.14023	1
VK055_0430	VK055_0430	lysR substrate binding domain protein	-1.02344	4.64419	0.118142	-6.15177	2.73403	0.11646
VK055_0431	VK055_0431	NMT1/THI5 like family protein	-0.341118	6.32041	0.411012	-1.5993	4.08553	0.11339
VK055_0432	VK055_0432	amidohydrolase family protein	-0.134085	7.30087	0.809492	-0.302913	5.05794	0.850108
VK055_0433	VK055_0433	2OG-Fe(II) oxygenase superfamily protein	0.225635	6.36823	0.761009	-1.34312	3.88499	0.397926
VK055_0434	VK055_0434	survival SurE family protein	0.0782795	7.7093	0.911047	-0.835772	5.23306	0.250375
VK055_0435	VK055_0435	EAL domain protein	0.273274	10.4748	0.000401057	-0.794416	7.7697	0.0890351
VK055_0436	VK055_0436	mltA-interacting MipA family protein	0.113193	7.825	0.881691	-1.94279	5.23368	0.0066659
VK055_0437	VK055_0437	transcriptional regulatory, C terminal family protein	-0.353921	6.29017	0.447822	-3.12772	4.02766	0.013991
VK055_0438	VK055_0438	HAMP domain protein	-0.111559	7.22362	0.930639	-2.00346	4.78004	0.0384553
VK055_0439	VK055_0439	efflux transporter, RND family, MFP subunit	0.0165417	6.75336	1	-0.299613	4.43388	0.904371
VK055_0440	VK055_0440	acrB/AcrD/AcrF family protein	0.0195899	8.20706	1	-1.53161	5.65416	0.00835325
VK055_0441	VK055_0441	transposase family protein	-0.0175291	5.8216	1	-1.49406	3.4988	0.298442
VK055_0442	VK055_0442	integrase core domain protein	0.236629	6.5736	0.65438	-0.170031	4.19707	1
VK055_0443	csbX	alpha-ketoglutarate permease	0.150476	8.70773	0.490331	-1.61735	6.03241	0.00242774
VK055_0444	VK055_0444	xylose isomerase-like TIM barrel family protein	0.114446	10.5022	0.469028	0.495654	8.38043	0.393115
VK055_0445	VK055_0445	helix-turn-helix domain, rpiR family protein	0.255736	9.86695	0.0102969	-1.08479	7.12479	0.0170864
VK055_0446	VK055_0446	pfkB carbohydrate kinase family protein	0.0427781	10.363	0.917539	2.40725	9.62682	3.45e-08
VK055_0447	VK055_0447	bacterial regulatory helix-turn-helix, lysR family protein	0.0976126	6.40007	0.968379	-0.756815	4.02719	0.367003
VK055_0448	VK055_0448	major Facilitator Superfamily protein	0.0801447	6.60167	0.979843	-0.478787	4.24091	0.512417
VK055_0449	VK055_0449	transcriptional regulator, LuxR family	-0.0835419	4.64361	1	-0.0212718	2.52898	1
VK055_0450	VK055_0450	dinB family protein	-0.205108	5.99337	0.809492	-2.7468	3.70202	0.0354795
VK055_0451	VK055_0451	putative inner membrane protein	0.151241	6.19384	0.881691	-1.7843	3.7205	0.103686
VK055_0452	VK055_0452	oligopeptide/dipeptide ABC transporter, ATP-binding, C-terminal domain protein	0.148521	6.33942	0.864248	-1.94393	3.86638	0.191356
VK055_0453	VK055_0453	oligopeptide/dipeptide ABC transporter, ATP-binding, C-terminal domain protein	-0.178762	6.2536	0.867526	-1.05386	4.0124	0.511936
VK055_0454	VK055_0454	binding-protein-dependent transport system innermembrane component family protein	-0.346189	6.45053	0.433128	-0.516829	4.27824	0.552868
VK055_0455	VK055_0455	binding-protein-dependent transport system innermembrane component family protein	-0.220708	6.01266	0.811368	-7.32648	3.69822	0.00240945
VK055_0456	VK055_0456	bacterial extracellular solute-binding, 5 Middlefamily protein	-0.224585	7.491	0.497933	-1.35506	5.1232	0.067674
VK055_0457	VK055_0457	chloramphenicol acetyltransferase family protein	0.463032	6.05416	0.291224	-2.40647	3.43843	0.223509
VK055_0458	VK055_0458	glyoxalase family protein	-0.0329216	5.46128	1	-2.09226	3.16011	0.156418
VK055_0459	VK055_0459	deoR C terminal sensor domain protein	0.037526	5.85044	1	-7.02772	3.44012	0.0120049
VK055_0460	VK055_0460	lysE type translocator family protein	0.265663	5.75311	0.740088	-2.22673	3.26569	0.177822
VK055_0461	cynT	carbonate dehydratase carbonic anhydrase	0.197405	4.45224	1	-0.863768	2.24632	0.845202
VK055_0462	VK055_0462	hypothetical protein	-0.287002	5.05634	0.85167	-0.209536	3.00392	1
VK055_0463	VK055_0463	hypothetical protein	0.110466	8.47416	0.702433	-0.458666	6.00758	0.545806
VK055_0464	VK055_0464	transcriptional regulatory, C terminal family protein	0.359025	10.206	1.4e-05	-1.23171	7.35776	0.00550124
VK055_0465	VK055_0465	metallo-beta-lactamase superfamily protein	0.0933823	6.07395	1	-0.729661	3.72997	0.575227
VK055_0466	VK055_0466	putative aBC-type sugar transport system protein	0.110195	5.04312	1	-0.648616	2.79707	0.714605
VK055_0467	VK055_0467	bacterial regulatory helix-turn-helix, AraC family protein	0.0384855	6.27148	1	-0.954291	3.90708	0.361319
VK055_0468	VK055_0468	bacterial regulatory helix-turn-helix, lysR family protein	-0.135332	5.98599	0.911047	-0.750243	3.74794	0.512922
VK055_0469	VK055_0469	short chain dehydrogenase family protein	0.26844	6.31462	0.72093	6.74274	9.46804	2.23e-40
VK055_0470	VK055_0470	hypothetical protein	0.00922968	5.9449	1	-0.61878	3.63094	0.591396
VK055_0471	VK055_0471	tRNA-Val	-0.0920568	2.64454	1	1.53435	1.04341	0.870093
VK055_0472	VK055_0472	tRNA-Val	NA	NA	NA	NA	NA	NA
VK055_0473	VK055_0473	tRNA-Val	NA	NA	NA	NA	NA	NA
VK055_0474	VK055_0474	putative lysine decarboxylase family protein	0.253541	5.1849	0.830374	0.344181	2.93043	1
VK055_0475	VK055_0475	acid shock repeat family protein	0.0751167	4.81348	1	0.834933	2.70579	0.679676
VK055_0476	VK055_0476	MATE efflux family protein	0.154868	6.98754	0.829875	0.0403124	4.6741	1
VK055_0477	ribE	riboflavin synthase, alpha subunit	NA	NA	NA	4.68579	0.575226	0.575227
VK055_0478	cfa	cfa	-0.194504	6.5486	0.72676	-3.32057	4.18403	0.002266
VK055_0479	VK055_0479	drug resistance transporter, Bcr/CflA subfamily protein	0.197913	6.0859	0.831348	-1.65682	3.63514	0.29828
VK055_0480	VK055_0480	periplasmic binding and sugar binding domain of LacI family protein	0.0828131	4.72343	1	0.437224	2.58509	0.919844
VK055_0481	VK055_0481	major Facilitator Superfamily protein	-0.075326	6.59343	1	-2.32346	4.1799	0.0308948
VK055_0482	sodB	sodB	-0.0904257	5.47119	1	-0.173256	3.3043	1
VK055_0483	VK055_0483	hypothetical protein	-0.00255385	6.54236	1	-0.924631	4.18618	0.538533
VK055_0484	VK055_0484	bacterial regulatory helix-turn-helix, AraC family protein	0.392599	5.0044	0.666906	-0.407304	2.63722	0.762436
VK055_0485	grxD	monothiol glutaredoxin, Grx4 family	-0.699237	3.50641	0.744629	-4.60518	1.66999	0.679676
VK055_0486	rnt	ribonuclease T	0.0825509	5.33409	1	-1.88943	2.99924	0.287169
VK055_0487	gloA	lactoylglutathione lyase	0.0995272	5.22932	1	-1.75839	2.9046	0.362724
VK055_0488	onr	pentaerythritol tetranitrate reductase	-0.221704	6.6991	0.633647	-0.215532	4.53705	0.993826
VK055_0489	ydhM	nemR DNA binding transcriptional repressor	-0.0351031	5.87115	1	-0.557398	3.60343	0.676896
VK055_0490	VK055_0490	hypothetical protein	-0.630859	4.33469	0.556162	-1.09035	2.40948	0.841053
VK055_0491	VK055_0491	aldo/keto reductase family protein	0.175477	5.31502	0.958566	0.48774	3.12631	0.900662
VK055_0492	VK055_0492	fusaric acid resistance family protein	-0.0165535	7.26983	1	-1.43749	4.83525	0.138807
VK055_0493	sodC	superoxide dismutase	0.866091	4.55967	0.255479	-5.11961	1.98405	0.371921
VK055_0494	VK055_0494	efflux transporter, RND family, MFP subunit	-0.123077	6.28096	0.9409	-3.02815	3.93261	0.00969675
VK055_0495	VK055_0495	hypothetical protein	0.043288	5.12669	1	-1.67469	2.82965	0.371152
VK055_0496	slyA	transcriptional regulator slyA	-0.806194	5.63867	0.0614043	-0.747686	3.69942	0.397785
VK055_0497	VK055_0497	diguanylate cyclase domain protein	0.268187	10.4874	0.0276991	-1.06598	7.70755	0.0160793
VK055_0498	pcp	outer membrane lipoprotein pcp	0.376674	7.41149	0.134192	-3.89557	4.66735	1.52e-05
VK055_0499	anmK	anhydro-N-acetylmuramic acid kinase	0.0683525	6.35679	1	-1.46416	3.9564	0.0757012
VK055_0500	ydhA	inhibitor of c-type lysozyme, predicted lipoprotein	-0.167061	4.64535	1	-1.27708	2.53058	0.47204
VK055_0501	pdxH	pyridoxamine 5'-phosphate oxidase	-0.381035	2.57748	1	-3.01615	0.932164	1
VK055_0502	tyrS	tyrosine--tRNA ligase	NA	NA	NA	NA	NA	NA
VK055_0503	VK055_0503	pyridoxal kinase	0.382135	5.73274	0.607724	-2.17755	3.22601	0.137333
VK055_0504	bphK	glutathione S-transferase	-0.0361593	5.50679	1	-1.16733	3.24296	0.594047
VK055_0505	tppB	tppB peptide POT Transporter	0.120896	6.48431	0.948234	-3.0919	3.98552	0.00835325
VK055_0506	VK055_0506	hypothetical protein	0.285675	5.5421	0.742005	-1.03522	3.13256	0.606709
VK055_0507	VK055_0507	hypothetical protein	0.422813	4.86826	0.898571	0.43807	2.55572	1
VK055_0508	nth	endonuclease III	0.21312	5.52429	0.872746	-0.475888	3.18115	0.830402
VK055_0509	VK055_0509	electron transport complex, RnfABCDGE type, E subunit	-0.365993	3.61124	0.953965	-0.108323	1.75601	1
VK055_0510	VK055_0510	electron transport complex, RnfABCDGE type, G subunit	-0.856782	2.709	0.868269	-3.51575	1.10795	0.770596
VK055_0511	VK055_0511	electron transport complex, RnfABCDGE type, D subunit	-1.02699	3.99217	0.287677	-5.38803	2.16652	0.279257
VK055_0512	VK055_0512	electron transport complex, RnfABCDGE type, C subunit	-0.85746	5.30417	0.0782671	-0.332777	3.41499	0.871095
VK055_0513	VK055_0513	electron transport complex, RnfABCDGE type, B subunit	-1.32601	3.88693	0.255497	-5.42156	2.16852	0.261115
VK055_0514	VK055_0514	electron transport complex, RnfABCDGE type, A subunit	-0.850196	4.84336	0.147327	-0.783422	2.94971	0.907831
VK055_0515	VK055_0515	hypothetical protein	0.101875	5.48882	1	-6.61235	3.10267	0.0616356
VK055_0516	VK055_0516	hemolysin expression modulating family protein	0.526565	6.24	0.0956486	-1.62906	3.61055	0.260995
VK055_0517	VK055_0517	beta-galactosidase	0.143095	7.1389	0.869053	-0.994505	4.68511	0.368406
VK055_0518	VK055_0518	putative oxidoreductase	0.145735	6.48375	0.880694	-3.06256	3.96606	0.0121418
VK055_0519	add	adenosine deaminase	0.132535	5.3135	0.991645	-0.30246	3.0371	0.915693
VK055_0520	VK055_0520	major Facilitator Superfamily protein	-0.0974272	6.57267	0.976833	-1.73422	4.19413	0.0859622
VK055_0521	VK055_0521	hypothetical protein	0.237624	6.13332	0.732044	-0.0984622	3.77341	0.98153
VK055_0522	VK055_0522	hypothetical protein	1.68705	4.41374	0.00199664	1.12956	1.68697	0.930206
VK055_0523	VK055_0523	putative rND multidrug efflux transporter MexD	0.0205187	4.62778	1	-5.69374	2.38571	0.276721
VK055_0524	VK055_0524	prokaryotic cytochrome b561 family protein	0.194125	6.24369	0.807261	-1.20348	3.7807	0.479629
VK055_0525	VK055_0525	metal-sensitive transcriptional repressor familyprotein	-0.892468	4.06722	0.463781	-0.792004	2.24902	0.973451
VK055_0526	VK055_0526	S-(hydroxymethyl)glutathione dehydrogenase/classIII alcohol dehydrogenase	0.236041	6.80408	0.652971	-2.34369	4.21598	0.0782396
VK055_0527	quiA	quinate/shikimate dehydrogenase (Pyrroloquinoline-quinone)	-0.182232	6.85839	0.72093	-1.66945	4.50677	0.0566275
VK055_0528	VK055_0528	bacterial regulatory helix-turn-helix, lysR family protein	-0.386553	6.73033	0.276554	-1.06965	4.52943	0.205164
VK055_0529	pcaG	protocatechuate 3,4-dioxygenase, alpha subunit	0.247562	5.39392	0.83883	-6.41546	2.93726	0.0675248
VK055_0530	pcaH	protocatechuate 3,4-dioxygenase, beta subunit	0.158897	5.78443	0.911464	-0.428829	3.45146	0.582853
VK055_0531	VK055_0531	hypothetical protein	0.035051	6.72152	1	-0.263626	4.42218	0.946431
VK055_0532	VK055_0532	alpha/beta hydrolase fold family protein	-0.200839	6.62817	0.742005	-1.43842	4.32048	0.229872
VK055_0533	xylB	benzyl alcohol dehydrogenase	-0.0949199	5.96724	0.991645	-0.38175	3.75282	1
VK055_0534	VK055_0534	glucan biosynthesis protein D	0.348452	7.06913	0.322578	-2.03432	4.42354	0.00901905
VK055_0535	VK055_0535	putative transferase	-0.0138094	5.8583	1	-1.54135	3.54426	0.362724
VK055_0536	rimL	ribosomal-protein-L12-serine acetyltransferase	-0.227973	5.0542	0.923461	-0.187946	2.95707	1
VK055_0537	tdt	C4-dicarboxylate transporter/malic acid transport family protein	0.361897	6.40042	0.411946	-1.9063	3.84047	0.124338
VK055_0538	tehB2	tellurite resistance protein TehB	0.200378	5.9804	0.884995	-0.996778	3.58397	0.37342
VK055_0539	VK055_0539	hypothetical protein	0.443809	4.33423	0.726736	-5.1098	1.97935	0.378504
VK055_0540	VK055_0540	hypothetical protein	0.0892239	6.17224	1	-1.80869	3.74675	0.091229
VK055_0541	VK055_0541	eamA-like transporter family protein	0.197601	5.91195	0.831348	-6.99426	3.40886	0.0161895
VK055_0542	VK055_0542	benzoate transporter family protein	0.276566	6.00955	0.702433	-0.898547	3.54474	0.579375
VK055_0543	VK055_0543	bacterial regulatory helix-turn-helix, AraC family protein	0.046397	6.18102	1	-1.25378	3.82587	0.471823
VK055_0544	VK055_0544	transcriptional regulator, HTH_3 family	-0.113832	5.49886	0.961699	-2.17899	3.23874	0.158221
VK055_0545	VK055_0545	hypothetical protein	0.426027	3.27185	0.986433	-3.73149	1.21685	0.770596
VK055_0546	VK055_0546	putative peptidase	-0.432371	7.00575	0.158479	-0.065179	4.92886	1
VK055_0547	VK055_0547	hypothetical protein	-0.0903969	4.79977	1	0.154942	2.70941	1
VK055_0548	VK055_0548	hypothetical protein	0.709318	3.67663	0.665536	-4.13358	1.40778	0.865191
VK055_0549	VK055_0549	hypothetical protein	0.0139728	3.39497	1	0.306977	1.51711	1
VK055_0550	cydB2	cytochrome d ubiquinol oxidase, subunit II	-0.0640215	6.33128	1	-1.0678	4.01895	0.449129
VK055_0551	VK055_0551	bacterial Cytochrome Ubiquinol Oxidase family protein	0.116568	8.44423	0.732272	-0.614982	5.94903	0.373367
VK055_0552	VK055_0552	fused predicted DNA-binding transcriptional regulator and predicted amino transferase	0.306557	7.56945	0.203062	-0.33639	5.07329	0.808255
VK055_0553	VK055_0553	bacterial extracellular solute-binding family protein	0.0919781	8.3232	0.851704	-1.14641	5.76806	0.0737487
VK055_0554	VK055_0554	ABC transporter family protein	-0.00186391	6.12195	1	-2.76479	3.71938	0.0697124
VK055_0555	VK055_0555	binding-protein-dependent transport system innermembrane component family protein	-0.030094	5.99898	1	-1.68714	3.66078	0.216538
VK055_0556	VK055_0556	binding-protein-dependent transport system innermembrane component family protein	-0.286309	5.65379	0.716348	-1.44989	3.46817	0.355033
VK055_0557	ydcW	1-pyrroline dehydrogenase	0.19308	6.92023	0.75717	-0.563361	4.48895	0.61093
VK055_0558	VK055_0558	hypothetical protein	-0.1419	7.1579	0.793954	-0.820416	4.83759	0.211962
VK055_0559	VK055_0559	hypothetical protein	0.0291675	6.58507	1	0.0439669	4.32733	1
VK055_0560	VK055_0560	hypothetical protein	-0.525005	3.43257	0.883587	0.127783	1.65013	1
VK055_0561	VK055_0561	alpha/beta hydrolase fold family protein	-0.203506	4.66003	1	-5.82	2.48226	0.212832
VK055_0562	VK055_0562	aldehyde dehydrogenase family protein	-0.229652	6.2352	0.807261	-0.735674	4.02184	0.62591
VK055_0563	VK055_0563	dppA	0.22183	7.08365	0.61003	-1.69985	4.52435	0.0393538
VK055_0564	VK055_0564	hypothetical protein	-0.890008	3.99288	0.402642	-0.800479	2.2061	0.830141
VK055_0565	VK055_0565	putative inner membrane protein	0.16685	4.82911	0.984161	-5.85186	2.50294	0.196127
VK055_0566	VK055_0566	putative acyltransferase	0.288461	3.99226	0.98376	-0.254335	1.85744	1
VK055_0567	VK055_0567	helix-turn-helix family protein	0.362646	4.55854	0.884097	-0.762723	2.2395	0.973451
VK055_0568	VK055_0568	zinc-binding dehydrogenase family protein	0.243728	6.10999	0.753872	-0.344195	3.72411	0.797957
VK055_0569	VK055_0569	ribonucleoside hydrolase 1	-0.365303	5.33622	0.72109	0.162388	3.33585	1
VK055_0570	VK055_0570	hypothetical protein	0.243363	5.42402	0.9409	-1.00256	3.0583	0.518622
VK055_0571	VK055_0571	hypothetical protein	1.04728	4.31319	0.246849	-4.693	1.71996	0.677863
VK055_0572	VK055_0572	amidohydrolase family protein	-0.120283	7.36468	0.881691	-1.00327	5.00129	0.248659
VK055_0573	VK055_0573	tonB dependent receptor family protein	0.0703112	7.04927	0.9814	-2.14992	4.53927	0.0204443
VK055_0574	VK055_0574	hypothetical protein	-0.216225	6.47326	0.754299	-0.971192	4.23497	0.554623
VK055_0575	VK055_0575	putative lipoprotein	-0.0943026	4.54299	1	-1.08384	2.41941	0.865303
VK055_0576	VK055_0576	amino acid permease family protein	0.0852346	6.97061	0.946102	-2.61808	4.42501	0.00841936
VK055_0577	VK055_0577	bacterial regulatory helix-turn-helix, lysR family protein	-0.196284	6.09299	0.81748	-1.88138	3.8105	0.0548975
VK055_0578	VK055_0578	shikimate kinase family protein	-0.178631	5.12777	0.961699	-0.825701	2.97852	0.842209
VK055_0579	VK055_0579	luciferase oxidoreductase, group 1 family protein	-0.0168532	6.04417	1	-0.743745	3.76358	0.754865
VK055_0580	VK055_0580	hypothetical protein	0.13033	6.447	0.911047	-0.766545	4.04834	0.637924
VK055_0581	VK055_0581	putative monooxygenase moxC	0.178774	9.27528	0.19325	-0.96719	6.63246	0.0561031
VK055_0582	VK055_0582	bacterial extracellular solute-binding, 3 familyprotein	-0.0310145	6.33371	1	-2.99786	3.91364	0.0488997
VK055_0583	VK055_0583	acetyltransferase family protein	-0.208613	4.62861	0.976833	-1.28063	2.53077	0.480686
VK055_0584	VK055_0584	amino ABC transporter, permease, 3-TM region, His/Glu/Gln/Arg/opine family domain protein	0.119414	6.19492	0.934393	-0.246089	3.85767	1
VK055_0585	VK055_0585	ABC transporter family protein	0.0101231	5.91876	1	-0.277835	3.64947	0.805473
VK055_0586	VK055_0586	bacterial extracellular solute-binding, 3 familyprotein	-0.0742295	5.6195	1	-0.328881	3.41049	0.867412
VK055_0587	VK055_0587	glutathione S-transferase, N-terminal domain protein	0.117166	5.84389	0.982722	-0.11694	3.57369	1
VK055_0588	pptA	tautomerase pptA	-0.663486	4.35473	0.594138	-5.6777	2.37619	0.282599
VK055_0589	VK055_0589	helix-turn-helix family protein	0.19827	7.6803	0.504472	4.5342	8.67845	5.7e-25
VK055_0590	VK055_0590	putative membrane protein	0.516413	6.91146	0.126553	-1.32591	4.21019	0.248059
VK055_0591	scrY	sucrose porin	0.174878	8.35423	0.534319	-1.09501	5.76749	0.108928
VK055_0592	gph	sugar (Glycoside-Pentoside-Hexuronide) transporter domain protein	-0.0277914	6.83258	1	-1.9763	4.38991	0.0220298
VK055_0593	VK055_0593	bacterial alpha-L-rhamnosidase family protein	0.326123	7.12264	0.320769	-1.11113	4.55698	0.29106
VK055_0594	VK055_0594	cupin domain protein	0.273288	9.36475	0.00821699	-1.66621	6.56061	0.000495539
VK055_0595	VK055_0595	flavin reductase domain protein, FMN-binding protein	0.130678	5.76361	0.996143	-0.379648	3.47023	0.940687
VK055_0596	VK055_0596	ABC transporter family protein	-0.274577	6.1062	0.666906	-1.94111	3.86039	0.0459675
VK055_0597	VK055_0597	bacterial extracellular solute-binding family protein	-0.232148	5.66119	0.83883	-0.856564	3.47636	0.512054
VK055_0598	VK055_0598	binding-protein-dependent transport system innermembrane component family protein	0.0804238	6.33037	1	-1.42594	3.92697	0.0869223
VK055_0599	VK055_0599	arylamine N-acetyltransferase	-0.203153	5.87211	0.911047	-1.06171	3.64862	0.666083
VK055_0600	narI2	respiratory nitrate reductase, gamma subunit	0.39868	5.37357	0.633694	-6.2847	2.8423	0.128412
VK055_0601	narJ2	nitrate reductase molybdenum cofactor assembly chaperone	-0.276805	5.15174	0.843919	-0.919725	3.04573	0.605582
VK055_0602	narH2	nitrate reductase, beta subunit	0.1009	7.25574	0.944407	-2.33917	4.71619	0.0201817
VK055_0603	VK055_0603	nitrate reductase, alpha subunit	-0.0215252	8.29513	1	-1.20341	5.78053	0.0380823
VK055_0604	narK2	narK MFS nitrate/nitrite antiporter	0.232693	8.89859	0.222633	-1.18782	6.21082	0.0238202
VK055_0605	VK055_0605	bacterial regulatory, tetR family protein	-0.0219493	6.66116	1	-1.35662	4.25037	0.325008
VK055_0606	VK055_0606	bacterial transcriptional regulator family protein	0.113002	6.21843	0.946102	-1.26832	3.81247	0.343962
VK055_0607	VK055_0607	major Facilitator Superfamily protein	0.108511	6.70519	0.923493	-1.375	4.25717	0.173528
VK055_0608	catB	muconate cycloisomerase	0.232562	6.95483	0.601944	-1.96779	4.36806	0.0135585
VK055_0609	catC	muconolactone delta-isomerase	0.249469	7.98048	0.341539	-1.46118	5.32455	0.0131457
VK055_0610	catA	catechol 1,2-dioxygenase	0.195836	8.60333	0.24698	0.933887	6.5906	0.0465227
VK055_0611	cbdA	2-halobenzoate 1,2-dioxygenase large subunit	0.271964	9.18156	0.0441558	-1.44844	6.42256	0.00605618
VK055_0612	benB	benzoate 1,2-dioxygenase, small subunit	0.348024	5.51654	0.732339	-6.50907	3.01841	0.0478331
VK055_0613	benC	benzoate 1,2-dioxygenase electron transfer component	-0.0922493	7.22894	0.946102	-0.851716	4.86605	0.321993
VK055_0614	VK055_0614	aromatic amino acid exporter	0.103159	5.94041	0.986768	-0.980619	3.59131	0.615449
VK055_0615	VK055_0615	short chain dehydrogenase family protein	-0.111083	5.53341	1	-2.20386	3.25101	0.153091
VK055_0616	VK055_0616	molybdopterin oxidoreductase family protein	-0.0440824	6.05607	1	-0.81816	3.77179	0.340322
VK055_0617	VK055_0617	formate dehydrogenase, alpha subunit	0.0673619	7.94514	0.946102	1.09729	6.02602	0.0349325
VK055_0618	fdxH2	formate dehydrogenase, beta subunit	0.0477218	6.88709	1	-0.786492	4.50487	0.497777
VK055_0619	VK055_0619	formate dehydrogenase, gamma subunit	0.245691	8.07617	0.222633	-1.7032	5.40242	0.00888728
VK055_0620	VK055_0620	ccdB family protein	0.373311	8.14024	0.0329809	-0.321878	5.57291	0.678579
VK055_0621	VK055_0621	hypothetical protein	0.46886	8.90018	6.45e-07	-2.40282	5.97674	4.12e-05
VK055_0622	ppk2	polyphosphate kinase 2	0.322546	7.74475	0.0895947	-0.996957	5.11912	0.186659
VK055_0623	VK055_0623	glyoxalase/Bleomycin resistance /Dioxygenase superfamily protein	-0.114895	5.4232	0.984325	-1.11238	3.19504	0.639003
VK055_0624	VK055_0624	sugar (and other) transporter family protein	-0.094447	6.06803	0.991645	-1.79189	3.74295	0.142994
VK055_0625	VK055_0625	hypothetical protein	-0.0615192	5.28211	1	-0.953305	3.04338	0.480053
VK055_0626	VK055_0626	luciferase-like monooxygenase family protein	-0.273922	5.61142	0.764437	-1.38972	3.42157	0.514914
VK055_0627	nikE	nickel import ATP-binding protein NikE	0.0174234	6.70945	1	-1.82579	4.28312	0.0530277
VK055_0628	VK055_0628	binding-protein-dependent transport system innermembrane component family protein	0.0623471	5.11528	1	0.581753	2.98985	0.93252
VK055_0629	VK055_0629	binding-protein-dependent transport system innermembrane component family protein	-0.236805	5.92609	0.77199	-1.70068	3.6681	0.355837
VK055_0630	VK055_0630	bacterial extracellular solute-binding, 5 Middlefamily protein	0.00894916	6.77659	1	-0.902807	4.39125	0.457896
VK055_0631	VK055_0631	zinc-binding dehydrogenase family protein	0.342407	6.57173	0.521128	-1.12456	4.01902	0.167417
VK055_0632	ppa	ppa	-0.215072	5.78337	0.868269	0.252781	3.68324	0.885347
VK055_0633	VK055_0633	acetyltransferase family protein	0.342223	5.99208	0.58055	-1.47956	3.48746	0.358296
VK055_0634	VK055_0634	ABC transporter family protein	0.123706	7.1097	0.911047	-1.22654	4.63951	0.110959
VK055_0635	VK055_0635	putative glycosyltransferase	0.158301	9.57994	0.272408	-0.997065	6.92983	0.0466431
VK055_0636	VK055_0636	malate dehydrogenase, NAD-requiring	0.0546635	7.17034	1	-0.582055	4.79257	0.538533
VK055_0637	VK055_0637	hypothetical protein	0.788906	5.37438	0.062539	-0.554707	2.76437	0.871562
VK055_0638	VK055_0638	30S ribosomal subunit S22 family protein	0.271506	4.55962	0.872746	-5.47357	2.22751	0.356244
VK055_0639	VK055_0639	metallo-beta-lactamase superfamily protein	0.160727	6.0794	0.878926	-2.63731	3.60961	0.0786958
VK055_0640	VK055_0640	bacterial regulatory helix-turn-helix, lysR family protein	0.263809	6.13314	0.657074	-2.63801	3.60584	0.0531898
VK055_0641	VK055_0641	hypothetical protein	0.453363	3.93968	0.829875	-0.0624102	1.75154	1
VK055_0642	VK055_0642	short chain dehydrogenase family protein	-0.238374	6.9431	0.529864	-1.19316	4.63756	0.293269
VK055_0643	VK055_0643	hypothetical protein	0.403293	8.53389	0.00573888	-2.47795	5.68092	0.000104
VK055_0644	VK055_0644	putative auxin efflux carrier	0.324452	8.12884	0.137828	-1.41059	5.44495	0.0210137
VK055_0645	yciE	protein yciE	0.175728	7.99446	0.612853	-1.50313	5.39201	0.0290172
VK055_0646	VK055_0646	hypothetical protein	0.643944	4.48895	0.57088	-5.20431	2.03537	0.409252
VK055_0647	VK055_0647	short chain dehydrogenase family protein	-0.0266503	8.23955	1	-1.70658	5.69572	0.00516833
VK055_0648	VK055_0648	alpha amylase, catalytic domain protein	0.048379	7.12282	1	1.8966	5.50787	0.00167285
VK055_0649	VK055_0649	hypothetical protein	0.286531	9.79539	0.0031309	-1.21344	7.0167	0.0108764
VK055_0650	VK055_0650	hypothetical protein	0.218989	9.4544	0.103305	2.23967	8.3937	5.51e-07
VK055_0651	VK055_0651	putative periplasmic protein	0.0384157	7.53272	1	-1.07817	5.07308	0.211253
VK055_0652	VK055_0652	hypothetical protein	-0.837817	2.70844	0.941253	-3.42223	1.08242	0.770596
VK055_0653	VK055_0653	peroxiredoxin, OsmC subfamily protein	0.181255	5.38483	0.958963	-0.29965	3.09067	1
VK055_0654	VK055_0654	hypothetical protein	-0.258219	6.23643	0.806507	-2.06321	3.95513	0.0408565
VK055_0655	VK055_0655	bacterial extracellular solute-binding, 3 familyprotein	0.0281706	6.84817	1	-1.57541	4.41636	0.0569994
VK055_0656	VK055_0656	cation diffusion facilitator transporter family protein	0.165994	8.06777	0.544445	-1.28298	5.46736	0.0448056
VK055_0657	VK055_0657	bestrophin, RFP-TM, chloride channel family protein	-0.068443	8.8891	0.865394	-1.13569	6.37467	0.0634124
VK055_0658	VK055_0658	acid resistance protein	0.050122	7.92492	0.997151	-0.484433	5.52312	0.575227
VK055_0659	VK055_0659	bacterial regulatory helix-turn-helix, lysR family protein	0.0470964	6.75503	1	-3.39887	4.25123	0.00341095
VK055_0660	VK055_0660	PTS system, lactose/cellobiose IIC component family protein	0.36628	10.6277	0.000778473	-1.00352	7.8058	0.027645
VK055_0661	VK055_0661	bacterial alpha-L-rhamnosidase family protein	0.314715	11.6282	2.5e-05	-1.11536	8.76899	0.00382535
VK055_0662	VK055_0662	bacterial regulatory helix-turn-helix, AraC family protein	0.36232	9.37866	0.00279516	-1.26812	6.57982	0.0100737
VK055_0663	VK055_0663	lamB porin family protein	0.255899	10.4009	0.00107095	0.0992518	8.01764	0.909752
VK055_0664	VK055_0664	alpha/beta hydrolase fold family protein	0.0432339	9.1824	0.939044	-1.54022	6.52001	0.00132772
VK055_0665	VK055_0665	PTS system, Lactose/Cellobiose specific IIB subunit	0.37418	8.36853	0.00411684	-1.20852	5.65226	0.0751988
VK055_0666	VK055_0666	PTS system, Lactose/Cellobiose specific IIA subunit	0.0312284	6.82506	1	-1.93751	4.36934	0.108928
VK055_0667	VK055_0667	sugar (and other) transporter family protein	0.0182325	6.98272	1	-1.12521	4.56973	0.2697
VK055_0668	mgtC	mg2+ transport protein	0.0251203	5.41502	1	-0.487066	3.18971	0.852184
VK055_0669	mgtC2	mgtC family magnesium transporter domain protein	0.15359	5.18489	0.997151	-6.25232	2.81189	0.127833
VK055_0670	VK055_0670	AFG1-like ATPase family protein	-0.302587	5.41454	0.722124	-2.16783	3.23822	0.322428
VK055_0671	katG	catalase/peroxidase HPI	-0.0495701	6.54867	1	-2.25038	4.11618	0.0378921
VK055_0672	VK055_0672	lysE type translocator family protein	-0.247438	6.1493	0.806507	-0.951989	3.90802	0.419556
VK055_0673	mrdA	penicillin-binding protein 2	-0.156612	7.14706	0.863111	-0.375882	4.88664	0.784039
VK055_0674	pqqF	coenzyme PQQ biosynthesis protein PqqF	-0.22833	6.42086	0.687019	-0.928534	4.19384	0.530158
VK055_0675	VK055_0675	glutamine amidotransferase class-I family protein	-0.104802	5.61232	0.960096	-1.32991	3.37393	0.531698
VK055_0676	pqqE	coenzyme PQQ biosynthesis enzyme PqqE	0.41102	5.65165	0.595649	-2.04985	3.1278	0.186212
VK055_0677	pqqD	coenzyme PQQ biosynthesis protein PqqD	0.275727	3.31407	0.991624	-3.90668	1.29167	1
VK055_0678	pqqC	coenzyme PQQ biosynthesis protein C	-0.0164557	5.12764	1	-1.73119	2.87155	0.35759
VK055_0679	pqqB	coenzyme PQQ biosynthesis protein B	-0.0940932	6.06802	0.991645	-1.22844	3.76423	0.137996
VK055_0680	VK055_0680	dipeptidase AC. Metallo peptidase	-0.22053	6.44705	0.740088	-1.66634	4.13758	0.280173
VK055_0681	VK055_0681	alpha/beta hydrolase fold family protein	-0.453181	5.97533	0.468313	-0.126285	3.95277	0.877014
VK055_0682	VK055_0682	response regulator	-0.061547	5.50747	1	-2.15498	3.21886	0.196127
VK055_0683	VK055_0683	HAMP domain protein	0.0100184	6.4752	1	-0.598464	4.15146	0.729252
VK055_0684	VK055_0684	ahpC/TSA family protein	0.128038	6.62664	0.911047	-1.68015	4.14823	0.138807
VK055_0685	VK055_0685	bacterial regulatory helix-turn-helix, lysR family protein	-0.309903	5.0678	0.817397	-1.78473	2.92537	0.362724
VK055_0686	ddc	L-2,4-diaminobutyrate decarboxylase	-0.361505	6.21365	0.447822	-3.03893	3.94931	0.0143987
VK055_0687	dat	diaminobutyrate--2-oxoglutarate aminotransferase	-0.11362	6.48004	0.924319	-0.446887	4.2346	0.799118
VK055_0688	VK055_0688	putative thiamine biosynthesis protein	0.0245986	6.42274	1	-7.62786	3.94405	0.000467656
VK055_0689	VK055_0689	binding-protein-dependent transport system innermembrane component family protein	0.0617988	5.9207	1	-1.58063	3.56176	0.167693
VK055_0690	VK055_0690	ABC transporter family protein	-0.22566	5.10367	0.911047	-1.79619	2.92761	0.355033
VK055_0691	VK055_0691	transcriptional activator, TenA family	-0.219078	5.41377	0.911047	-1.16102	3.22078	0.295871
VK055_0692	VK055_0692	hypothetical protein	-0.397902	5.90602	0.474074	-7.28973	3.65741	0.00456143
VK055_0693	VK055_0693	oxidoreductase, Gfo/Idh/MocA family	-0.0949826	6.66617	0.960634	-2.39507	4.27284	0.0524209
VK055_0694	VK055_0694	xylose isomerase-like TIM barrel family protein	-0.366966	5.82949	0.645649	-1.67136	3.65213	0.170979
VK055_0695	VK055_0695	bacterial regulatory, lacI family protein	-0.245869	5.71685	0.807261	-1.51579	3.5021	0.169234
VK055_0696	VK055_0696	diguanylate cyclase domain protein	0.0505761	8.5919	0.967755	-1.2361	6.01307	0.0393684
VK055_0697	guaD	guanine deaminase	0.165842	6.56534	0.881691	-0.871602	4.13933	0.575227
VK055_0698	VK055_0698	permease for cytosine/purines, uracil, thiamine,allantoin family protein	0.00771599	6.82795	1	-0.382174	4.50837	0.847617
VK055_0699	VK055_0699	bacterial regulatory, gntR family protein	-0.100801	5.31596	1	-1.97959	3.08178	0.352596
VK055_0700	VK055_0700	asp/Glu/Hydantoin racemase family protein	-0.267371	5.09287	0.861457	-6.3827	2.91385	0.0809998
VK055_0701	VK055_0701	putative polysaccharide deacetylase	-0.878457	4.73963	0.323771	-1.68457	2.82489	0.433731
VK055_0702	VK055_0702	hypothetical protein	-0.0906009	5.97357	0.991645	-1.13647	3.69528	0.355033
VK055_0703	VK055_0703	sulfite exporter TauE/SafE family protein	-0.291984	6.43403	0.47171	-1.29457	4.19298	0.153091
VK055_0704	VK055_0704	bacterial regulatory helix-turn-helix, AraC family protein	0.194588	6.75152	0.761009	-0.789052	4.30714	0.530158
VK055_0705	VK055_0705	hypothetical protein	-0.0723073	5.34455	1	-1.97176	3.07148	0.327699
VK055_0706	VK055_0706	alpha/beta hydrolase fold family protein	0.13419	9.2514	0.497679	-1.30646	6.58047	0.0073236
VK055_0707	VK055_0707	glutamine amidotransferase class-I family protein	0.168995	8.25175	0.494381	-1.13952	5.66034	0.0567252
VK055_0708	VK055_0708	bacterial regulatory helix-turn-helix, AraC family protein	-0.0463054	5.16233	1	-6.33216	2.8734	0.0728188
VK055_0709	VK055_0709	ASCH domain protein	0.373645	6.2063	0.409792	-1.67507	3.64978	0.192567
VK055_0710	VK055_0710	hypothetical protein	0.604888	4.76941	0.488101	-0.982292	2.31241	0.722867
VK055_0711	VK055_0711	putative membrane domain protein	0.541253	5.11549	0.437654	-0.453073	2.67119	0.75891
VK055_0712	fabF2	beta-ketoacyl-acyl-carrier-protein synthase II	0.0406669	6.35925	1	-2.02209	3.92733	0.0985704
VK055_0713	VK055_0713	H+ antiporter-2 family protein	0.0616477	7.43267	0.969955	-3.12047	4.84347	2.14e-05
VK055_0714	VK055_0714	efflux transporter, RND family, MFP subunit	0.146452	6.74793	0.869182	2.49001	5.39646	2.14e-06
VK055_0715	VK055_0715	hxlR-like helix-turn-helix family protein	-0.343128	5.62726	0.614877	-0.461742	3.51107	0.700304
VK055_0716	asd	aspartate-semialdehyde dehydrogenase	0.124659	10.2358	0.478864	-1.3515	7.49159	0.000712262
VK055_0717	VK055_0717	acetyltransferase family protein	0.162921	8.68485	0.447822	-0.725411	6.13411	0.234309
VK055_0718	VK055_0718	hypothetical protein	0.235196	5.26271	0.968379	-1.79141	2.88818	0.37342
VK055_0719	VK055_0719	amidohydrolase, AtzE family protein	0.0258512	6.29818	1	-1.39835	3.91072	0.193622
VK055_0720	VK055_0720	hypothetical protein	1.00775	2.99215	0.72093	-2.95787	0.91904	1
VK055_0721	VK055_0721	putative gamma-glutamyltransferase ywrD	0.1901	6.73468	0.751059	-1.02296	4.2552	0.482417
VK055_0722	VK055_0722	helix-turn-helix domain, rpiR family protein	-0.0084081	6.00424	1	-1.09995	3.67697	0.35194
VK055_0723	VK055_0723	bacterial extracellular solute-binding, 3 familyprotein	-0.0266942	6.2083	1	-1.33956	3.87529	0.21694
VK055_0724	VK055_0724	amino ABC transporter, permease, 3-TM region, His/Glu/Gln/Arg/opine family domain protein	0.0119294	6.19601	1	-7.39591	3.75305	0.00128869
VK055_0725	VK055_0725	amino ABC transporter, permease, 3-TM region, His/Glu/Gln/Arg/opine family domain protein	0.0324606	6.01911	1	-7.21695	3.59806	0.0071127
VK055_0726	VK055_0726	ABC transporter family protein	0.17749	5.90738	0.914731	-1.50723	3.50259	0.148041
VK055_0727	pucG	purine catabolism protein pucG	0.133097	6.42771	0.911047	-2.04619	3.95454	0.112327
VK055_0728	VK055_0728	amidase, hydantoinase/carbamoylase family protein	0.149137	6.4879	0.911047	0.168147	4.19964	1
VK055_0729	VK055_0729	nitronate monooxygenase family protein	-0.025641	5.97286	1	-0.353736	3.72242	0.943113
VK055_0730	VK055_0730	bacterial regulatory helix-turn-helix, lysR family protein	0.128704	6.62691	0.872746	-1.68628	4.139	0.0465023
VK055_0731	VK055_0731	putative e3 ubiquitin-protein ligase TRIM33	-0.0379477	6.70572	1	-1.45588	4.32407	0.137333
VK055_0732	VK055_0732	transposase family protein	NA	NA	NA	NA	NA	NA
VK055_0733	VK055_0733	putative transposase	NA	NA	NA	NA	NA	NA
VK055_0734	VK055_0734	dihydrouridine synthase family protein	-0.0671196	5.99151	1	-1.10377	3.69065	0.473354
VK055_0735	ydhS	hypothetical protein with FAD/NAD(P)-binding domain	0.0286885	6.95457	1	-1.1146	4.53812	0.127682
VK055_0736	VK055_0736	eamA-like transporter family protein	0.236795	6.29221	0.760498	-0.869117	3.8376	0.505274
VK055_0737	VK055_0737	sugar (and other) transporter family protein	0.117711	6.29692	0.959297	-1.91137	3.83606	0.129406
VK055_0738	VK055_0738	bacterial regulatory, tetR family protein	0.0770875	6.55628	1	-0.912425	4.17063	0.493001
VK055_0739	VK055_0739	putative aBC-type spermidine/putrescine transport systems	0.349606	6.8423	0.260453	-0.797333	4.30192	0.325146
VK055_0740	VK055_0740	hypothetical protein	0.358093	9.42875	0.000299378	-1.32577	6.63121	0.00664892
VK055_0741	VK055_0741	hypothetical protein	0.249186	9.53383	0.0745021	-1.66331	6.72412	0.000351598
VK055_0742	VK055_0742	hypothetical protein	-0.414133	4.88653	0.681076	-6.22788	2.78793	0.0863328
VK055_0743	VK055_0743	acetyltransferase family protein	-0.160807	5.15006	0.991645	0.177502	3.05505	1
VK055_0744	oxlT	oxalate/formate antiporter	0.138694	6.62234	0.869182	-0.934336	4.18733	0.512922
VK055_0745	VK055_0745	hypothetical protein	-0.470208	4.6441	0.71176	-1.36903	2.61645	0.630663
VK055_0746	VK055_0746	periplasmic binding and sugar binding domain of LacI family protein	0.46281	9.37286	1.89e-08	-2.08975	6.42766	1.67e-05
VK055_0747	VK055_0747	phosphoenolpyruvate-dependent sugar phosphotransferase system, EIIA 2 family protein	0.312619	8.57389	0.0337764	-1.83558	5.80517	0.00285923
VK055_0748	VK055_0748	PTS system, Lactose/Cellobiose specific IIB subunit	0.424355	7.97247	0.00518468	-1.31144	5.23962	0.0715584
VK055_0749	VK055_0749	PTS system sugar-specific permease component family protein	0.246353	9.47899	0.0257623	-2.33794	6.60848	5.27e-07
VK055_0750	alsE	D-allulose-6-phosphate 3-epimerase	0.244759	9.81276	0.00266864	1.66268	8.32064	9.49e-05
VK055_0751	fruA	PTS system, fructose subfamily, IIA component domain protein	0.106717	9.12829	0.633694	-1.61462	6.42964	0.00175622
VK055_0752	frwB	frwB	0.523659	9.04662	0.000120804	-0.917675	6.23571	0.119859
VK055_0753	VK055_0753	PTS system, Fru family, IIC component domain protein	0.189452	10.3176	0.0225812	-1.00177	7.6072	0.0160793
VK055_0754	VK055_0754	lysE type translocator family protein	-0.0471182	7.16072	1	-1.61187	4.7299	0.0262055
VK055_0755	VK055_0755	major Facilitator Superfamily protein	0.182497	8.34831	0.433664	-0.831121	5.79431	0.265509
VK055_0756	VK055_0756	bacterial regulatory helix-turn-helix, lysR family protein	0.19248	7.46383	0.600729	-2.08979	4.84539	0.00578241
VK055_0757	VK055_0757	bacterial regulatory helix-turn-helix, lysR family protein	-0.0168974	6.89007	1	-1.0402	4.51204	0.366561
VK055_0758	VK055_0758	metallo-beta-lactamase superfamily protein	0.108145	7.36162	0.896582	-0.874578	4.9119	0.355033
VK055_0759	VK055_0759	putative enzyme	0.110037	5.30413	1	-6.4028	2.93017	0.0751988
VK055_0760	VK055_0760	tonB C terminal family protein	-0.242013	6.02605	0.798971	-0.575536	3.86342	0.51148
VK055_0761	VK055_0761	peptidase, ArgE/DapE family protein	0.197103	6.45226	0.794305	-1.49399	3.97908	0.0639709
VK055_0762	VK055_0762	hypothetical protein	-0.150366	5.66149	0.995285	-1.29123	3.42158	0.61093
VK055_0763	VK055_0763	resiniferatoxin-binding, phosphotriesterase-related protein	-0.496787	6.31327	0.19641	-2.20852	4.09248	0.0384131
VK055_0764	VK055_0764	branched-chain amino acid transport system / permease component family protein	0.328514	6.51152	0.433128	-2.99346	3.91008	0.0225103
VK055_0765	VK055_0765	ABC transporter family protein	0.0730623	6.07339	1	0.429485	3.87668	0.906953
VK055_0766	VK055_0766	helix-turn-helix family protein	0.259635	7.18554	0.529864	-1.44049	4.60546	0.191356
VK055_0767	VK055_0767	periplasmic binding and sugar binding domain of LacI family protein	0.0839213	8.45216	0.872746	-0.790858	5.94679	0.211731
VK055_0768	VK055_0768	pfkB carbohydrate kinase family protein	0.310683	7.4508	0.158978	-2.00493	4.7833	0.00998004
VK055_0769	VK055_0769	hypothetical protein	0.592513	6.25058	0.0381613	-1.0279	3.61395	0.395273
VK055_0770	VK055_0770	hypothetical protein	0.280752	4.78382	0.861457	-5.70272	2.39816	0.292888
VK055_0771	VK055_0771	hypothetical protein	0.533449	6.20064	0.146527	-1.04094	3.59381	0.301005
VK055_0772	VK055_0772	bacterial regulatory helix-turn-helix, lysR family protein	0.290173	7.58349	0.210139	-2.54564	4.89196	0.00673324
VK055_0773	metC	cystathionine beta-lyase	0.186786	9.58344	0.0846776	0.0366255	7.21091	0.992973
VK055_0774	VK055_0774	aminotransferase domain protein	0.565832	5.81405	0.142158	0.596992	3.40952	0.853383
VK055_0775	VK055_0775	putative transmembrane transport protein	0.225826	10.4113	0.00642561	0.0646092	8.02848	0.961746
VK055_0776	VK055_0776	bacterial regulatory helix-turn-helix, lysR family protein	0.189543	9.53533	0.0895947	1.34054	7.83663	0.00172892
VK055_0777	cydB3	cytochrome d ubiquinol oxidase, subunit II	0.0402126	8.73124	0.993817	-0.00732032	6.42387	1
VK055_0778	VK055_0778	bacterial Cytochrome Ubiquinol Oxidase family protein	0.0897584	8.51038	0.830374	2.94004	8.06444	9.4e-11
VK055_0779	VK055_0779	carboxymuconolactone decarboxylase family protein	-0.191695	5.96046	0.841136	-0.432107	3.78162	0.695367
VK055_0780	trxA	thioredoxin	-0.38522	5.92297	0.619032	-2.77575	3.72185	0.0225103
VK055_0781	VK055_0781	zinc-binding dehydrogenase family protein	0.00901395	7.26419	1	-2.39931	4.74205	0.00201479
VK055_0782	VK055_0782	FAD binding domain protein	-0.00643854	7.32871	1	-1.48346	4.87268	0.102577
VK055_0783	VK055_0783	chrR Cupin-like domain protein	-0.295142	6.12386	0.758772	-1.98632	3.88423	0.0611542
VK055_0784	VK055_0784	hypothetical protein	-0.109387	6.3749	0.964381	-1.15981	4.05286	0.123002
VK055_0785	gcvA	gcvA transcriptional dual regulator	0.101582	8.01454	0.819835	-1.25237	5.45899	0.0622378
VK055_0786	VK055_0786	AMP-binding enzyme family protein	-0.154357	6.98987	0.758772	-0.773503	4.69177	0.454713
VK055_0787	VK055_0787	coenzyme A transferase family protein	-0.342347	6.25166	0.417466	-0.344652	4.1254	0.654355
VK055_0788	fabG2	3-oxoacyl-(Acyl-carrier-protein) reductase	-0.135728	5.47087	0.946102	-1.18775	3.25737	0.461581
VK055_0789	VK055_0789	acetyl-CoA C-acetyltransferase family protein	0.131039	6.42782	0.937024	-3.01491	3.93465	0.0478331
VK055_0790	VK055_0790	major Facilitator Superfamily protein	0.0426162	6.99804	1	-2.11475	4.50096	0.0162893
VK055_0791	VK055_0791	SMP-30/Gluconolaconase/LRE-like region family protein	0.26299	5.87147	0.740088	-1.39237	3.42572	0.326624
VK055_0792	VK055_0792	sugar (and other) transporter family protein	-0.0845439	7.52428	0.932256	-1.11066	5.11283	0.233551
VK055_0793	VK055_0793	glycerate kinase I	0.26381	6.70805	0.523269	-1.70262	4.15348	0.0376933
VK055_0794	VK055_0794	sugar diacid recognition family protein	0.275411	7.39172	0.480131	-2.38797	4.74668	0.0165471
VK055_0795	VK055_0795	NAD-dependent glycerol-3-phosphate dehydrogenasefamily protein	-0.127395	5.72421	0.958566	-6.97488	3.39856	0.0164802
VK055_0796	VK055_0796	bacterial regulatory helix-turn-helix, lysR family protein	0.195877	5.32384	0.911047	0.478876	3.09942	0.763596
VK055_0797	VK055_0797	sulfite exporter TauE/SafE family protein	-0.0943827	5.66167	0.993817	-2.33815	3.36692	0.0890351
VK055_0798	VK055_0798	putative transcriptional regulator	0.154489	6.39426	0.873135	-1.42343	3.93504	0.280738
VK055_0799	VK055_0799	PTS system, glucose-like IIB component domain protein	0.184158	7.35475	0.752057	-2.03939	4.77734	0.00272606
VK055_0800	malH	maltose-6'-phosphate glucosidase	-0.0745843	6.97753	0.980518	-1.1506	4.60924	0.311473
VK055_0801	VK055_0801	hypothetical protein	1.03299	4.01717	0.260453	-4.36331	1.52596	0.865191
VK055_0802	VK055_0802	MFS transporter, sugar porter family protein	0.108079	7.75748	0.809492	-0.730478	5.28207	0.355033
VK055_0803	VK055_0803	phosphoenolpyruvate-dependent sugar phosphotransferase system, EIIA 2 family protein	0.14352	8.75276	0.57088	-1.68152	6.07191	0.00126024
VK055_0804	VK055_0804	hypothetical protein	0.246857	7.46085	0.466428	-0.900019	4.90839	0.298715
VK055_0805	VK055_0805	hypothetical protein	0.0844631	8.76752	0.860561	1.34397	7.05203	0.0118803
VK055_0806	VK055_0806	hypothetical protein	-0.0726197	6.4196	1	-2.15749	4.04513	0.0569219
VK055_0807	VK055_0807	esterase family protein	0.029196	6.37323	1	-1.04111	3.99393	0.446192
VK055_0808	VK055_0808	diguanylate cyclase domain protein	0.0654986	8.02755	0.931282	-1.45383	5.4657	0.0179232
VK055_0809	VK055_0809	hypothetical protein	0.229607	7.84176	0.366582	-0.766847	5.29314	0.318278
VK055_0810	VK055_0810	hypothetical protein	0.0629155	6.17852	1	0.87343	4.08031	0.293228
VK055_0811	VK055_0811	hypothetical protein	0.157396	7.00031	0.828928	-2.63107	4.44099	0.00522374
VK055_0812	map	methionine aminopeptidase, type I	0.0173854	7.31094	1	-3.03886	4.77549	6.01e-05
VK055_0813	VK055_0813	hypothetical protein	0.266406	5.99114	0.689273	-0.940798	3.53577	0.540545
VK055_0814	VK055_0814	fimbrial family protein	0.0939847	9.21574	0.683263	-1.72407	6.50104	0.000273666
VK055_0815	VK055_0815	gram-negative pili assembly chaperone, C-terminal domain protein	0.0876415	9.44117	0.702433	-1.41068	6.75113	0.00206641
VK055_0816	VK055_0816	type VII secretion system (T7SS), usher family protein	-0.0420934	7.57878	1	-1.54141	5.09628	0.0329077
VK055_0817	VK055_0817	fimbrial family protein	-0.0926057	6.55174	0.968379	-2.28994	4.15653	0.0585802
VK055_0818	VK055_0818	melibiase family protein	-0.0913401	6.45823	0.959297	-1.63556	4.11678	0.120876
VK055_0819	hipA	serine/threonine kinase HipA	-0.31819	6.65732	0.607724	-0.780788	4.47397	0.450357
VK055_0820	VK055_0820	hipB Polypeptide	1.09194	2.43265	0.897608	-1.93069	0.654571	1
VK055_0821	uraH	hydroxyisourate hydrolase	0.49549	3.9666	0.867395	-4.68996	1.70304	0.678579
VK055_0822	VK055_0822	hypothetical protein	0.017397	3.73879	1	-4.55726	1.65901	0.699161
VK055_0823	pbuX	xanthine permease family protein	0.0338804	7.1019	1	-2.799	4.5873	0.00474735
VK055_0824	VK055_0824	bacterial regulatory helix-turn-helix, lysR family protein	0.0686038	6.28479	1	-1.95618	3.87946	0.0866755
VK055_0825	VK055_0825	FAD binding domain protein	0.0347726	5.98548	1	-1.58548	3.60955	0.366319
VK055_0826	VK055_0826	rieske [2Fe-2S] domain protein	-0.0941905	5.33412	1	0.773165	3.28512	0.589461
VK055_0827	VK055_0827	sugar (and other) transporter family protein	0.0507723	5.91351	1	-2.52848	3.51861	0.0652286
VK055_0828	VK055_0828	2Fe-2S iron-sulfur cluster binding domain protein	0.478187	5.62667	0.566335	-0.409532	3.13976	0.942028
VK055_0829	VK055_0829	bacterial regulatory helix-turn-helix, AraC family protein	-0.0176946	5.52467	1	-2.14585	3.20379	0.197722
VK055_0830	VK055_0830	glyoxalase-like domain protein	0.35583	5.45198	0.674333	-0.328743	3.06239	0.906651
VK055_0831	VK055_0831	cupin domain protein	0.158874	5.37581	0.979553	-1.92074	3.0203	0.275174
VK055_0832	VK055_0832	hypothetical protein	0.0236391	4.59414	1	-5.65753	2.35866	0.26663
VK055_0833	VK055_0833	putative iron/ascorbate-dependent oxidoreductase	0.0655436	6.05377	1	-0.125658	3.7631	1
VK055_0834	VK055_0834	NLPA lipofamily protein	0.185591	6.14445	0.842872	-0.429348	3.76998	0.693143
VK055_0835	VK055_0835	ABC transporter family protein	-0.214371	6.16235	0.757321	-0.963565	3.92086	0.368529
VK055_0836	VK055_0836	binding-protein-dependent transport system innermembrane component family protein	-0.311958	5.53526	0.681076	-1.34926	3.38923	0.47173
VK055_0837	VK055_0837	nitronate monooxygenase family protein	-0.0791466	6.00997	1	-0.157989	3.78835	1
VK055_0838	VK055_0838	major Facilitator Superfamily protein	0.228662	6.82296	0.613527	0.0467504	4.45242	1
VK055_0839	VK055_0839	bacterial regulatory helix-turn-helix, lysR family protein	-0.180839	5.61274	0.911047	-2.34923	3.36951	0.117085
VK055_0840	VK055_0840	putative prolyl endopeptidase	0.9501	4.70857	0.117979	-5.24872	2.06922	0.285116
VK055_0841	VK055_0841	major Facilitator Superfamily protein	-0.325167	6.0802	0.652441	-7.4434	3.78894	0.00347614
VK055_0842	VK055_0842	hypothetical protein	0.00587309	4.25005	1	-5.20648	2.06816	0.437121
VK055_0843	tam	trans-aconitate 2-methyltransferase	0.152614	5.97931	0.911047	-0.995103	3.59409	0.702615
VK055_0844	VK055_0844	carboxymuconolactone decarboxylase family protein	0.180816	4.43275	1	-0.784666	2.22335	0.964235
VK055_0845	VK055_0845	4-oxalocrotonate tautomerase family enzyme	-0.0941592	5.22905	1	-0.887312	3.01963	0.713352
VK055_0846	VK055_0846	hypothetical protein	0.762427	3.04241	0.83883	-3.17486	0.996555	1
VK055_0847	VK055_0847	hypothetical protein	0.402711	9.15496	0.000149256	-0.990234	6.4011	0.083456
VK055_0848	VK055_0848	4-oxalocrotonate tautomerase family enzyme domain protein	0.483661	7.54807	0.00357036	-0.569606	4.90763	0.433849
VK055_0849	VK055_0849	acetyltransferase family protein	-0.0575032	5.57723	1	-1.24836	3.30947	0.426982
VK055_0850	uxaB	altronate oxidoreductase	0.12633	6.93296	0.869182	-2.57859	4.39001	0.00167008
VK055_0851	VK055_0851	acetyltransferase family protein	0.140633	3.79906	1	-0.0758885	1.73994	1
VK055_0852	VK055_0852	diguanylate cyclase domain protein	-0.697373	7.02463	5.74e-05	-2.05842	4.82488	0.0242066
VK055_0853	VK055_0853	hypothetical protein	0.744094	4.01823	0.621284	-4.60809	1.65103	0.694873
VK055_0854	glsA	glutaminase A	0.444879	4.80046	0.67809	0.420632	2.52145	0.983344
VK055_0855	VK055_0855	putative succinate-semialdehyde dehydrogenase	-0.0298372	6.70872	1	-1.11317	4.3379	0.398318
VK055_0856	VK055_0856	putative acyl-CoA N-acyltransferase	-0.239248	5.70087	0.862542	-0.898064	3.51187	0.54293
VK055_0857	VK055_0857	bacterial regulatory helix-turn-helix, lysR family protein	0.0454053	6.50329	1	-1.19902	4.11544	0.205771
VK055_0858	VK055_0858	L-lactate dehydrogenase	-0.0897417	6.24664	0.996041	-2.95896	3.87455	0.0113759
VK055_0859	VK055_0859	deoR-like helix-turn-helix domain protein	-0.318287	5.27241	0.807261	-1.04752	3.13727	0.619954
VK055_0860	pdxA	4-hydroxythreonine-4-phosphate dehydrogenase	-0.186033	6.38919	0.819835	-0.422942	4.16755	0.575227
VK055_0861	VK055_0861	hypothetical protein	0.204031	5.93254	0.836911	-0.514212	3.55746	0.612884
VK055_0862	VK055_0862	iron-containing alcohol dehydrogenase family protein	0.114995	6.82254	0.898571	-1.5086	4.34592	0.0399583
VK055_0863	VK055_0863	dihydrodipicolinate synthetase family protein	0.137673	6.16001	0.911524	-1.19845	3.72515	0.249243
VK055_0864	gyaR	glyoxylate reductase	0.218707	9.54186	0.0349778	-1.65676	6.75267	0.00256293
VK055_0865	VK055_0865	sugar (and other) transporter family protein	0.187115	10.6824	0.0042262	-1.28624	7.88858	0.00186985
VK055_0866	VK055_0866	phenazine biosynthesis, PhzF family protein	0.0708651	6.54359	1	-3.17324	4.05891	0.00320051
VK055_0867	VK055_0867	ydeA MFS transporter	0.101294	5.95318	0.962625	-2.53462	3.53011	0.137828
VK055_0868	marC	inner membrane protein involved in multiple antibiotic resistance	0.00957478	5.66131	1	-1.30881	3.35342	0.499946
VK055_0869	VK055_0869	hypothetical protein	0.425429	2.27239	1	-1.93072	0.654571	1
VK055_0870	marR	marR family protein	-0.0550132	5.41413	1	-0.513987	3.20998	0.739096
VK055_0871	marA	bacterial regulatory helix-turn-helix, AraC family protein	0.117699	4.72596	1	-5.81458	2.45466	0.279257
VK055_0872	marB	marB family protein	0.790459	4.70806	0.246849	-0.79599	2.19029	0.810578
VK055_0873	VK055_0873	triose-phosphate Transporter family protein	0.143537	6.59681	0.861116	-0.918654	4.15162	0.28396
VK055_0874	VK055_0874	major Facilitator Superfamily protein	0.214846	6.77681	0.6864	-1.39197	4.26018	0.112237
VK055_0875	VK055_0875	helix-turn-helix family protein	-0.154221	4.85656	1	-0.478238	2.72094	0.989746
VK055_0876	urtE	urea ABC transporter, ATP-binding protein UrtE	-0.230909	5.27251	0.911047	-1.02211	3.10976	0.437121
VK055_0877	urtD	urea ABC transporter, ATP-binding protein UrtD	0.368633	5.21854	0.68532	6.59937	7.90054	2.31e-30
VK055_0878	urtC	urea ABC transporter, permease protein UrtC	-0.12781	6.01086	0.979474	-0.425717	3.78339	1
VK055_0879	urtB	urea ABC transporter, permease protein UrtB	0.0319191	6.0912	1	-1.74321	3.70704	0.312299
VK055_0880	VK055_0880	periplasmic binding domain protein	0.0264956	6.30938	1	-1.00643	3.95233	0.352959
VK055_0881	VK055_0881	hypothetical protein	0.337372	5.99844	0.729446	-0.182759	3.59386	1
VK055_0882	VK055_0882	rhodanese-like domain protein	0.158741	4.50693	0.999705	-0.942056	2.28975	0.81197
VK055_0883	VK055_0883	bacterial regulatory helix-turn-helix, AraC family protein	-0.0404198	6.45645	1	-0.855452	4.1227	0.428737
VK055_0884	VK055_0884	hypothetical protein	0.0805398	4.43321	1	-5.46258	2.21632	0.362724
VK055_0885	VK055_0885	acetyltransferase family protein	-0.143511	4.29357	1	-0.809828	2.23257	0.962036
VK055_0886	lacI	lacI transcriptional repressor	-0.487442	5.58744	0.391304	-1.47835	3.49442	0.407281
VK055_0887	lacZ	beta-galactosidase	-0.0459199	7.69778	0.992051	-0.792488	5.30806	0.279257
VK055_0888	lacY	lacY lactose MFS transporter	0.197775	8.35391	0.389163	-0.607357	5.81581	0.383907
VK055_0889	VK055_0889	recF/RecN/SMC N terminal domain protein	0.138358	6.31513	0.946102	-2.91277	3.83978	0.0114665
VK055_0890	VK055_0890	hypothetical protein	-0.185286	5.29321	0.925873	-6.53729	3.03619	0.043607
VK055_0891	bla	beta-lactamase SHV-24	0.299727	6.97746	0.401131	-2.52669	4.36707	0.0411787
VK055_0892	VK055_0892	deoR C terminal sensor domain protein	0.0479898	5.92752	1	-2.54647	3.54454	0.0745267
VK055_0893	ygbJ	3-hydroxyisobutyrate dehydrogenase	0.0286804	4.99129	1	0.125146	2.81153	1
VK055_0894	VK055_0894	putative tRNA synthase	0.0358974	6.53326	1	-1.2211	4.13075	0.365225
VK055_0895	VK055_0895	class II Aldolase and Adducin N-terminal domain protein	0.391695	5.15074	0.722124	-6.08544	2.68017	0.11646
VK055_0896	VK055_0896	hydroxypyruvate isomerase	0.475571	6.46602	0.186191	2.47218	4.82731	3.5e-05
VK055_0897	VK055_0897	H+ symporter family protein	0.0481487	6.96764	1	-1.66659	4.48741	0.0323625
VK055_0898	VK055_0898	bacterial regulatory helix-turn-helix, AraC family protein	0.140736	9.2859	0.524169	-1.09694	6.64167	0.0355201
VK055_0899	VK055_0899	bacterial regulatory, luxR family protein	0.370973	10.0864	0.00788795	-1.08966	7.26677	0.0138832
VK055_0900	ycgF	blue light-responsive regulator of YcgE	0.116869	7.30952	0.863878	-1.66348	4.7789	0.0269129
VK055_0901	VK055_0901	competence/damage-inducible CinA C-terminal domain protein	-0.0617858	7.44999	0.978026	-1.21853	5.04295	0.184857
VK055_0902	VK055_0902	hsp20/alpha crystallin family protein	0.280548	7.9645	0.135645	-2.23174	5.24695	0.000496673
VK055_0903	VK055_0903	hypothetical protein	-0.255341	3.77001	0.973928	-0.282224	1.85016	0.937208
VK055_0904	VK055_0904	hypothetical protein	0.795357	6.49928	0.00309613	-0.422528	3.75587	0.784662
VK055_0905	VK055_0905	bacterial regulatory, luxR family protein	0.418856	9.37552	3.03e-07	2.67035	8.56987	3.15e-09
VK055_0906	VK055_0906	hypothetical protein	0.222393	7.19294	0.616377	-1.2146	4.63711	0.110349
VK055_0907	VK055_0907	hypothetical protein	0.190478	5.84978	0.911047	-2.38467	3.40322	0.101919
VK055_0908	VK055_0908	hypothetical protein	0.44331	5.38412	0.478836	0.212884	3.00257	1
VK055_0909	VK055_0909	peptidase M3 family protein	0.118685	6.77012	0.946102	-1.42922	4.31082	0.245354
VK055_0910	VK055_0910	polysaccharide biosynthesis family protein	-0.283235	6.19706	0.641034	-2.99494	3.90443	0.0104225
VK055_0911	VK055_0911	putative DNA-binding transcriptional regulator	0.189433	5.84198	0.887675	-0.646012	3.44924	0.870169
VK055_0912	VK055_0912	universal stress protein UP12	-0.0398527	7.68756	1	-1.46832	5.18902	0.0138803
VK055_0913	VK055_0913	mannitol dehydrogenase Rossmann domain protein	-0.243767	6.76802	0.578291	-1.02586	4.50595	0.414398
VK055_0914	VK055_0914	L-galactonate MFS transporter	-0.0560741	7.55899	1	-0.596974	5.20834	0.576015
VK055_0915	ynfA	inner membrane protein	-0.834301	4.4883	0.277111	0.189803	2.6847	1
VK055_0916	VK055_0916	hypothetical protein	-0.323726	4.99175	0.81748	-1.68735	2.86536	0.58157
VK055_0917	VK055_0917	hypothetical protein	0.250814	5.01687	0.870489	0.813354	2.8295	0.847285
VK055_0918	VK055_0918	acetyltransferase family protein	-0.359119	5.88514	0.513954	-0.421753	3.77201	0.695582
VK055_0919	VK055_0919	hypothetical protein	0.171831	4.62796	1	-5.62884	2.33656	0.292551
VK055_0920	dmsA	dimethyl sulfoxide reductase, chain A	-0.0640711	7.19736	0.995987	-0.61056	4.84958	0.505274
VK055_0921	dmsB	dimethylsulfoxide reductase, chain B	-0.0452014	4.55888	1	-1.08642	2.39142	0.715941
VK055_0922	VK055_0922	dimethyl sulfoxide reductase, chain C	-0.193326	5.74618	0.920914	-0.937886	3.51755	0.368459
VK055_0923	dmsD	DMS reductase maturation protein	0.23828	5.17217	0.937978	-6.14496	2.74877	0.191356
VK055_0924	VK055_0924	dethiobiotin synthetase subunit dethiobiotin synthetase	0.159735	5.57821	0.958566	-1.15751	3.23301	0.473985
VK055_0925	VK055_0925	voltage gated chloride channel family protein	-0.0048537	6.07436	1	-0.448756	3.8009	0.876253
VK055_0926	mlc	dgsA transcriptional repressor	-0.187253	5.80167	0.918292	-1.54887	3.57035	0.468256
VK055_0927	VK055_0927	bacterial regulatory helix-turn-helix, lysR family protein	0.27939	6.07361	0.750889	-0.0363919	3.706	0.979735
VK055_0928	VK055_0928	sugar (and other) transporter family protein	-0.209233	7.13214	0.652441	-2.94029	4.71448	0.00557452
VK055_0929	VK055_0929	hypothetical protein	-0.0182692	5.41471	1	-2.04569	3.13457	0.28959
VK055_0930	mcar-1	metallocarboxypeptidase	0.195283	6.59969	0.809492	-2.19633	4.07969	0.044481
VK055_0931	VK055_0931	hypothetical protein	0.866673	4.61044	0.212701	0.34896	2.13703	1
VK055_0932	VK055_0932	hypothetical protein	0.0643172	5.66054	1	-1.28014	3.31899	0.487092
VK055_0933	VK055_0933	hypothetical protein	0.792821	3.43351	0.754389	-3.83882	1.24787	0.770596
VK055_0934	VK055_0934	trypsin family protein	0.260574	6.03801	0.744475	-1.58956	3.57256	0.154654
VK055_0935	VK055_0935	hypothetical protein	0.522147	3.50623	0.896582	-4.00447	1.34543	0.865583
VK055_0936	mdtI	mdtI SMR Protein	0.434736	4.78318	0.809492	-1.07691	2.39092	0.778613
VK055_0937	mdtJ	mdtJ SMR protein	0.275016	8.0102	0.151709	-0.42711	5.48903	0.518403
VK055_0938	VK055_0938	hypothetical protein	0.0969157	7.45407	0.930316	-2.56526	4.87295	9.22e-05
VK055_0939	mdcA	malonate decarboxylase, alpha subunit	0.0517814	7.5593	0.991645	-1.68853	5.02445	0.0329077
VK055_0940	mdcB	triphosphoribosyl-dephospho-CoA synthase MdcB	0.361775	4.92622	0.744475	-0.322513	2.59255	0.979735
VK055_0941	mdcC	malonate decarboxylase acyl carrier protein	0.232724	4.82811	0.924393	-0.309641	2.56071	0.868307
VK055_0942	mdcD	malonate decarboxylase, beta subunit	-0.169861	5.24019	0.942649	-6.47832	2.99209	0.0467349
VK055_0943	mdcE	malonate decarboxylase, gamma subunit	0.0648273	6.13291	1	1.98551	4.42261	0.00270624
VK055_0944	VK055_0944	auxin efflux carrier family protein	0.0931229	6.35576	0.968379	-1.01945	3.96896	0.347554
VK055_0945	mdcG	malonate decarboxylase holo-[acyl-carrier-protein] synthase	0.294499	5.77018	0.700079	-2.23806	3.28517	0.229647
VK055_0946	VK055_0946	bacterial regulatory helix-turn-helix, lysR family protein	0.1599	6.33438	0.869182	-1.93229	3.86446	0.251737
VK055_0947	mdcH	malonate decarboxylase, epsilon subunit	-0.159556	5.26107	0.961154	-1.93067	3.02903	0.280738
VK055_0948	mqo	malate dehydrogenase	0.146929	9.02826	0.472391	-0.225021	6.59193	0.849525
VK055_0949	VK055_0949	SIS domain protein	0.212278	6.34052	0.758772	-0.948089	3.90794	0.325146
VK055_0950	VK055_0950	hypothetical protein	-0.594804	4.8859	0.516894	-1.70966	2.87127	0.484222
VK055_0951	yjdH	sensory histidine kinase in two-component regulatory system with DcuR, regulator of anaerobic fumarate respiration product	-0.0538396	6.9814	1	-0.738926	4.64621	0.540177
VK055_0952	VK055_0952	apbE family protein	-0.322957	5.83659	0.601944	-2.62359	3.60552	0.122631
VK055_0953	VK055_0953	response regulator	0.195819	5.59333	0.911047	0.133508	3.31118	1
VK055_0954	VK055_0954	flavocytochrome c family protein	-0.0984798	8.97731	0.722124	-0.920253	6.50636	0.0751988
VK055_0955	VK055_0955	putative transcriptional regulator	1.30018	4.25095	0.0700514	1.71373	1.80631	0.512238
VK055_0956	VK055_0956	ygjE tartrate/succinate DASS transporter TtdT tartrate/succinate DASS transporter	0.0389865	7.67871	1	-1.59022	5.15741	0.0393643
VK055_0957	fumA2	fumarase A	-0.171489	6.83829	0.739561	-2.04651	4.47974	0.0763009
VK055_0958	VK055_0958	putative aTP-binding component of a transport system	0.0852833	4.39505	1	-5.42178	2.18464	0.298096
VK055_0959	VK055_0959	mechanosensitive ion channel family protein	0.0278999	6.99654	1	-0.528671	4.65257	0.717675
VK055_0960	pcaC	4-carboxymuconolactone decarboxylase	-0.0437554	5.63712	1	-1.25782	3.3641	0.541333
VK055_0961	pcaD	3-oxoadipate enol-lactonase	-0.185792	5.31563	0.958566	-0.0703805	3.2182	1
VK055_0962	pcaB	3-carboxy-cis,cis-muconate cycloisomerase	0.363411	5.38335	0.638982	-0.818425	2.9456	0.597033
VK055_0963	pcaF	3-oxoadipyl-CoA thiolase	-0.0780601	5.74675	1	-1.44059	3.45094	0.295419
VK055_0964	catJ	3-oxoadipate CoA-transferase subunit B	-0.142678	5.23085	0.993817	-6.46275	2.9821	0.0465227
VK055_0965	pcaI	3-oxoadipate CoA-transferase subunit A	0.146886	6.41707	0.934969	0.293171	4.14172	0.907831
VK055_0966	VK055_0966	smr domain protein	-0.442385	4.80093	0.681076	-1.58416	2.76908	0.583481
VK055_0967	VK055_0967	beta-ketoadipate pathway transcriptional regulator, PcaR/PcaU/PobR family protein	0.140125	5.99907	0.926625	1.50572	4.02047	0.0673141
VK055_0968	VK055_0968	bacterial regulatory helix-turn-helix, lysR family protein	0.142772	5.92103	0.97709	-0.929047	3.56138	0.620448
VK055_0969	iaaH	indole-3-acetyl-aspartic acid hydrolase	-0.0173836	6.06769	1	-1.74416	3.7081	0.167417
VK055_0970	VK055_0970	amidohydrolase family protein	0.3259	6.20664	0.521023	1.85897	4.27972	0.00578631
VK055_0971	ydaH	abgT transporter family protein	0.169234	5.95989	0.911047	-2.50912	3.51405	0.143474
VK055_0972	VK055_0972	putative phosphatidate cytidylyltransferase	0.047001	4.7404	1	-1.24102	2.53283	0.769872
VK055_0973	VK055_0973	methylated-DNA-[]-cysteine S-methyltransferase family protein	0.0972835	5.22928	1	-1.74421	2.91197	0.519229
VK055_0974	etrA	electron transport regulator A	0.904594	5.53336	0.0764019	-0.634425	2.83992	0.819959
VK055_0975	ydaA	universal stress protein with a role in resistance to UV irradiation	-0.249039	4.92712	0.898571	-0.612071	2.84147	0.998819
VK055_0976	VK055_0976	hypothetical protein	0.125565	3.85701	1	-0.170579	1.79351	1
VK055_0977	VK055_0977	NAD(P) transhydrogenase beta subunit	-0.231171	5.67598	0.809727	-0.869252	3.48257	0.512054
VK055_0978	pntA	NAD(P)(+) transhydrogenase (AB-specific), alpha subunit	-0.059066	7.11409	1	-1.32686	4.69647	0.0894052
VK055_0979	VK055_0979	hypothetical protein	0.0957419	4.91198	1	-1.34109	2.62687	0.778277
VK055_0980	VK055_0980	putative aTP synthase subunit epsilon	-0.016296	5.28195	1	-1.85372	2.99123	0.37392
VK055_0981	VK055_0981	hypothetical protein	0.407982	5.52412	0.576641	-6.47212	2.98467	0.041726
VK055_0982	VK055_0982	transporter, basic amino acid/polyamine antiporter family protein	0.504696	6.47956	0.0811152	-1.89935	3.82632	0.0493886
VK055_0983	VK055_0983	glpM family protein	-0.295056	4.80041	0.821541	-1.51362	2.70744	0.42096
VK055_0984	VK055_0984	hypothetical protein	-0.236923	4.70851	0.911047	-5.91566	2.55117	0.15162
VK055_0985	VK055_0985	response regulator	0.0234108	6.10949	1	-2.74106	3.68994	0.0370608
VK055_0986	VK055_0986	hypothetical protein	-0.485486	3.99165	0.873616	-0.600509	2.07917	0.945513
VK055_0987	VK055_0987	HAMP domain protein	0.139098	6.53603	0.930316	-0.606983	4.15853	0.685336
VK055_0988	fumC	fumarate hydratase, class II	-0.15494	6.80834	0.76428	0.390538	4.72519	0.655291
VK055_0989	tus	DNA replication terminus site-binding protein	-0.324825	5.21931	0.801874	-1.00535	3.1154	0.677863
VK055_0990	fumA	fumarase A	0.133968	6.29899	0.930718	-1.91691	3.84888	0.102577
VK055_0991	manA	mannose-6-phosphate isomerase, class I	-3.40419	5.38509	3.91e-19	1.10483	4.26174	0.386978
VK055_0992	VK055_0992	hypothetical protein	0.0403453	6.84829	1	-3.49112	4.31944	0.000932269
VK055_0993	VK055_0993	periplasmic binding and sugar binding domain of LacI family protein	-0.123883	6.17556	0.917539	-7.46021	3.81006	0.00101201
VK055_0994	VK055_0994	phosphotransferase system, EIIC family protein	0.528401	4.76995	0.57088	0.498383	2.46142	1
VK055_0995	VK055_0995	PTS system, glucose-like IIB component domain protein	-0.0943924	5.81416	0.998574	-0.936	3.55803	0.575227
VK055_0996	VK055_0996	aminotransferase class I and II family protein	-0.0124867	5.7321	1	-1.39772	3.42144	0.346101
VK055_0997	VK055_0997	corA-like Mg2+ transporter family protein	-0.140805	6.31854	0.938068	-3.03932	3.93793	0.00909292
VK055_0998	VK055_0998	hypothetical protein	-1.03979	2.94013	0.793954	0.682281	1.39076	0.916763
VK055_0999	VK055_0999	ydfZ family protein	-0.471561	4.20764	0.758772	-0.90479	2.26491	0.808755
VK055_1000	VK055_1000	hypothetical protein	-0.193292	5.4795	0.896582	-6.74302	3.20371	0.028777
VK055_1001	VK055_1001	hypothetical protein	0.559224	4.85634	0.524169	-1.09521	2.39436	0.728312
VK055_1002	VK055_1002	putative inner membrane protein	-0.215183	6.82974	0.633505	-2.08758	4.47157	0.00645297
VK055_1003	VK055_1003	hypothetical protein	0.316192	4.27177	0.878182	0.430471	2.09953	0.960292
VK055_1004	VK055_1004	hypothetical protein	-0.578357	4.45178	0.65128	-5.76378	2.43717	0.272513
VK055_1005	pmp3	plasma membrane proteolipid Pmp3	0.154254	4.04289	1	0.540818	1.99185	1
VK055_1006	gap	glyceraldehyde-3-phosphate dehydrogenase, type I	-2.41e-05	6.61546	1	-1.33204	4.22271	0.153151
VK055_1007	VK055_1007	putative aldehyde dehydrogenase	-0.0944965	6.51563	0.973928	-2.24538	4.12259	0.102364
VK055_1008	VK055_1008	hypothetical protein	0.612491	2.9921	0.897608	-3.2356	1.00972	1
VK055_1009	VK055_1009	hypothetical protein	0.115924	5.76122	0.962625	-2.32567	3.34749	0.0947889
VK055_1010	VK055_1010	sugar (and other) transporter family protein	-0.385427	6.26293	0.300685	1.03175	4.44601	0.157413
VK055_1011	VK055_1011	amino acid permease family protein	0.291387	6.29167	0.601368	-0.332366	3.83914	0.994059
VK055_1012	astE	succinylglutamate desuccinylase	0.139156	5.94073	0.982114	-2.53489	3.51438	0.0736653
VK055_1013	astB	succinylarginine dihydrolase	-0.135442	6.08553	0.930583	-0.281457	3.88477	0.705282
VK055_1014	astD	succinylglutamic semialdehyde dehydrogenase	0.036391	6.29237	1	-1.36441	3.90149	0.35194
VK055_1015	astA	arginine N-succinyltransferase	0.233535	5.73993	0.809492	-2.24803	3.29253	0.117382
VK055_1016	VK055_1016	astC	-0.0102785	6.90574	1	-1.0484	4.51632	0.35759
VK055_1017	VK055_1017	hypothetical protein	0.471867	5.32283	0.598223	-6.20107	2.77065	0.146368
VK055_1018	gdhA	glutamate dehydrogenase	-0.00244812	6.28277	1	-0.179581	4.01967	1
VK055_1019	VK055_1019	aldo/keto reductase family protein	0.146194	9.3867	0.337553	-1.56372	6.65448	0.000892887
VK055_1020	VK055_1020	bacterial regulatory helix-turn-helix, lysR family protein	0.21794	9.37137	0.0636647	-1.67736	6.59463	0.00071111
VK055_1021	VK055_1021	bacterial regulatory, gntR family protein	0.0945118	5.27154	1	-0.849863	2.97007	0.516902
VK055_1022	VK055_1022	major Facilitator Superfamily protein	-0.0180772	7.08971	1	-2.25362	4.62719	0.0148028
VK055_1023	VK055_1023	efflux transporter, RND family, MFP subunit	0.162538	6.06734	0.904995	-1.65774	3.63365	0.263252
VK055_1024	VK055_1024	efflux transporter, outer membrane factor (OMF) lipo, NodT family protein	0.0331192	6.83881	1	-1.21922	4.4118	0.282838
VK055_1025	VK055_1025	putative O-METHYLTRANSFERASE	-0.22083	4.91383	0.911047	-1.58281	2.78587	0.695321
VK055_1026	hrpA	ATP-dependent helicase HrpA	0.0824721	7.84159	0.911047	-1.22668	5.3187	0.0866755
VK055_1027	VK055_1027	NADH-azoreductase, FMN-dependent	-0.0588428	5.76958	1	-2.4271	3.43117	0.081502
VK055_1028	VK055_1028	hypothetical protein	0.242254	3.70792	1	-4.44896	1.57612	0.679676
VK055_1029	paaY	phenylacetic acid degradation protein PaaY	-0.288281	5.36426	0.782611	-0.147228	3.27287	0.928237
VK055_1030	paaX	phenylacetic acid degradation operon negative regulatory protein PaaX	0.301786	6.39823	0.480131	0.0519139	4.00582	1
VK055_1031	paaF	phenylacetate-CoA ligase	0.237834	6.5642	0.681076	-0.886212	4.09633	0.238839
VK055_1032	pcaF2	3-oxoadipyl-CoA thiolase	0.156037	6.47048	0.872746	-0.777836	4.05728	0.581839
VK055_1033	paaD	phenylacetic acid degradation protein PaaD	0.587988	3.93979	0.793954	-4.58823	1.64555	0.683552
VK055_1034	paaC	3-hydroxyacyl-CoA dehydrogenase PaaC	-0.0388399	6.5164	1	-0.0692433	4.28563	1
VK055_1035	paaB	phenylacetate degradation putative enoyl-CoA hydratase PaaB	0.227419	5.42346	0.873135	-1.91059	3.01496	0.295871
VK055_1036	VK055_1036	putative enoyl-CoA hydratase, mitochondrial	-0.0332663	5.92546	1	0.175331	3.73585	0.947351
VK055_1037	VK055_1037	2Fe-2S iron-sulfur cluster binding domain protein	0.13569	5.98006	0.986383	-0.0184127	3.70268	1
VK055_1038	paaJ	phenylacetate-CoA oxygenase, PaaJ subunit	-0.0773636	5.68558	1	-0.815883	3.44689	0.521052
VK055_1039	VK055_1039	phenylacetic acid catabolic family protein	0.070522	5.83702	1	-2.4447	3.45536	0.0854021
VK055_1040	VK055_1040	phenylacetic acid degradation B	0.326476	4.93932	0.793517	-5.87082	2.51835	0.209334
VK055_1041	VK055_1041	phenylacetic acid catabolic family protein	0.212125	5.80083	0.909034	-2.3453	3.35951	0.142875
VK055_1042	paaN	phenylacetic acid degradation protein paaN	-0.037641	7.1281	1	-1.27828	4.6988	0.102364
VK055_1043	maoA	primary amine oxidase	-0.221726	7.15758	0.699596	-0.970538	4.8433	0.362883
VK055_1044	VK055_1044	quinone oxidoreductase domain protein	-0.362004	4.43367	0.85601	-0.14752	2.47759	1
VK055_1045	VK055_1045	putative 2-dehydropantoate 2-reductase	0.0709585	5.72378	1	0.220183	3.50397	0.935924
VK055_1046	VK055_1046	feaB	0.0166369	6.62868	1	-3.29525	4.16335	0.00308695
VK055_1047	VK055_1047	feaR transcriptional regulator FeaR transcriptional activator	0.374179	5.94565	0.544002	-0.839349	3.45762	0.545806
VK055_1048	VK055_1048	hypothetical protein	1.03559	4.37483	0.222633	-0.181259	1.85214	1
VK055_1049	VK055_1049	ynbE-like lipofamily protein	-0.0701563	2.99214	1	-3.58664	1.15177	0.770596
VK055_1050	VK055_1050	dicarboxylate transport family protein	0.0952262	7.3056	0.924667	-1.38686	4.81631	0.191845
VK055_1051	VK055_1051	hypothetical protein	0.176067	5.31417	0.911047	-0.845975	2.98154	0.688447
VK055_1052	VK055_1052	D-lactate dehydrogenase, NAD-dependent	-0.334208	6.09827	0.55609	-1.36345	3.89126	0.201766
VK055_1053	hslJ	heat shock protein hslJ	0.0111062	6.03042	1	-2.66713	3.64298	0.0945535
VK055_1054	VK055_1054	hypothetical protein	0.366454	3.61104	0.958566	0.264685	1.55088	1
VK055_1055	VK055_1055	hypothetical protein	0.680345	3.57709	0.760498	-4.02558	1.35104	0.865191
VK055_1056	nifJ	ferredoxin (flavodoxin) oxidoreductase	0.118848	7.94058	0.760558	-0.290179	5.53767	0.834515
VK055_1057	ompC2	outer membrane protein C	0.117904	10.0647	0.420503	-1.38034	7.32399	0.00102388
VK055_1058	VK055_1058	KTSC domain protein	0.47536	5.8852	0.524169	-2.27021	3.30657	0.143108
VK055_1059	VK055_1059	hypothetical protein	1.04174	3.43249	0.550851	0.969884	1.25074	1
VK055_1060	VK055_1060	hypothetical protein	-0.166014	6.73687	0.77992	-1.54777	4.39442	0.0585802
VK055_1061	VK055_1061	putative C32 tRNA thiolase	0.321208	6.78074	0.573253	-1.71889	4.17108	0.109026
VK055_1062	VK055_1062	ATP-dependent RNA helicase, specific for 23S rRNA	-0.182454	6.40651	0.818198	-0.407928	4.21587	0.887226
VK055_1063	VK055_1063	corA-like Mg2+ transporter family protein	-0.178172	5.95302	0.890611	-1.13856	3.70147	0.357965
VK055_1064	VK055_1064	bacterial regulatory, arsR family protein	0.518766	5.16263	0.54998	-1.4604	2.67961	0.512238
VK055_1065	VK055_1065	putative oxidoreductase	-0.0197463	6.28922	1	-1.41154	3.93934	0.364102
VK055_1066	VK055_1066	hypothetical protein	0.67726	4.92611	0.276757	-1.10747	2.40823	0.683274
VK055_1067	VK055_1067	hypothetical protein	0.162417	10.7323	0.0232933	-0.540443	8.15257	0.229832
VK055_1068	VK055_1068	amino acid permease family protein	0.178717	7.24091	0.814866	-1.30613	4.7304	0.187563
VK055_1069	VK055_1069	asnC family protein	-0.228084	5.70964	0.807261	-7.01192	3.43318	0.0122362
VK055_1070	VK055_1070	hypothetical protein	-0.0947163	6.08052	0.992051	-0.501817	3.84789	0.896209
VK055_1071	tyrB	tyrosine aminotransferase	0.0267152	6.8895	1	-1.01798	4.48777	0.384224
VK055_1072	VK055_1072	binding-protein-dependent transport system innermembrane component family protein	-0.121546	6.00571	0.931124	-2.71227	3.6804	0.0481427
VK055_1073	VK055_1073	ABC transporter family protein	0.0703935	8.95206	0.856686	-1.33251	6.32358	0.00835325
VK055_1074	VK055_1074	NLPA lipofamily protein	0.261695	10.484	0.000104661	-1.21287	7.67804	0.00711852
VK055_1075	VK055_1075	aminotransferase class I and II family protein	0.202073	7.78063	0.473814	-0.838285	5.23386	0.261309
VK055_1076	VK055_1076	zinc-binding dehydrogenase family protein	-0.0450922	6.16215	1	-0.800068	3.86103	0.698385
VK055_1077	VK055_1077	tetR-family transcriptional regulator	-0.132646	5.11478	1	-1.74488	2.88496	0.362724
VK055_1078	VK055_1078	short chain dehydrogenase family protein	-0.295844	5.58568	0.72093	-2.34888	3.3711	0.0859622
VK055_1079	VK055_1079	metallo-beta-lactamase superfamily protein	-0.0454284	6.40091	1	-3.09214	3.99794	0.0158317
VK055_1080	VK055_1080	bacterial regulatory helix-turn-helix, lysR family protein	0.114357	5.39495	1	-1.00791	3.08923	0.476461
VK055_1081	VK055_1081	bacterial regulatory helix-turn-helix, lysR family protein	0.074425	6.127	1	-1.76413	3.72306	0.228301
VK055_1082	VK055_1082	nmrA-like family protein	-0.126305	5.77036	0.938742	-2.46715	3.47016	0.0812309
VK055_1083	VK055_1083	hypothetical protein	0.755788	5.2067	0.114565	-1.34095	2.59285	0.615449
VK055_1084	VK055_1084	bacterial regulatory helix-turn-helix, AraC family protein	-0.180267	5.33431	0.959297	-1.04589	3.13456	0.616083
VK055_1085	VK055_1085	short chain dehydrogenase family protein	-0.0826453	5.53401	1	-0.646413	3.32312	0.856555
VK055_1086	VK055_1086	bacterial regulatory, tetR family protein	-0.00770485	4.8441	1	0.475683	2.78087	0.99768
VK055_1087	VK055_1087	putative oxidoreductase with NAD(P)-binding Rossmann-fold domain	0.240282	5.41408	0.911047	-0.924931	3.04811	0.587558
VK055_1088	VK055_1088	hypothetical protein	0.495234	5.63589	0.338481	-1.98616	3.07988	0.224166
VK055_1089	sciN	type VI secretion lipofamily protein	0.247592	5.30262	0.865394	-6.31283	2.85635	0.0993404
VK055_1090	impH	type VI secretion system protein	-0.24035	6.22026	0.716312	-3.00991	3.92183	0.0115636
VK055_1091	impG	type VI secretion system protein DUF879	0.000290015	7.45314	1	-0.600214	5.08357	0.575227
VK055_1092	VK055_1092	impA-related N-terminal family protein	0.0876934	6.66309	1	-2.32194	4.18883	0.0561031
VK055_1093	VK055_1093	intracellular multiplication and human macrophage-killing family protein	0.0869928	7.87302	0.896582	-1.40043	5.32547	0.0498229
VK055_1094	VK055_1094	hypothetical protein	0.177233	9.49142	0.158479	-1.39399	6.75869	0.00316679
VK055_1095	VK055_1095	hypothetical protein	0.230984	12.1192	0.00197917	-1.33509	9.23382	0.000583334
VK055_1096	VK055_1096	hypothetical protein	0.131822	8.78607	0.641344	-0.0873997	6.41575	0.986626
VK055_1097	VK055_1097	hypothetical protein	0.122999	8.81913	0.624615	-0.888057	6.25126	0.102364
VK055_1098	VK055_1098	hypothetical protein	-0.161148	7.34216	0.725859	-0.810061	5.01615	0.462803
VK055_1099	vgrG	type VI secretion valine-glycine repeat protein G	-0.26561	6.49501	0.637496	-1.02904	4.26326	0.397547
VK055_1100	clpV	type VI secretion ATPase, ClpV1 family	-0.0190538	7.37232	1	-0.954659	4.96207	0.274821
VK055_1101	hcp1	type VI secretion system effector, Hcp1 family protein	-0.172586	6.05637	0.914731	-1.81193	3.77057	0.251764
VK055_1102	VK055_1102	ompA family protein	-0.205936	7.09938	0.601944	-1.35014	4.76271	0.154654
VK055_1103	VK055_1103	type IV/VI secretion system, DotU family domain protein	0.0564768	6.25581	1	-7.43177	3.77251	0.00120948
VK055_1104	impJ	type VI secretion system protein	-0.176839	6.68426	0.766415	-0.677337	4.41872	0.630843
VK055_1105	impC2	type VI secretion system protein	0.205191	6.409	0.852524	-1.00495	3.96769	0.506585
VK055_1106	impC1	type VI secretion system protein	0.206182	8.27641	0.447822	-0.437849	5.76772	0.517896
VK055_1107	impB	type VI secretion system protein	0.205413	8.55499	0.232068	-0.755979	5.9839	0.201929
VK055_1108	VK055_1108	intracellular protease, PfpI family protein	0.377981	6.30054	0.480131	-1.17486	3.73721	0.383701
VK055_1109	VK055_1109	HD domain protein	0.254805	11.1113	1.88e-06	-0.324335	8.55311	0.547453
VK055_1110	VK055_1110	short chain dehydrogenase family protein	0.0589618	7.06675	0.984325	-1.45093	4.58732	0.0530277
VK055_1111	VK055_1111	bacterial regulatory helix-turn-helix, lysR family protein	0.174773	6.41807	0.83883	-2.01401	3.92789	0.135201
VK055_1112	VK055_1112	histidine kinase-like ATPase domain protein	0.0572256	6.38716	1	-1.48619	3.99327	0.226375
VK055_1113	VK055_1113	anti-anti-sigma factor family protein	0.276604	5.0056	0.881691	-6.00041	2.61635	0.141069
VK055_1114	VK055_1114	response regulator	0.173301	6.37568	0.84624	-0.195132	4.03694	1
VK055_1115	VK055_1115	hypothetical protein	0.103761	7.3247	0.873616	-0.355019	4.92427	0.551441
VK055_1116	VK055_1116	opgC family protein	0.200001	5.77822	0.901907	-1.34776	3.38257	0.368459
VK055_1117	VK055_1117	opgC family protein	0.15387	9.39924	0.261502	-1.0015	6.75824	0.0398789
VK055_1118	VK055_1118	glycosyl transferase 2 family protein	0.064108	9.94902	0.867335	-0.463376	7.46676	0.355033
VK055_1119	VK055_1119	hypothetical protein	0.046234	7.32529	1	-2.44976	4.79958	0.0142762
VK055_1120	VK055_1120	hypothetical protein	0.00210846	7.75331	1	-1.69454	5.24404	0.0247255
VK055_1121	VK055_1121	hypothetical protein	-0.106312	6.74985	0.939539	0.246163	4.6133	0.917607
VK055_1122	VK055_1122	hypothetical protein	-0.171028	4.61088	0.9691	-0.232599	2.53841	1
VK055_1123	VK055_1123	response regulator	0.0545266	7.25353	1	-1.38253	4.79037	0.135278
VK055_1124	VK055_1124	glycosyl hydrolases family 2, sugar binding domain protein	0.132449	7.24271	0.81748	-0.744864	4.79579	0.495007
VK055_1125	VK055_1125	oxidoreductase, aldo/keto reductase family	-0.103825	6.56374	0.946102	-1.73545	4.19429	0.117085
VK055_1126	VK055_1126	major Facilitator Superfamily protein	0.148908	6.97728	0.843919	-1.03892	4.49463	0.292888
VK055_1127	VK055_1127	hypothetical protein	0.343401	6.84997	0.402642	-0.806145	4.31656	0.518595
VK055_1128	VK055_1128	bacterial regulatory helix-turn-helix, lysR family protein	0.164838	7.05118	0.760498	-0.517535	4.62987	0.724405
VK055_1129	VK055_1129	hypothetical protein	-0.0109302	5.87195	1	-1.56293	3.54854	0.163162
VK055_1130	VK055_1130	hypothetical protein	0.481828	10.3185	1.4e-05	2.32548	9.2576	5.14e-11
VK055_1131	VK055_1131	hypothetical protein	0.122745	9.92808	0.360101	-0.687197	7.35346	0.167693
VK055_1132	VK055_1132	hypothetical protein	0.180669	8.83027	0.389163	-0.108282	6.4177	0.993826
VK055_1133	VK055_1133	hypothetical protein	0.149182	7.05828	0.826827	-1.68016	4.54223	0.125021
VK055_1134	VK055_1134	hypothetical protein	0.345796	6.96262	0.271245	-0.063319	4.51763	0.991561
VK055_1135	VK055_1135	hypothetical protein	0.129231	5.68383	0.959626	-2.22392	3.2752	0.186212
VK055_1136	oppA3	periplasmic oligopeptide-binding protein	0.250746	7.44608	0.424007	-1.04233	4.87443	0.255818
VK055_1137	VK055_1137	hypothetical protein	1.04573	2.64408	0.829875	-2.32809	0.742119	1
VK055_1138	VK055_1138	L-Ala-D/L-Glu epimerase, a muconate lactonizing enzyme L-Ala-D/L-Glu epimerase	-0.152231	6.24661	0.894541	-0.702007	4.00792	0.729973
VK055_1139	ycjI	murein peptide amidase A	-0.112008	5.49738	1	-0.212647	3.32369	1
VK055_1140	VK055_1140	putative thiol peroxidase	-0.0628083	5.64461	1	-2.30569	3.3398	0.0931648
VK055_1141	VK055_1141	membrane AbrB duplication domain protein	0.294966	5.96578	0.599888	-0.902341	3.51348	0.772016
VK055_1142	tyrR	tyrR transcriptional dual regulator	-0.252989	6.36691	0.740088	-3.15979	4.05213	0.012453
VK055_1143	VK055_1143	6-phospho-beta-glucosidase	0.21923	6.30887	0.760498	4.92953	7.44092	2.34e-20
VK055_1144	VK055_1144	bacterial regulatory helix-turn-helix, lysR family protein	0.0722815	6.18047	1	-0.630275	3.85823	0.516834
VK055_1145	VK055_1145	hypothetical protein	-0.0612432	6.08778	1	-1.82538	3.76269	0.0812309
VK055_1146	VK055_1146	hypothetical protein	0.0531245	6.56904	1	-0.458276	4.22947	0.75782
VK055_1147	pspD	peripheral inner membrane phage-shock protein	-0.187732	4.87209	0.993817	-6.08394	2.68087	0.0947492
VK055_1148	pspC	phage shock protein C	0.320326	4.66041	0.803849	-1.01446	2.34074	0.696206
VK055_1149	pspB	phage shock protein B	0.415403	3.27226	0.986768	-3.79472	1.23548	0.770596
VK055_1150	pspA	phage shock protein A	-0.544445	5.05538	0.634944	-0.913116	3.03391	0.612218
VK055_1151	VK055_1151	major Facilitator Superfamily protein	-0.0583242	6.85318	1	-0.381624	4.56489	0.572449
VK055_1152	pspF	psp operon transcriptional activator	0.428485	6.01161	0.616153	-1.44718	3.46606	0.449103
VK055_1153	VK055_1153	amidohydrolase family protein	0.0477555	6.62529	1	-0.480285	4.3108	0.553726
VK055_1154	VK055_1154	helix-turn-helix domain protein	0.330437	5.84424	0.67517	-1.36052	3.37542	0.298908
VK055_1155	VK055_1155	bacterial regulatory helix-turn-helix, AraC family protein	-0.0452235	7.4463	1	-1.60212	4.97701	0.0329077
VK055_1156	VK055_1156	NAD dependent epimerase/dehydratase family protein	-0.052753	6.06704	1	-1.19225	3.73821	0.323222
VK055_1157	VK055_1157	bacterial extracellular solute-binding, 5 Middlefamily protein	0.411527	4.70789	0.698188	-0.0619852	2.38725	0.973823
VK055_1158	VK055_1158	binding-protein-dependent transport system innermembrane component family protein	1.55862	4.41294	0.010985	1.72634	1.80061	0.506371
VK055_1159	VK055_1159	N-terminal TM domain of oligopeptide transport permease C family protein	0.470289	4.66093	0.654173	0.044135	2.34775	1
VK055_1160	VK055_1160	oligopeptide/dipeptide ABC transporter, ATP-binding, C-terminal domain protein	0.33287	4.06765	0.946102	-4.87695	1.82608	0.51148
VK055_1161	sapF	sapF	0.42647	4.37412	0.738957	0.357509	2.13201	1
VK055_1162	VK055_1162	permease for cytosine/purines, uracil, thiamine,allantoin family protein	0.0846572	7.35118	0.946102	-0.872123	4.88611	0.339345
VK055_1163	VK055_1163	hutD family protein	0.319012	5.835	0.599888	-6.84808	3.28621	0.0190973
VK055_1164	VK055_1164	hypothetical protein	NA	NA	NA	NA	NA	NA
VK055_1165	fabI	NADH-dependent enoyl-(acyl carrier protein) reductase	NA	NA	NA	NA	NA	NA
VK055_1166	VK055_1166	hypothetical protein	-0.0928217	3.99253	1	-5.00887	1.91043	0.511936
VK055_1167	VK055_1167	putative amidase/amidotransferase	0.00937574	6.79936	1	-1.20652	4.41407	0.324163
VK055_1168	rnb	exoribonuclease II	0.327151	5.90637	0.614877	-6.92676	3.35975	0.0176194
VK055_1169	VK055_1169	hypothetical protein	0.227616	4.69325	0.982722	-1.12666	2.43176	0.741337
VK055_1170	VK055_1170	DNA-binding transcriptional regulator	-0.176709	5.47137	0.91247	-0.611852	3.30981	0.939797
VK055_1171	VK055_1171	hypothetical protein	-0.0501177	6.24868	1	-1.36721	3.88133	0.214341
VK055_1172	VK055_1172	glycine zipper 2TM domain protein	-0.184405	6.07516	0.835111	-2.81523	3.76981	0.0751988
VK055_1173	VK055_1173	translation initiation factor SUI1 family protein	-0.00528143	5.00402	1	-0.0718645	2.82914	0.997437
VK055_1174	pyrF	pyrF	-0.0835907	5.38584	1	-1.07942	3.17403	0.673167
VK055_1175	VK055_1175	TPR repeat family protein	1.84146	1.88544	1	NA	NA	NA
VK055_1176	VK055_1176	hypothetical protein	NA	NA	NA	NA	NA	NA
VK055_1177	VK055_1177	PAP2 superfamily protein	0.189502	4.5938	0.954437	-0.928387	2.33828	0.865583
VK055_1178	ribA	GTP cyclohydrolase II	NA	NA	NA	NA	NA	NA
VK055_1179	acnA	aconitate hydratase 1	0.107255	8.29672	0.793517	-1.5668	5.68897	0.00835325
VK055_1180	VK055_1180	hypothetical protein	0.445159	7.69194	0.0166412	-2.16597	4.91789	0.00378302
VK055_1181	cysB	cysB	-0.453515	4.57915	0.791045	0.26366	2.68379	1
VK055_1182	topA	DNA topoisomerase I	-0.460821	2.43306	1	-2.75605	0.850007	1
VK055_1183	VK055_1183	hypothetical protein	0.661714	4.54151	0.497822	-0.671903	2.10708	0.94882
VK055_1184	VK055_1184	peptidase S49 family protein	-0.122663	6.14086	0.911047	-1.90509	3.83064	0.0459675
VK055_1185	VK055_1185	hypothetical protein	1.03751	3.54186	0.516857	-3.70408	1.21133	0.772016
VK055_1186	VK055_1186	putative oxidoreductase	-0.124133	4.92564	1	-0.549787	2.76956	0.986626
VK055_1187	cobO	cob(I)yrinic acid a,c-diamide adenosyltransferase	-0.261498	4.01785	1	0.441236	2.10332	1
VK055_1188	VK055_1188	23S rRNA pseudouridine 2605 synthase	0.145103	4.94002	0.991624	-5.99013	2.60778	0.143022
VK055_1189	VK055_1189	bacterial regulatory helix-turn-helix, lysR family protein	-0.113565	5.516	0.991624	-2.18872	3.24342	0.149451
VK055_1190	VK055_1190	eamA-like transporter family protein	0.049378	5.84412	1	6.59669	8.90969	3.67e-39
VK055_1191	VK055_1191	telomere recombination family protein	0.198621	5.58459	0.890911	-6.63138	3.11518	0.043463
VK055_1192	VK055_1192	PHP domain protein	-0.213414	5.6098	0.919357	-2.31894	3.34205	0.169003
VK055_1193	trpE	anthranilate synthase component I	-0.103207	6.46441	0.953562	-0.869971	4.15839	0.607199
VK055_1194	trpD	anthranilate synthase component II	0.276485	6.48243	0.630543	-0.712881	4.01185	0.720037
VK055_1195	VK055_1195	indole-3-glycerol phosphate synthase / phosphoribosylanthranilate isomerase	0.147805	6.49818	0.911047	-2.12971	4.01438	0.0194745
VK055_1196	trpB	tryptophan synthase, beta subunit	0.388609	5.8697	0.553872	-1.31548	3.34725	0.411773
VK055_1197	trpA	tryptophan synthase, alpha subunit	0.14435	5.71689	0.982722	-0.723376	3.38513	0.804959
VK055_1198	VK055_1198	hypothetical protein	0.361992	6.91018	0.252987	-1.4277	4.32593	0.215308
VK055_1199	VK055_1199	tartrate dehydrogenase	-0.02274	6.69866	1	-1.44198	4.31252	0.140918
VK055_1200	VK055_1200	major Facilitator Superfamily protein	0.135007	7.19154	0.815119	-1.27515	4.69794	0.176422
VK055_1201	VK055_1201	bacterial regulatory helix-turn-helix, lysR family protein	0.123057	6.76945	0.890911	-1.14859	4.31148	0.11453
VK055_1202	VK055_1202	marR family protein	0.25953	4.85658	0.911047	-5.798	2.47425	0.247049
VK055_1203	VK055_1203	hypothetical protein	-0.892517	2.88565	0.881691	-3.79488	1.23574	0.770596
VK055_1204	VK055_1204	putative alcohol dehydrogenase zinc-binding domain protein	0.256109	6.00551	0.72109	-0.566423	3.60473	0.649793
VK055_1205	VK055_1205	hypothetical protein	0.0334983	3.31432	1	-4.04131	1.35665	0.865191
VK055_1206	VK055_1206	short chain dehydrogenase family protein	-0.187513	6.38017	0.829875	-0.852307	4.12772	0.422435
VK055_1207	VK055_1207	putative outer membrane receptor for iron transport	0.0500371	7.5158	1	-0.65601	5.10491	0.461454
VK055_1208	VK055_1208	PKHD-type hydroxylase	0.0994932	5.86494	1	0.036325	3.61245	0.96147
VK055_1209	yciD	ompW, outer membrane protein	0.618976	6.3749	0.0232933	-2.67988	3.65266	0.0947889
VK055_1210	VK055_1210	flagellin N-methylase family protein	0.321899	5.67516	0.685915	-0.562686	3.24954	0.770596
VK055_1211	VK055_1211	hypothetical protein	-0.354027	5.98616	0.480131	-1.25407	3.80117	0.284162
VK055_1212	ispZ	intracellular septation protein A	0.209926	5.06883	0.96538	-1.58583	2.7474	0.464714
VK055_1213	VK055_1213	tonB-dependent siderophore receptor family protein	0.13878	7.68489	0.732339	-0.73287	5.20111	0.476686
VK055_1214	yciA	acyl-CoA thioesterase	0.131556	4.64463	1	-1.11984	2.41702	0.575227
VK055_1215	VK055_1215	yniB-like family protein	0.290841	5.8623	0.666906	-0.779697	3.40761	0.556013
VK055_1216	VK055_1216	2-deoxyglucose-6-phosphatase	-0.242473	6.23557	0.658503	-1.06347	4.00628	0.292551
VK055_1217	kduD	2-deoxy-D-gluconate 3-dehydrogenase	-0.147836	5.58614	0.961143	-1.29424	3.35173	0.423218
VK055_1218	VK055_1218	hypothetical protein	0.348564	5.99013	0.57088	-0.136153	3.56283	1
VK055_1219	VK055_1219	sodium:dicarboxylate symporter family protein	0.130362	6.06714	0.961699	-0.455155	3.7306	0.574052
VK055_1220	cedA	cell division modulator	0.365379	2.7698	1	-3.01859	0.932702	1
VK055_1221	VK055_1221	katE	-0.204365	7.15117	0.599468	-2.4087	4.74203	0.000462126
VK055_1222	VK055_1222	ydjC-like family protein	-0.00840445	6.47473	1	-1.60213	4.07047	0.0476919
VK055_1223	VK055_1223	6-phospho-beta-glucosidase	0.192905	8.44319	0.34339	-2.3276	5.71337	1.6e-05
VK055_1224	VK055_1224	chbR transcriptional regulator ChbR transcriptional dual regulator	0.143145	10.0031	0.276554	-1.13894	7.29802	0.00888728
VK055_1225	VK055_1225	PTS system, Lactose/Cellobiose specific IIA subunit	0.153097	5.59541	0.968379	-1.18487	3.24613	0.514205
VK055_1226	celB	PTS system, cellobiose-specific IIC component	0.143405	9.35885	0.624615	-0.917117	6.73944	0.102444
VK055_1227	VK055_1227	hypothetical protein	0.37481	5.66819	0.616907	-2.08244	3.15934	0.25804
VK055_1228	licB	lichenan-specific phosphotransferase enzyme IIB component	0.299607	8.81272	0.0610035	0.285154	6.45237	0.69125
VK055_1229	VK055_1229	smpA / OmlA family protein	0.1527	6.31913	0.867526	-1.92316	3.84641	0.102577
VK055_1230	nadE	nadE	NA	NA	NA	NA	NA	NA
VK055_1231	VK055_1231	endonuclease of nucleotide excision repair	-0.207786	6.35255	0.829875	-0.818704	4.08827	0.43511
VK055_1232	VK055_1232	periplasmic protein related to spheroblast formation	0.205704	7.98237	0.528916	-0.646368	5.48288	0.409168
VK055_1233	astE2	succinylglutamate desuccinylase	0.252556	6.8543	0.660413	-1.13369	4.34505	0.182611
VK055_1234	astB2	succinylarginine dihydrolase	-0.119498	6.55823	0.965	-2.30685	4.15602	0.0126581
VK055_1235	astD2	succinylglutamic semialdehyde dehydrogenase	0.0911162	6.8057	0.94845	-0.499433	4.42022	0.559742
VK055_1236	astA2	arginine N-succinyltransferase	-0.0299601	6.06097	1	-1.74544	3.70764	0.154307
VK055_1237	VK055_1237	astC	0.0377814	6.60496	1	0.160535	4.35482	0.937825
VK055_1238	xth	exodeoxyribonuclease III	-0.0265356	5.30482	1	-0.971753	3.06982	0.519366
VK055_1239	VK055_1239	hypothetical protein	0.479569	5.19596	0.5542	-1.5314	2.71518	0.464714
VK055_1240	VK055_1240	hypothetical protein	0.154859	5.3044	0.958566	-0.283834	3.03494	0.993826
VK055_1241	VK055_1241	carboxymuconolactone decarboxylase family protein	0.881705	5.18439	0.0513745	-0.278003	2.56089	1
VK055_1242	VK055_1242	bacterial extracellular solute-binding family protein	0.0570414	6.20205	1	-1.85649	3.79959	0.157546
VK055_1243	VK055_1243	binding-protein-dependent transport system innermembrane component family protein	0.251458	6.61445	0.677517	-0.893606	4.12393	0.319515
VK055_1244	VK055_1244	ABC transporter family protein	0.0588438	4.8994	1	0.493684	2.7852	0.931911
VK055_1245	VK055_1245	putative thiosulfate sulfur transferase	0.142521	6.14319	0.911047	-1.15756	3.72091	0.538946
VK055_1246	VK055_1246	CDP-alcohol phosphatidyltransferase family protein	-0.0552011	4.97956	1	-6.12929	2.7152	0.108672
VK055_1247	VK055_1247	hypothetical protein	-0.27539	4.69283	0.888256	-1.3683	2.60027	0.593214
VK055_1248	VK055_1248	hypothetical protein	0.356785	3.82889	0.924667	-4.57232	1.63984	0.686796
VK055_1249	VK055_1249	gdhA	0.0489452	5.73197	1	-6.89612	3.33119	0.0220993
VK055_1250	VK055_1250	NAD(P)H quinone oxidoreductase, PIG3 family protein	-0.112669	6.03899	0.976833	2.5083	4.7293	7.66e-06
VK055_1251	VK055_1251	DNA topoisomerase III	-0.375646	6.76291	0.179615	3.52317	6.80102	6.13e-16
VK055_1252	selD	selenide, water dikinase	0.137215	5.70801	0.961557	0.494007	3.50637	0.784039
VK055_1253	pho	acid phosphatase	-0.23386	6.04354	0.758772	-0.283044	3.89929	0.808255
VK055_1254	VK055_1254	putative oxidoreductase	-0.0215007	5.54407	1	0.086748	3.38229	1
VK055_1255	sppA	signal peptide peptidase SppA, 67K type	-0.147559	6.98594	0.807261	-0.7879	4.67735	0.494746
VK055_1256	VK055_1256	L-asparaginase I	0.0520852	5.74779	1	-0.0758221	3.50729	1
VK055_1257	VK055_1257	isochorismatase family protein	-0.497147	3.73927	0.867526	-4.85209	1.81504	0.519229
VK055_1258	VK055_1258	pyrazinamidase / nicotinamidase	0.11473	5.36449	0.997151	-1.90311	3.00787	0.332204
VK055_1259	VK055_1259	glycosyl hydrolases 18 family protein	0.120326	6.75784	0.924319	-0.410446	4.37815	0.753373
VK055_1260	VK055_1260	HNH endonuclease family protein	-0.22471	5.12751	0.903854	-1.82982	2.95145	0.222056
VK055_1261	VK055_1261	hypothetical protein	-0.620695	4.11539	0.670759	-0.807411	2.21703	0.820932
VK055_1262	msrB	methionine sulfoxide reductase B	-0.251583	4.72331	0.946102	-0.376448	2.64974	1
VK055_1263	gap2	glyceraldehyde-3-phosphate dehydrogenase, type I	NA	NA	NA	NA	NA	NA
VK055_1264	VK055_1264	putative enzyme related to aldose 1-epimerase	0.098555	5.65326	1	-0.271625	3.38096	0.877984
VK055_1265	VK055_1265	aldo/keto reductase family protein	0.230094	5.48854	0.873616	-0.993789	3.10604	0.652961
VK055_1266	yeaF	scaffolding protein that interacts with murein polymerase and murein hydrolase	-0.273796	6.03833	0.6864	-0.346424	3.90974	0.696206
VK055_1267	yeaG	protein kinase	-0.0378555	7.44863	1	-0.742686	5.07775	0.437121
VK055_1268	VK055_1268	hypothetical protein	0.0905078	6.77671	0.946102	-0.632903	4.38441	0.677
VK055_1269	VK055_1269	hypothetical protein	0.117023	5.87035	0.968379	-1.47615	3.47307	0.17335
VK055_1270	VK055_1270	ahpC/TSA family protein	-0.038741	5.56965	1	-2.21637	3.26867	0.157587
VK055_1271	VK055_1271	putative antibiotic biosynthesis monooxygenase domain protein	-0.172647	4.55922	1	-0.217288	2.48693	0.983344
VK055_1272	VK055_1272	hypothetical protein	0.373862	4.31463	0.946102	-5.18565	2.01426	0.400131
VK055_1273	VK055_1273	bacterial regulatory helix-turn-helix, lysR family protein	-0.204366	5.79297	0.81748	-0.988256	3.58543	0.397547
VK055_1274	VK055_1274	short chain dehydrogenase family protein	0.256448	5.07872	0.815119	-0.515312	2.74598	0.988211
VK055_1275	VK055_1275	major Facilitator Superfamily protein	0.0198436	6.11977	1	-1.19831	3.75132	0.339345
VK055_1276	VK055_1276	bacterial regulatory helix-turn-helix, lysR family protein	-0.12288	6.44807	0.935372	-1.63047	4.1064	0.108928
VK055_1277	VK055_1277	SOS mutagenesis and repair	-0.0213681	6.48014	1	-3.16327	4.04772	0.00347546
VK055_1278	umuD	SOS mutagenesis error-prone repair processed to UmuD' forms complex with UmuC	-0.081304	5.6293	1	-1.32459	3.37575	0.489233
VK055_1279	VK055_1279	dinI-like family protein	0.56736	4.29363	0.658172	-5.02819	1.92053	0.378504
VK055_1280	VK055_1280	glycosyltransferase 9 family protein	-0.138302	7.98847	0.752057	-1.24375	5.54404	0.0472824
VK055_1281	VK055_1281	hypothetical protein	-0.0595148	6.25595	1	-2.93698	3.85464	0.0187283
VK055_1282	VK055_1282	ybaK / prolyl-tRNA synthetases associated domainprotein	0.0688148	5.15133	1	-1.74135	2.8658	0.352574
VK055_1283	VK055_1283	bacterial regulatory helix-turn-helix, AraC family protein	-0.00905334	5.93953	1	-1.03428	3.618	0.486379
VK055_1284	VK055_1284	hypothetical protein	-0.262615	5.65325	0.867335	-2.42664	3.42489	0.121005
VK055_1285	VK055_1285	cyanate transporter family protein	0.342335	6.7486	0.350138	-0.951621	4.19497	0.512054
VK055_1286	VK055_1286	peptidase C26 family protein	0.197944	6.08669	0.809727	-1.0823	3.67009	0.627536
VK055_1287	VK055_1287	hypothetical protein	0.238059	5.04319	0.921872	-1.49891	2.69908	0.501871
VK055_1288	VK055_1288	hypothetical protein	-0.383452	4.81463	0.815119	-6.10148	2.69345	0.106735
VK055_1289	VK055_1289	hypothetical protein	-0.13002	4.69299	1	0.246473	2.64357	1
VK055_1290	VK055_1290	diguanylate cyclase domain protein	-0.0711387	6.17291	1	-0.326094	3.92716	0.896209
VK055_1291	VK055_1291	hypothetical protein	-0.396822	3.09161	1	-3.88635	1.28572	1
VK055_1292	VK055_1292	hypothetical protein	0.148215	3.73997	1	-4.60124	1.65174	0.677863
VK055_1293	VK055_1293	hypothetical protein	-0.0889876	4.64365	1	-5.75295	2.43223	0.284415
VK055_1294	VK055_1294	leuE leucine RhtB transporter	0.0267954	5.89738	1	0.0191364	3.64703	1
VK055_1295	lpxL	lipid A biosynthesis lauroyl (or palmitoleoyl) acyltransferase family protein	0.0133142	7.62688	1	-1.19529	5.15537	0.11878
VK055_1296	VK055_1296	hypothetical protein	0.257717	7.66225	0.486754	-0.118715	5.21029	0.913423
VK055_1297	lanS	L-asparaginase	0.0656942	7.69618	0.958566	-1.40941	5.17294	0.0585802
VK055_1298	VK055_1298	hypothetical protein	-0.107601	7.33677	0.909034	-0.68337	4.99168	0.415008
VK055_1299	VK055_1299	diguanylate cyclase domain protein	-0.0470348	7.04556	1	-1.80495	4.59845	0.0206344
VK055_1300	VK055_1300	bacterial regulatory helix-turn-helix, lysR family protein	-0.173514	5.68431	0.946102	-2.38862	3.39812	0.0782552
VK055_1301	VK055_1301	3-octaprenyl-4-hydroxybenzoate carboxy-lyase family protein	-0.140606	7.05857	0.860269	-2.83607	4.61797	0.00517828
VK055_1302	VK055_1302	hypothetical protein	0.066081	8.88489	0.896582	-0.44386	6.42883	0.49045
VK055_1303	VK055_1303	EAL domain protein	0.0266206	9.03743	1	-0.406702	6.60796	0.49142
VK055_1304	VK055_1304	hypothetical protein	0.0190078	7.44145	1	-0.36686	5.09158	0.769248
VK055_1305	VK055_1305	helix-turn-helix domain protein	0.20502	8.13381	0.351564	-0.18593	5.70178	0.907831
VK055_1306	VK055_1306	hypothetical protein	0.218646	7.41337	0.578002	-1.03041	4.85708	0.237364
VK055_1307	cydB4	cytochrome d ubiquinol oxidase, subunit II	0.296468	6.77501	0.509442	-1.75866	4.21745	0.115104
VK055_1308	VK055_1308	bacterial Cytochrome Ubiquinol Oxidase family protein	0.162497	7.19449	0.754299	-0.155808	4.83057	0.938364
VK055_1309	VK055_1309	manganese containing catalase family protein	-0.05549	6.488	1	-1.64079	4.09946	0.0457255
VK055_1310	yciE2	protein yciE2	0.351261	7.69735	0.149472	-1.11458	5.05921	0.0899917
VK055_1311	VK055_1311	hypothetical protein	0.22544	8.9972	0.107447	-0.959678	6.34732	0.0763009
VK055_1312	VK055_1312	hypothetical protein	0.186815	7.88797	0.569433	-1.19455	5.29879	0.116506
VK055_1313	VK055_1313	hypothetical protein	0.427103	6.42336	0.209687	0.413076	4.04338	0.78162
VK055_1314	VK055_1314	zinc-binding dehydrogenase family protein	0.215461	8.60134	0.228842	-0.597918	6.0456	0.408924
VK055_1315	VK055_1315	antibiotic biosynthesis monooxygenase family protein	-0.518095	4.22987	0.710383	-5.50101	2.24581	0.355033
VK055_1316	VK055_1316	ACT domain protein	0.215344	5.11664	0.924667	0.334443	2.91036	1
VK055_1317	VK055_1317	bacterial regulatory, arsR family protein	-0.368855	6.55554	0.468549	-1.15202	4.362	0.284162
VK055_1318	icd	isocitrate dehydrogenase, NADP-dependent	1.84091	1.88541	1	NA	NA	NA
VK055_1319	VK055_1319	23S rRNA pseudouridine 2457 synthase	-0.0121235	5.73116	1	-1.38059	3.41569	0.531698
VK055_1320	VK055_1320	NUDIX domain protein	0.196763	4.94063	0.9894	-0.517315	2.68205	0.719022
VK055_1321	trmU	tRNA (5-methylaminomethyl-2-thiouridylate)-methyltransferase	1.84146	1.88544	1	NA	NA	NA
VK055_1322	hflD	lysogenization regulator	2.62452	1.99235	0.911047	NA	NA	NA
VK055_1323	purB	adenylosuccinate lyase	-1.91094	1.88549	1	-1.29369	0.553159	1
VK055_1324	VK055_1324	cupin 2, conserved barrel domain protein	0.437758	4.06818	0.888256	-4.85777	1.80117	0.5324
VK055_1325	VK055_1325	bacterial regulatory helix-turn-helix, AraC family protein	-0.417964	5.75522	0.480131	-2.58334	3.56432	0.0387895
VK055_1326	VK055_1326	transcriptional regulatory, C terminal family protein	0.387139	4.76961	0.758772	-0.108595	2.46546	1
VK055_1327	VK055_1327	HAMP domain protein	0.233683	6.33853	0.654173	1.72953	4.43742	0.00433898
VK055_1328	VK055_1328	cupin superfamily protein	0.0934271	6.2464	0.991645	-0.583065	3.90895	0.695252
VK055_1329	pepT	peptidase T	-0.00179593	7.2779	1	-0.746014	4.9036	0.281538
VK055_1330	potA	potA	0.557646	5.89135	0.288854	-0.212587	3.36101	1
VK055_1331	potB	potB	0.150033	5.85693	0.946102	0.729041	3.68166	0.468293
VK055_1332	potC	potC	0.176279	5.21759	0.959297	-0.20447	2.93544	0.832901
VK055_1333	potD	potD	0.201148	5.00624	0.968379	-6.06388	2.65138	0.183999
VK055_1334	VK055_1334	aldehyde dehydrogenase family protein	0.289204	6.45724	0.599888	-1.97554	3.91482	0.169234
VK055_1335	VK055_1335	AMP-binding enzyme family protein	0.023106	6.59007	1	-0.688605	4.24754	0.704264
VK055_1336	tkt	transketolase	0.116114	5.6446	1	0.301569	3.43648	1
VK055_1337	tal	transaldolase	-0.0476604	6.91788	1	-1.07411	4.52763	0.333159
VK055_1338	rpiB	ribose 5-phosphate isomerase B	0.0323907	9.33437	0.982722	-0.0824859	7.00596	1
VK055_1339	VK055_1339	PTS system glucitol/sorbitol-specific IIA component family protein	0.299832	9.16385	0.0454052	-0.759488	6.50893	0.182756
VK055_1340	VK055_1340	2-keto-3-deoxygluconate permease family protein	0.315932	8.56475	0.0146396	-0.309642	6.02808	0.699088
VK055_1341	VK055_1341	sorbitol phosphotransferase enzyme II family protein	-0.0151936	9.65292	1	-1.79306	6.95095	3.5e-05
VK055_1342	pdxA3	4-hydroxythreonine-4-phosphate dehydrogenase	0.0781234	5.85047	1	-1.49188	3.47925	0.222722
VK055_1343	tpiA	triose-phosphate isomerase	-0.302352	5.66177	0.660413	-0.158663	3.57876	1
VK055_1344	lsrR	transcriptional repressor	0.250123	5.28256	0.877679	-0.196732	2.97199	1
VK055_1345	VK055_1345	hypothetical protein	-0.301255	3.96676	0.947404	-5.10536	1.96384	0.423698
VK055_1346	VK055_1346	hypothetical protein	-0.96845	3.31432	0.703364	0.144479	1.66173	1
VK055_1347	nagK	N-acetyl-D-glucosamine kinase	0.826378	4.76915	0.18196	-0.777176	2.20843	0.841821
VK055_1348	lolE	liporeleasing system, transmembrane protein LolE	1.84146	1.88544	1	4.68584	0.575226	0.575227
VK055_1349	lolD	liporeleasing system, ATP-binding protein	NA	NA	NA	4.68567	0.575226	0.575227
VK055_1350	VK055_1350	liporeleasing system, transmembrane, LolC/E family protein	-0.0665464	1.99225	1	-1.24181	0.546276	1
VK055_1351	VK055_1351	hypothetical protein	0.328232	4.73913	0.8535	1.40549	2.60366	0.437121
VK055_1352	mfd	transcription-repair coupling factor	-0.0715701	7.52193	0.958963	-1.13344	5.09894	0.131688
VK055_1353	VK055_1353	putative L,D-transpeptidase YcfS	-0.0688838	6.26869	0.991645	-2.0046	3.92182	0.0859622
VK055_1354	ycfR	protein involved in stress resistance and biofilm formation	0.10425	5.34396	1	-0.893245	3.03627	0.653928
VK055_1355	VK055_1355	hypothetical protein	-0.25095	3.04265	1	0.771645	1.31211	1
VK055_1356	VK055_1356	bacterial regulatory, tetR family protein	-0.214703	5.74646	0.887675	-0.524199	3.57521	0.935924
VK055_1357	VK055_1357	tonB-dependent siderophore receptor family protein	-0.208868	6.95518	0.733757	-0.645411	4.70922	0.499429
VK055_1358	VK055_1358	glycine-zipper containing OmpA-like membrane domain protein	0.656932	4.54183	0.519768	-5.23075	2.05877	0.371698
VK055_1359	VK055_1359	NADH dehydrogenase II	-0.64503	2.93952	0.959656	2.69261	1.48528	0.262891
VK055_1360	VK055_1360	hypothetical protein	-0.257809	4.61163	0.939539	-1.31012	2.53152	0.556013
VK055_1361	nagZ	beta-hexosaminidase	-0.0397308	5.1614	1	-6.3087	2.85733	0.120766
VK055_1362	VK055_1362	phosphotransferase enzyme family protein	-0.577339	4.35561	0.666882	-1.11152	2.42335	0.739096
VK055_1363	VK055_1363	hypothetical protein	0.565815	4.69241	0.645649	-0.814581	2.27246	0.973451
VK055_1364	VK055_1364	hypothetical protein	0.124247	4.18472	1	-5.12846	1.98919	0.370794
VK055_1365	ycfF	purine nucleoside phosphoramidase	0.433486	3.47053	0.946102	-4.06262	1.36352	0.865191
VK055_1366	ptsG	ptsG	-0.167636	5.93403	0.899798	-0.702882	3.72475	0.727756
VK055_1367	VK055_1367	putative metallodependent hydrolase	-0.0171633	5.91468	1	-1.60814	3.59838	0.32868
VK055_1368	holB	DNA polymerase III, delta' subunit	NA	NA	NA	4.68546	0.575226	0.575227
VK055_1369	tmk	thymidylate kinase	NA	NA	NA	4.59005	0.574521	0.778565
VK055_1370	VK055_1370	yceG-like family protein	0.203623	4.16163	0.993105	-5.01236	1.92766	0.536101
VK055_1371	pabC	aminodeoxychorismate lyase	-0.427507	5.70811	0.485018	-0.582433	3.61278	0.865303
VK055_1372	fabF	beta-ketoacyl-acyl-carrier-protein synthase II	-0.59286	4.31506	0.635493	-1.09805	2.39471	0.579375
VK055_1373	acpP	acyl carrier protein	NA	NA	NA	NA	NA	NA
VK055_1374	fabG	3-oxoacyl-[acyl-carrier-protein] reductase	NA	NA	NA	NA	NA	NA
VK055_1375	fabD	malonyl CoA-acyl carrier protein transacylase	-1.90783	1.88531	1	3.43565	0.676565	0.575227
VK055_1376	fabH	3-oxoacyl-[acyl-carrier-] synthase III family protein	1.84091	1.88541	1	4.68534	0.575226	0.575227
VK055_1377	plsX	fatty acid/phospholipid synthesis protein PlsX	-0.153931	4.0176	1	-0.42885	2.00022	1
VK055_1378	rpmF	ribosomal protein L32	NA	NA	NA	NA	NA	NA
VK055_1379	VK055_1379	hypothetical protein	0.783153	3.31382	0.79653	1.90351	1.33944	0.753373
VK055_1380	maf	septum formation protein Maf	-0.189213	6.19703	0.801976	-0.684288	3.98331	0.497591
VK055_1381	yceC	23S rRNA pseudouridine synthase	0.754868	5.69949	0.0377613	-0.342127	3.06876	0.907831
VK055_1382	rne	ribonuclease E	0.410717	3.70852	0.911047	1.73208	1.75457	0.400623
VK055_1383	VK055_1383	bacterial regulatory helix-turn-helix, lysR family protein	0.0331903	5.94782	1	-1.03051	3.62326	0.480439
VK055_1384	VK055_1384	major Facilitator Superfamily protein	0.097773	5.98018	0.992051	0.834837	3.86671	0.33344
VK055_1385	mviN	integral membrane protein MviN	NA	NA	NA	4.68511	0.575226	0.575227
VK055_1386	VK055_1386	oxidoreductase, NAD-binding Rossmann fold family protein	-0.297753	5.20887	0.794305	-1.97978	3.06828	0.26751
VK055_1387	VK055_1387	hypothetical protein	-0.162007	5.40536	0.958909	-0.56029	3.24882	0.843806
VK055_1388	rimJ	ribosomal-protein-S5-alanine N-acetyltransferase	-0.611743	5.46035	0.434186	-2.3065	3.36246	0.28396
VK055_1389	VK055_1389	major Facilitator Superfamily protein	0.0104492	6.8147	1	-0.743957	4.45295	0.306016
VK055_1390	VK055_1390	hypothetical protein	0.0973706	5.54161	0.992889	0.182088	3.30768	0.93252
VK055_1391	VK055_1391	hypothetical protein	0.202469	3.67576	1	1.1449	1.69903	0.825491
VK055_1392	pyrC	dihydroorotase, homodimeric type	0.124349	5.49666	0.9814	-0.44572	3.19132	1
VK055_1393	VK055_1393	dinI-like family protein	0.428758	3.99166	0.869182	2.05247	1.997	0.371184
VK055_1394	VK055_1394	bssS family protein	0.119308	6.23826	0.993817	-1.2789	3.8153	0.276119
VK055_1395	soxA	monomeric sarcosine oxidase	-0.0124596	6.03058	1	-1.16034	3.70007	0.24593
VK055_1396	VK055_1396	rhodanese-like domain protein	0.114716	5.76312	0.979553	-2.33295	3.3659	0.137333
VK055_1397	VK055_1397	hypothetical protein	-1.71823	2.5774	0.658172	-3.44493	1.08865	0.770596
VK055_1398	VK055_1398	hypothetical protein	-0.722513	3.09196	0.916715	0.593061	1.44817	1
VK055_1399	lpxL2	lipid A biosynthesis lauroyl (or palmitoleoyl) acyltransferase family protein	-0.289612	5.99805	0.764437	-2.77086	3.72326	0.0535742
VK055_1400	VK055_1400	sugar (and other) transporter family protein	-0.225068	5.74041	0.809727	-2.47979	3.49135	0.191013
VK055_1401	VK055_1401	hypothetical protein	-0.647716	3.1849	0.924319	-4.15276	1.4143	0.865191
VK055_1402	VK055_1402	msyB family protein	0.22173	4.01801	1	-0.317845	1.89706	1
VK055_1403	mdoH	membrane glycosyltransferase synthesis of membrane-derived oligosaccharide	0.803742	6.37965	0.00855441	0.377804	3.77423	0.77617
VK055_1404	VK055_1404	periplasmic glucan biosynthesis, MdoG family protein	0.564269	7.44084	0.00981292	-1.86286	4.66543	0.059218
VK055_1405	VK055_1405	acyltransferase family protein	0.181554	7.02189	0.750889	0.283192	4.7416	0.772016
VK055_1406	VK055_1406	bacterial regulatory, tetR family protein	0.107347	5.16178	1	-1.66935	2.84721	0.575227
VK055_1407	VK055_1407	regulator of RNase III activity	-0.0321265	5.17412	1	0.42935	3.08458	1
VK055_1408	VK055_1408	hypothetical protein	-0.242907	4.61135	0.958963	-1.24257	2.51876	0.719708
VK055_1409	VK055_1409	nitrate reductase delta subunit	-0.360894	4.62769	0.793517	-1.33073	2.56844	0.485408
VK055_1410	VK055_1410	putative hydrolase ycdX	0.0397092	6.45327	1	-0.355796	4.15441	0.803458
VK055_1411	VK055_1411	glyoxylate reductase / hydroxypyruvate reductase	0.0420983	6.349	1	-2.00474	3.91495	0.169348
VK055_1412	VK055_1412	tRNA-Ser	NA	NA	NA	NA	NA	NA
VK055_1413	VK055_1413	bacterial regulatory helix-turn-helix, lysR family protein	0.0598627	5.34482	1	-1.90742	3.02297	0.400912
VK055_1414	VK055_1414	pirin family protein	0.103845	5.99877	0.997718	-0.645007	3.6639	0.597469
VK055_1415	VK055_1415	putative cysteine hydrolase predicted hydrolase	-0.165137	5.967	0.94845	-0.413768	3.77192	0.953531
VK055_1416	VK055_1416	tRNA-Ser	NA	NA	NA	NA	NA	NA
VK055_1417	VK055_1417	putative membrane protein	0.505485	7.83256	0.00209802	-0.744911	5.13071	0.251955
VK055_1418	VK055_1418	hypothetical protein	0.749411	5.55912	0.0364037	-6.29021	2.83821	0.0975033
VK055_1419	VK055_1419	sel1 repeat family protein	0.186485	10.2793	0.0199562	-0.95944	7.58796	0.0275168
VK055_1420	VK055_1420	putative h-NS-like DNA-binding protein	0.460865	6.83491	0.0681167	0.40559	4.41295	0.64708
VK055_1421	VK055_1421	hypothetical protein	0.131416	7.02663	0.821541	0.469047	4.80333	0.66345
VK055_1422	VK055_1422	hypothetical protein	0.407407	7.86754	0.276554	-0.309238	5.28212	0.778565
VK055_1423	VK055_1423	hypothetical protein	0.362683	8.03545	0.0152461	-2.28513	5.25842	5.86e-05
VK055_1424	VK055_1424	hypothetical protein	0.162208	7.67419	0.702433	-0.526957	5.20902	0.529147
VK055_1425	VK055_1425	phage integrase	0.000212352	8.75025	1	0.526441	6.66207	0.315698
VK055_1426	VK055_1426	DSBA-like thioredoxin domain protein	0.290272	8.8285	0.0156148	2.27503	7.68529	9.83e-08
VK055_1427	VK055_1427	AAA domain protein	0.103842	7.32805	0.888256	-0.858354	4.86262	0.298763
VK055_1428	VK055_1428	heme-containing peroxidase/deferrochelatase	0.156642	6.16019	0.910416	-0.424385	3.7835	0.866601
VK055_1429	VK055_1429	hypothetical protein	0.18803	6.37641	0.860561	-2.95602	3.87446	0.0102355
VK055_1430	efeU	ferrous iron permease efeU	0.146811	7.0859	0.903854	-1.43608	4.5922	0.16622
VK055_1431	VK055_1431	na+ dependent nucleoside transporter family protein	0.0909465	10.2788	0.525215	-1.05442	7.61213	0.0447816
VK055_1432	VK055_1432	hypothetical protein	-0.119372	5.26286	1	-0.390132	3.11525	0.917998
VK055_1433	VK055_1433	hypothetical protein	-0.0309363	4.96529	1	0.417202	2.85079	0.90215
VK055_1434	putP	sodium/proline symporter	0.145856	8.94264	0.447822	-0.610254	6.40763	0.287663
VK055_1435	VK055_1435	hypothetical protein	1.5518	2.57697	0.657074	-1.8891	0.647815	1
VK055_1436	VK055_1436	putA bifunctional enzyme and transcriptional regulator PutA transcriptional repressor, Proline dehydrogenase/pyrroline-5-carboxylate dehydrogenase	0.164697	8.46492	0.466155	-0.979759	5.87628	0.109176
VK055_1437	VK055_1437	rutR transcriptional dual regulator	-0.313314	5.39513	0.809492	-2.15448	3.2216	0.23533
VK055_1438	VK055_1438	hypothetical protein	-0.554025	4.35412	0.758772	-0.140235	2.44037	0.975598
VK055_1439	rutA	pyrimidine utilization protein A	-0.120829	6.01964	0.979553	-1.17852	3.75098	0.575227
VK055_1440	rutB	pyrimidine utilization protein B	0.342346	5.76226	0.582364	0.275063	3.4277	1
VK055_1441	rutC	pyrimidine utilization protein C	-0.0487238	4.41434	1	-5.50169	2.24541	0.357965
VK055_1442	rutD	pyrimidine utilization protein D	0.40509	5.47907	0.601944	-1.85587	2.98632	0.352959
VK055_1443	VK055_1443	nitroreductase family protein	0.292655	4.82855	0.881691	-0.29999	2.54855	0.869467
VK055_1444	rutF	pyrimidine utilization flavin reductase protein F	0.00961418	5.04272	1	-6.17143	2.74702	0.0878008
VK055_1445	rutG	pyrimidine utilization transport protein G	-0.0581634	6.55284	1	0.176294	4.35745	1
VK055_1446	VK055_1446	eamA-like transporter family protein	-0.0184605	6.10445	1	-2.75916	3.71367	0.0448211
VK055_1447	VK055_1447	hypothetical protein	-0.0859185	3.3543	1	0.413153	1.48184	1
VK055_1448	wrbA	quinone oxidoreductase, type IV	0.0314845	5.79843	1	-0.446842	3.5043	0.710185
VK055_1449	VK055_1449	yccJ-like family protein	0.12295	4.45158	1	-0.9132	2.26097	0.83079
VK055_1450	VK055_1450	histidine phosphatase super family protein	0.162694	6.99426	0.803849	-0.831354	4.53124	0.465881
VK055_1451	VK055_1451	hypothetical protein	-0.405604	4.61193	0.825393	-5.90085	2.53641	0.185306
VK055_1452	VK055_1452	short chain dehydrogenase family protein	0.231065	6.35064	0.722124	0.0265257	4.01147	0.976277
VK055_1453	VK055_1453	hypothetical protein	0.798008	4.47056	0.329643	-5.08283	1.95776	0.372689
VK055_1454	VK055_1454	hypothetical protein	-0.940543	3.6113	0.480131	-4.88707	1.83126	0.511936
VK055_1455	puuP	putrescine importer	0.0774441	6.47506	1	0.187751	4.23782	0.895195
VK055_1456	puuA	&gamma-glutamylputrescine synthetase	0.0529221	7.05605	1	-0.947064	4.62185	0.355033
VK055_1457	VK055_1457	gamma-glutamyl-gamma-aminobutyrate hydrolase	0.0559148	6.31505	1	-0.671988	3.98102	0.626467
VK055_1458	ycjC	DNA-binding transcriptional repressor	-0.0114035	7.37269	1	-1.56318	4.89997	0.0176405
VK055_1459	VK055_1459	gamma-glutamyl-gamma-aminobutyraldehyde dehydrogenase	0.164904	9.02748	0.349268	-0.802293	6.44098	0.143088
VK055_1460	VK055_1460	putative DNA-binding transcriptional regulator	-0.185556	6.04923	0.855829	-1.2282	3.79263	0.432047
VK055_1461	VK055_1461	FAD binding domain protein	0.298517	6.65208	0.460977	-0.267289	4.20471	0.707121
VK055_1462	VK055_1462	tartrate dehydrogenase	0.182694	6.54887	0.803849	-0.16267	4.17159	1
VK055_1463	VK055_1463	transporter, betaine/carnitine/choline transporter family protein	0.0604151	7.70675	0.970516	-0.842013	5.25167	0.276721
VK055_1464	VK055_1464	putative 2Fe-2S cluster-containing protein	-0.134298	6.42397	0.893206	-1.23281	4.11419	0.110967
VK055_1465	VK055_1465	succinate-semialdehyde dehydrogenase family protein	-0.240841	6.68339	0.655322	-0.749481	4.45416	0.340607
VK055_1466	VK055_1466	2Fe-2S iron-sulfur cluster binding domain protein	-0.0281507	6.61208	1	-0.172577	4.35826	1
VK055_1467	VK055_1467	fused predicted PTS system enzymes: Hpr component, enzyme I component, enzyme IIA component	-0.075945	7.71138	0.958035	-0.245812	5.41609	0.944914
VK055_1468	VK055_1468	PTS system, Fru family, IIC component domain protein	0.214051	6.51058	0.691314	-2.09134	3.98208	0.0237387
VK055_1469	frwB2	frwB	0.206843	4.64524	0.97709	-1.10567	2.39984	0.578574
VK055_1470	dhaB1	glycerol dehydratase	0.0810853	7.63985	0.911047	-0.539603	5.21933	0.554804
VK055_1471	VK055_1471	glycyl-radical enzyme activating family protein	0.312346	6.17341	0.529864	-0.703463	3.71238	0.579375
VK055_1472	frwB3	frwB	-0.367996	4.3766	0.911047	-1.0754	2.38694	0.784691
VK055_1473	VK055_1473	phytanoyl-CoA dioxygenase family protein	-0.158576	6.0361	0.914731	-0.471864	3.81569	0.893265
VK055_1474	VK055_1474	hypothetical protein	-0.29069	5.18562	0.812721	-1.91266	3.02674	0.384224
VK055_1475	VK055_1475	diguanylate cyclase domain protein	-0.0834824	6.27786	0.982722	-0.0474173	4.07756	0.934776
VK055_1476	VK055_1476	bacterial regulatory helix-turn-helix, AraC family protein	-0.156527	6.88193	0.843919	-1.67691	4.50359	0.0422906
VK055_1477	fbpC	fe(3+) ions import ATP-binding protein FbpC	0.0445938	6.59559	1	-0.975477	4.22209	0.466436
VK055_1478	VK055_1478	binding-protein-dependent transport system innermembrane component family protein	-0.237649	7.13122	0.60999	-0.976312	4.82961	0.298442
VK055_1479	fbpA	fe(3+)-binding periplasmic protein	0.107195	8.35552	0.752057	-1.15	5.78905	0.0427256
VK055_1480	VK055_1480	hypothetical protein	0.339442	4.59449	0.872746	-5.50178	2.24601	0.355033
VK055_1481	VK055_1481	EAL domain protein	0.0621591	11.0606	0.714564	-1.15995	8.34242	0.00300124
VK055_1482	VK055_1482	anti-anti-sigma factor family protein	0.360932	5.80575	0.524169	0.0327115	3.41136	1
VK055_1483	pygB	glycogen phosphorylase, brain form	0.0677133	11.2062	0.681076	-1.03257	8.51427	0.0104652
VK055_1484	VK055_1484	tRNA-Ser	NA	NA	NA	NA	NA	NA
VK055_1485	oppA2	periplasmic oligopeptide-binding protein	-0.0483339	8.21912	0.991645	-1.02577	5.75815	0.113416
VK055_1486	VK055_1486	putative carrier/transport protein substrate/modulator of FtsH-mediated proteolysis	-0.00480997	7.63889	1	-1.12912	5.18837	0.0622378
VK055_1487	acyP	acylphosphatase	-0.165255	5.62811	0.924667	-2.3294	3.36005	0.137333
VK055_1488	tusE	sulfur relay, TusE/DsrC/DsvC family protein	-1.90781	1.88531	1	-1.24186	0.546276	1
VK055_1489	VK055_1489	bacterial regulatory helix-turn-helix, AraC family protein	-0.063385	6.32002	1	-0.729966	4.03614	0.73773
VK055_1490	VK055_1490	phosphatidylethanolamine-binding family protein	-0.0105124	5.74566	1	-1.39912	3.41406	0.355033
VK055_1491	rlmI	23S rRNA m5C1962 methyltransferase monomer	0.0878676	5.95418	1	-1.01562	3.60929	0.409252
VK055_1492	VK055_1492	hemimethylated DNA binding domain protein	-0.106388	5.09331	1	-6.30647	2.85271	0.111834
VK055_1493	VK055_1493	hypothetical protein	0.125965	5.04286	0.993885	-6.11199	2.70204	0.0954922
VK055_1494	mgsA	methylglyoxal synthase	-0.0232623	5.9331	1	-1.03958	3.62507	0.512922
VK055_1495	helD	DNA helicase IV	-0.0970312	7.68736	0.900359	-1.03557	5.27365	0.127418
VK055_1496	VK055_1496	hypothetical protein	-0.074383	5.87824	1	-7.10627	3.50105	0.00898637
VK055_1497	VK055_1497	integral membrane, YccS/YhfK family protein	-0.0160704	7.87146	1	2.32171	6.80829	7.96e-08
VK055_1498	sxy	transcriptional coactivator for CRP	-0.472711	5.84967	0.274731	0.0589585	3.83538	1
VK055_1499	VK055_1499	hypothetical protein	0.790318	3.31368	0.781103	1.03541	1.23803	1
VK055_1500	sulA	SOS cell division inhibitor	-0.10812	6.67611	0.948234	-1.42939	4.30806	0.130197
VK055_1501	ompA	outer membrane protein A	-0.214514	5.509	0.911047	-1.27605	3.33273	0.419517
VK055_1502	ycbG	macrodomain Ter protein	-0.391196	5.18537	0.664762	-0.418271	3.13648	0.912807
VK055_1503	VK055_1503	AAA domain protein	0.295921	6.42881	0.563455	-1.38795	3.90768	0.190305
VK055_1504	fabA	beta-hydroxyacyl-(acyl-carrier-protein) dehydratase FabA	-1.90783	1.88531	1	3.4354	0.676565	0.575227
VK055_1505	VK055_1505	hypothetical protein	-0.497635	3.13842	1	-3.94634	1.3335	0.870169
VK055_1506	VK055_1506	hypothetical protein	0.0616766	5.65329	1	-2.24929	3.2998	0.186212
VK055_1507	VK055_1507	mce related family protein	-0.255105	6.44454	0.720121	0.0700305	4.34489	0.998819
VK055_1508	VK055_1508	integral membrane, PqiA family protein	0.464987	6.01749	0.400069	-0.518498	3.51506	0.615449
VK055_1509	ccmA2	heme ABC exporter, ATP-binding protein CcmA	0.315055	6.89724	0.434186	-0.654463	4.38306	0.505274
VK055_1510	rlmL	23S rRNA m2G2445 methyltransferase	0.000491927	7.2457	1	-0.676302	4.88492	0.503953
VK055_1511	VK055_1511	hypothetical protein	0.0628747	7.32348	0.978661	-1.21952	4.84408	0.149813
VK055_1512	VK055_1512	putative 2Fe-2S cluster-containing protein	-0.199084	7.3757	0.702433	-0.730855	5.06368	0.47204
VK055_1513	pyrD	dihydroorotate dehydrogenase	0.0280347	9.56166	1	0.0965761	7.29459	0.919655
VK055_1514	ssuE	FMN reductase	-0.481655	5.53347	0.599888	-0.43039	3.48511	0.843095
VK055_1515	ssuA	nitrate transport protein	-0.0765889	7.1242	0.953965	0.0988516	4.91699	0.941053
VK055_1516	ssuD	alkanesulfonate monooxygenase, FMNH(2)-dependent	-0.0820217	6.11014	0.992051	-0.845221	3.83393	0.670533
VK055_1517	ycbM	ssuC	0.233475	6.38388	0.661521	-2.91377	3.83469	0.0209589
VK055_1518	ssuB	aliphatic sulfonates import ATP-binding protein SsuB	0.0660451	5.86399	1	-0.922438	3.52922	0.531131
VK055_1519	pepN	aminopeptidase N	0.035997	8.19537	1	-1.61186	5.61974	0.00841392
VK055_1520	pncB	nicotinate phosphoribosyltransferase	0.0119506	7.46573	1	-1.37631	4.98874	0.122466
VK055_1521	VK055_1521	amidohydrolase family protein	-0.0163776	7.22985	1	-0.544344	4.88022	0.549629
VK055_1522	VK055_1522	amidase, hydantoinase/carbamoylase family protein	-0.0185858	6.93032	1	-2.07199	4.47649	0.0192332
VK055_1523	sdaC	sdaC serine STP transporter	0.263767	8.29372	0.106427	-0.328808	5.79123	0.601869
VK055_1524	dpaL	diaminopropionate ammonia-lyase	0.0343689	8.20431	1	-1.78093	5.6155	0.00492801
VK055_1525	VK055_1525	asnC family protein	-0.147291	7.91018	0.683651	-0.516988	5.60045	0.602937
VK055_1526	asnS	asparagine--tRNA ligase	-0.0665799	1.99225	1	-1.24185	0.546276	1
VK055_1527	ompC3	outer membrane protein C	0.0564452	7.45402	0.996143	-1.5955	4.9317	0.0141963
VK055_1528	aspC	aspC	-0.0447063	6.27723	1	-0.428611	4.00453	0.865583
VK055_1529	VK055_1529	metallo-beta-lactamase superfamily protein	-0.522795	5.92178	0.248996	-2.81671	3.76678	0.0408565
VK055_1530	VK055_1530	hypothetical protein	-0.123912	7.12212	0.887107	-0.504228	4.85203	0.512417
VK055_1531	VK055_1531	L,D-transpeptidase YcbB	0.0434943	7.59319	1	-1.77158	5.07218	0.00484087
VK055_1532	VK055_1532	hypothetical protein	-0.0889921	2.64432	1	1.56386	1.03699	0.867816
VK055_1533	mukB	cell division protein involved in chromosome partitioning	1.84145	1.88544	1	5.79075	0.705834	0.355033
VK055_1534	mukE	protein involved in chromosome partitioning	NA	NA	NA	NA	NA	NA
VK055_1535	mukF	ca2+-binding protein involved in chromosome partitioning	NA	NA	NA	5.62567	0.705107	0.298908
VK055_1536	VK055_1536	ubiE/COQ5 methyltransferase family protein	0.253482	5.44188	0.79653	-0.951486	3.05218	0.525019
VK055_1537	VK055_1537	hypothetical protein	-0.239725	5.89977	0.742005	-1.66322	3.66494	0.301005
VK055_1538	VK055_1538	hypothetical protein	0.154725	5.32372	0.961557	-0.294757	3.03233	0.910906
VK055_1539	kdsB	3-deoxy-D-manno-octulosonate cytidylyltransferase	NA	NA	NA	NA	NA	NA
VK055_1540	VK055_1540	hypothetical protein	NA	NA	NA	NA	NA	NA
VK055_1541	VK055_1541	hypothetical protein	-0.135097	6.71327	0.881691	-0.742927	4.42396	0.298908
VK055_1542	lpxK	tetraacyldisaccharide 4'-kinase	NA	NA	NA	NA	NA	NA
VK055_1543	msbA	lipid A export permease/ATP-binding protein MsbA	NA	NA	NA	NA	NA	NA
VK055_1544	VK055_1544	DNA internalization-related competence protein ComEC/Rec2	0.147742	7.08181	0.802265	-0.739976	4.62967	0.482124
VK055_1545	ihfB	integration host factor, beta subunit	-0.0841743	2.50691	1	-2.72535	0.843186	1
VK055_1546	rpsA	ribosomal protein S1	-0.0742742	2.18483	1	2.785	0.770678	0.575227
VK055_1547	cmk	cytidylate kinase	-1.37068	2.1848	0.962625	-2.36565	0.748754	1
VK055_1548	aroA	3-phosphoshikimate 1-carboxyvinyltransferase	-0.375991	5.86324	0.599009	-0.717081	3.72468	0.810578
VK055_1549	serC	phosphoserine transaminase	0.103414	6.62386	0.937024	-2.26828	4.13728	0.0335896
VK055_1550	VK055_1550	hypothetical protein	-0.182243	6.54962	0.768658	-1.07278	4.27827	0.211411
VK055_1551	VK055_1551	hypothetical protein	0.0180927	7.56782	1	-1.50629	5.06919	0.0143995
VK055_1552	focA	formate transporter FocA	0.519979	8.19179	8.94e-05	-0.774768	5.47172	0.262173
VK055_1553	pflB2	formate acetyltransferase	0.449211	7.93867	0.00378675	-0.631202	5.29377	0.458747
VK055_1554	pflA	pyruvate formate-lyase 1-activating enzyme	0.319262	5.80693	0.748386	-2.26665	3.31192	0.205935
VK055_1555	VK055_1555	sugar (and other) transporter family protein	0.233228	6.63556	0.693496	-0.0543526	4.26042	1
VK055_1556	VK055_1556	hypothetical protein	1.8774	2.35469	0.72093	-1.29562	0.553442	1
VK055_1557	VK055_1557	dimethyl sulfoxide reductase, chain C	0.165991	6.41329	0.823453	-0.719365	4.00426	0.470377
VK055_1558	dmsB2	dimethylsulfoxide reductase, chain B	0.24807	4.99174	0.947392	-1.45006	2.64578	0.458716
VK055_1559	dmsA2	dimethyl sulfoxide reductase, chain A	-0.00509991	7.76562	1	-1.51661	5.24986	0.0127173
VK055_1560	serS	serine--tRNA ligase	NA	NA	NA	NA	NA	NA
VK055_1561	ycaJ	recombination factor	0.294806	5.89238	0.729446	-0.0953766	3.53073	1
VK055_1562	lolA	outer membrane lipocarrier protein LolA	1.84091	1.88541	1	NA	NA	NA
VK055_1563	VK055_1563	essential cell division protein FtsK	0.523632	3.31468	0.938068	2.59082	1.50396	0.397952
VK055_1564	lrp	lrp transcriptional dual regulator	0.119249	6.28274	0.961557	0.0696581	4.00336	1
VK055_1565	VK055_1565	hypothetical protein	1.33934	2.5071	0.777834	-1.97221	0.661625	1
VK055_1566	trxB	thioredoxin-disulfide reductase	0.323736	5.36567	0.882121	-1.80406	2.93988	0.355033
VK055_1567	cydD	thiol reductant ABC exporter, CydD subunit	0.123689	3.4331	1	2.05264	1.66351	0.357451
VK055_1568	cydC	thiol reductant ABC exporter, CydC subunit	-0.968532	3.31439	0.72093	1.09206	1.73442	0.832922
VK055_1569	aat	leucyl/phenylalanyl-tRNA--protein transferase	0.0189557	6.09858	1	-0.785606	3.77997	0.458747
VK055_1570	infA	translation initiation factor IF-1	1.83997	1.88535	1	NA	NA	NA
VK055_1571	clpA	ATP-dependent Clp protease ATP-binding subunit ClpA	0.14338	7.41958	0.793954	-1.49271	4.87736	0.0883119
VK055_1572	clpS	specificity factor for ClpA-ClpP chaperone-protease complex	-0.266108	4.99264	0.843919	-6.25587	2.81533	0.131222
VK055_1573	cspD	cold shock domain protein CspD	-1.24626	3.31465	0.458781	-0.0597247	1.71669	1
VK055_1574	VK055_1574	macB	-0.153525	7.37149	0.798054	-1.06069	5.01639	0.189975
VK055_1575	VK055_1575	macA	-0.292741	6.56028	0.478595	-1.41811	4.28652	0.105141
VK055_1576	VK055_1576	AAA domain protein	-0.0923591	8.09486	0.8535	-1.1415	5.64981	0.0501665
VK055_1577	VK055_1577	hypothetical protein	0.602772	6.87842	0.00890628	1.4083	4.66834	0.0114149
VK055_1578	aqpZ	aqpZ - water MIP channel	0.0758461	9.89328	0.777834	-0.821808	7.30875	0.0978188
VK055_1579	VK055_1579	hypothetical protein	0.0417233	9.89903	0.911047	-1.01035	7.27913	0.0369225
VK055_1580	hcp	hydroxylamine reductase	-0.161717	7.5619	0.658172	-1.02708	5.1992	0.295419
VK055_1581	VK055_1581	2Fe-2S iron-sulfur cluster binding domain protein	0.0780176	6.02506	1	-1.66783	3.6391	0.0873614
VK055_1582	VK055_1582	doxX family protein	-0.266897	4.04185	1	-0.429428	2.0561	1
VK055_1583	VK055_1583	pyruvate oxidase	0.0904196	6.8629	0.982722	0.0891978	4.581	1
VK055_1584	VK055_1584	ltaA	0.132056	6.41247	0.911047	-1.00391	3.9875	0.575227
VK055_1585	VK055_1585	short chain dehydrogenase family protein	-0.135797	6.98108	0.831348	-0.99469	4.657	0.251764
VK055_1586	VK055_1586	putative amidase and lipoprotein	-0.813853	5.05477	0.380935	-1.98459	3.0727	0.279838
VK055_1587	VK055_1587	NAD dependent epimerase/dehydratase family protein	0.0963792	6.4794	0.961154	-0.83577	4.08663	0.301272
VK055_1588	VK055_1588	diguanylate cyclase domain protein	0.13486	9.65213	0.287677	-1.028	7.0008	0.0532608
VK055_1589	VK055_1589	hypothetical protein	0.171975	5.09157	0.946102	0.355548	2.88619	1
VK055_1590	VK055_1590	putative lipoprotein	-0.0568799	6.49762	1	-1.2333	4.13961	0.19423
VK055_1591	VK055_1591	ABC transporter family protein	0.342859	6.60305	0.478836	-0.803237	4.09026	0.465076
VK055_1592	artI	artI	-0.0774342	5.71736	1	-2.38574	3.40621	0.100893
VK055_1593	VK055_1593	amino ABC transporter, permease, 3-TM region, His/Glu/Gln/Arg/opine family domain protein	-0.0834099	5.8846	1	-1.00569	3.60192	0.512922
VK055_1594	VK055_1594	amino ABC transporter, permease, 3-TM region, His/Glu/Gln/Arg/opine family domain protein	-0.219604	6.11581	0.77992	5.10585	7.68642	2.96e-26
VK055_1595	artI2	artI	0.076699	5.80673	1	-1.42199	3.4454	0.512922
VK055_1596	VK055_1596	his Kinase A domain protein	0.347713	5.46977	0.612853	0.38533	3.15238	1
VK055_1597	VK055_1597	sensory transduction histidine kinase domain protein	0.0161611	5.04235	1	-1.5908	2.77809	0.549281
VK055_1598	VK055_1598	response regulator	-0.282869	6.09921	0.657074	-0.929624	3.90565	0.620158
VK055_1599	rumB	23S rRNA (uracil-5-)-methyltransferase RumB	-0.0821331	6.31909	1	-0.263361	4.07382	0.910564
VK055_1600	VK055_1600	hypothetical protein	0.337249	5.09268	0.846874	-6.05796	2.65916	0.109427
VK055_1601	potI	potI	-0.230004	5.69282	0.841136	-1.46103	3.47534	0.43943
VK055_1602	VK055_1602	potH	-0.16103	6.55808	0.826554	-1.0463	4.27966	0.352596
VK055_1603	VK055_1603	potG	0.118432	6.60075	0.909034	0.0679144	4.29069	1
VK055_1604	potF	potF	0.1469	7.59999	0.741229	-0.817332	5.10067	0.284415
VK055_1605	VK055_1605	bacterial sensory transduction regulator family protein	1.01239	5.74715	0.000848207	0.987903	3.15498	0.433731
VK055_1606	VK055_1606	alpha-L-glutamate ligase, RimK family protein	0.0208492	5.91349	1	1.84107	4.1547	0.00484632
VK055_1607	frp	NADPH-flavin oxidoreductase	-0.481924	5.88152	0.402642	-0.516733	3.8348	0.599006
VK055_1608	VK055_1608	hypothetical protein	0.0636642	5.78471	1	-0.838241	3.46665	0.602641
VK055_1609	grxA	glutaredoxin, GrxA family	0.412417	5.36335	0.666906	-0.785695	2.91319	0.623572
VK055_1610	VK055_1610	inner membrane of Enterobacteriaceae family protein	0.190153	5.99792	0.848439	-1.00483	3.57918	0.284162
VK055_1611	VK055_1611	aspT/YidE/YbjL antiporter duplication domain protein	0.167329	9.09053	0.338481	-1.38831	6.39459	0.00516505
VK055_1612	VK055_1612	hypothetical protein	-0.342159	3.67627	0.959297	-0.094797	1.78384	1
VK055_1613	VK055_1613	putative orf35	-0.181419	7.72221	0.601368	-0.87144	5.38338	0.228025
VK055_1614	VK055_1614	putative bacterial nucleoid DNA-binding protein	0.0378468	5.72362	1	-0.761528	3.42029	0.784662
VK055_1615	VK055_1615	hypothetical protein	-0.0133014	9.99425	1	-1.17847	7.36813	0.0185645
VK055_1616	VK055_1616	hypothetical protein	0.677692	6.84726	0.00497735	-0.305223	4.17477	0.684232
VK055_1617	VK055_1617	phage tail-collar fiber family protein	0.234975	12.0479	3.28e-06	-0.0067991	9.6291	1
VK055_1618	VK055_1618	putative orf34	0.00490513	8.51801	1	4.68855	9.8586	2.13e-25
VK055_1619	VK055_1619	baseplate J-like family protein	-0.0952164	7.6338	0.881691	-1.25178	5.21342	0.108928
VK055_1620	VK055_1620	hypothetical protein	0.00140496	9.13708	1	-0.929809	6.60144	0.0653104
VK055_1621	VK055_1621	phage tail tape measure protein, TP901 family, core region	0.138392	10.8195	0.256739	0.829406	8.88317	0.0530277
VK055_1622	VK055_1622	hypothetical protein	0.0927017	7.44904	0.897515	-0.288263	5.07466	0.66345
VK055_1623	VK055_1623	hypothetical protein	0.339742	8.31671	0.0138638	-1.43384	5.59527	0.0177868
VK055_1624	VK055_1624	hypothetical protein	-0.170804	5.43272	0.9691	-0.576947	3.25688	0.998819
VK055_1625	VK055_1625	D-alanyl-D-alanine carboxypeptidase family protein	0.050267	5.55109	1	0.131259	3.34026	1
VK055_1626	VK055_1626	phage holin 2 family protein	-0.0425653	6.35976	1	-0.507714	4.0738	0.779293
VK055_1627	VK055_1627	hypothetical protein	-0.137702	5.91885	0.93069	-2.61908	3.59828	0.156475
VK055_1628	VK055_1628	hypothetical protein	-0.164841	7.09575	0.727747	-0.492568	4.83675	0.461454
VK055_1629	VK055_1629	phage virion morphogenesis family protein	0.0344407	6.22852	1	-2.85598	3.78304	0.019931
VK055_1630	VK055_1630	P2 phage tail completion R family protein	-0.153783	5.04359	0.970516	-0.15352	2.94778	1
VK055_1631	VK055_1631	phage head completion family protein	0.0164198	6.09737	1	-1.77002	3.72083	0.0751988
VK055_1632	VK055_1632	phage small terminase subunit	0.0714129	6.97781	0.997151	-0.868078	4.57523	0.480053
VK055_1633	VK055_1633	phage major capsid protein, P2 family	-0.0443547	9.61559	0.942924	-0.421659	7.20473	0.428737
VK055_1634	VK055_1634	phage capsid scaffolding (GPO) serine peptidase family protein	0.0373741	10.5163	0.959656	-1.18755	7.83246	0.00517828
VK055_1635	VK055_1635	ATPase subunit of terminase family protein	0.105077	10.4708	0.478087	-0.981727	7.808	0.0761082
VK055_1636	VK055_1636	phage portal protein, PBSX family	-0.0464418	7.81937	0.999243	-0.733957	5.41823	0.21997
VK055_1637	VK055_1637	putative phage protein	0.0880579	6.13371	1	-2.74001	3.70243	0.053891
VK055_1638	VK055_1638	bacteriophage replication gene A family protein	0.109635	8.01212	0.781103	-1.01551	5.47982	0.117945
VK055_1639	dam	DNA adenine methylase family protein	-0.330626	6.97801	0.380935	-0.54067	4.77207	0.625303
VK055_1640	VK055_1640	hypothetical protein	0.509241	5.68465	0.277111	0.508042	3.30048	0.770833
VK055_1641	VK055_1641	hypothetical protein	0.223807	6.04941	0.867201	-0.0414249	3.71981	1
VK055_1642	VK055_1642	hypothetical protein	-0.0676728	6.56487	0.977187	-1.29935	4.21829	0.325069
VK055_1643	VK055_1643	phage regulatory CII family protein	0.100462	6.13836	0.984325	-1.18648	3.74559	0.350525
VK055_1644	VK055_1644	hypothetical protein	-0.0851144	5.99963	0.975404	-0.741956	3.75119	0.575227
VK055_1645	VK055_1645	putative repressor protein	-0.0669865	1.99222	1	-1.2419	0.546276	1
VK055_1646	VK055_1646	AAA ATPase domain protein	0.331173	10.5393	0.00828766	-0.0994049	8.02958	0.945513
VK055_1647	VK055_1647	hypothetical protein	0.139468	8.7568	0.58276	-0.773324	6.19592	0.191356
VK055_1648	int	integrase	0.125289	9.00858	0.607724	-0.654186	6.48224	0.280216
VK055_1649	VK055_1649	bacterial regulatory, tetR family protein	-0.139822	5.82057	0.946102	-2.51817	3.50368	0.0608134
VK055_1650	VK055_1650	major Facilitator Superfamily protein	-0.061425	6.27765	1	-0.688111	3.99136	0.703539
VK055_1651	VK055_1651	HAD hydrolase, IIB family protein	0.158932	6.15631	0.887107	-0.448571	3.79278	0.945513
VK055_1652	VK055_1652	sugar (and other) transporter family protein	0.0153008	6.74758	1	-0.459758	4.41745	0.837096
VK055_1653	VK055_1653	PAP2 superfamily protein	-0.852571	6.34966	0.000465043	-1.09595	4.32271	0.409375
VK055_1654	VK055_1654	deoR-like helix-turn-helix domain protein	-0.125952	5.78454	0.958963	-0.524791	3.56962	0.704264
VK055_1655	dacC2	penicillin-binding protein 6	-0.0143689	7.04085	1	-0.95804	4.64061	0.409252
VK055_1656	VK055_1656	hypothetical protein	0.757318	7.20106	0.00573888	0.74507	4.66464	0.409168
VK055_1657	VK055_1657	putative glutathione S-transferase	-0.0493831	7.61688	1	-1.05545	5.18057	0.185182
VK055_1658	yliI	aldose sugar dehydrogenase	-0.124371	7.34415	0.832798	-0.738322	5.01956	0.262108
VK055_1659	VK055_1659	biofilm formation family protein	0.0362093	5.09112	1	-1.61804	2.80846	0.508733
VK055_1660	lacY2	lacY lactose MFS transporter	-0.231167	7.2156	0.584318	-1.07698	4.91382	0.237364
VK055_1661	rimO	ribosomal protein S12 methylthiotransferase RimO	0.203668	6.5154	0.693496	0.879009	4.35384	0.261898
VK055_1662	VK055_1662	N-terminal TM domain of oligopeptide transport permease C family protein	0.0821012	6.16779	1	-1.24618	3.78045	0.184664
VK055_1663	VK055_1663	binding-protein-dependent transport system innermembrane component family protein	-0.133758	6.01305	0.959297	-7.28317	3.66049	0.00311795
VK055_1664	VK055_1664	bacterial extracellular solute-binding, 5 Middlefamily protein	0.0734903	7.56014	0.93202	-0.34221	5.18548	0.77982
VK055_1665	nikE2	nickel import ATP-binding protein NikE	0.259835	6.84248	0.480741	-0.611022	4.37058	0.739096
VK055_1666	VK055_1666	iaaA	-0.152792	6.31886	0.903854	-0.518939	4.08303	0.780421
VK055_1667	VK055_1667	molybdopterin biosynthesis	0.11945	6.09753	0.958566	-1.70472	3.67513	0.356522
VK055_1668	moeB	molybdopterin synthase sulfurylase MoeB	-0.0940483	5.62121	1	0.250139	3.51643	0.907831
VK055_1669	VK055_1669	glycyl-radical enzyme activating family protein	-0.080645	6.90277	0.970196	-0.84717	4.57089	0.371921
VK055_1670	VK055_1670	glycyl radical enzyme, PFL2/glycerol dehydratasefamily protein	-0.208422	7.15146	0.662773	-0.823138	4.85254	0.352574
VK055_1671	VK055_1671	HAD hydrolase, IIB family protein	-0.327758	6.40012	0.417466	-2.25188	4.12871	0.0568195
VK055_1672	VK055_1672	bacterial regulatory, lacI family protein	-0.168922	6.67983	0.786884	-1.15308	4.36458	0.280216
VK055_1673	VK055_1673	putative cytoplasmic protein	-0.118128	6.02922	0.9927	-0.774156	3.75698	0.480204
VK055_1674	exuT	exuT hexuronate MFS transporter	0.0722328	7.0903	0.958909	-0.227346	4.73773	0.822006
VK055_1675	VK055_1675	glycosyl hydrolases 31 family protein	0.100681	7.9144	0.873616	-0.993737	5.41003	0.241189
VK055_1676	ccmA3	heme ABC exporter, ATP-binding protein CcmA	-0.219683	6.97556	0.634944	-0.997953	4.66954	0.339292
VK055_1677	VK055_1677	tyrosine phosphatase family protein	0.0359689	6.29358	1	-0.961431	3.94474	0.562302
VK055_1678	VK055_1678	putative L,D-transpeptidase YbiS	-0.519486	5.64533	0.276757	-0.338026	3.63272	0.679676
VK055_1679	VK055_1679	bacterial regulatory, gntR family protein	-0.223567	5.75423	0.809727	-0.94659	3.54314	0.467862
VK055_1680	VK055_1680	glycosyl hydrolase 1 family protein	-0.219168	6.53942	0.789603	0.645852	4.54317	0.483461
VK055_1681	VK055_1681	citrate transporter family protein	-0.246572	6.09182	0.71045	-7.41884	3.76879	0.00107329
VK055_1682	VK055_1682	mntR transcriptional repressor	-0.0513317	5.41257	1	-1.06806	3.15282	0.617657
VK055_1683	VK055_1683	hypothetical protein	-0.022577	4.70912	1	-1.25976	2.53111	0.620158
VK055_1684	VK055_1684	sulfatase family protein	-0.0121347	7.11648	1	-1.50864	4.66138	0.0655203
VK055_1685	ail	attachment invasion locus protein	0.0423609	6.05595	1	-1.16591	3.70986	0.362724
VK055_1686	VK055_1686	hypothetical protein	0.562745	3.99229	0.775989	-0.0902488	1.76273	1
VK055_1687	VK055_1687	eamA-like transporter family protein	0.230785	6.29733	0.841136	-1.87666	3.78692	0.116692
VK055_1688	dps	stationary phase nucleoid protein that sequesters iron and protects DNA from damage	-0.258812	6.25669	0.715454	-0.308226	4.09205	0.715941
VK055_1689	glnH	glnH	0.05135	6.54205	1	-1.226	4.13229	0.251434
VK055_1690	VK055_1690	amino ABC transporter, permease, 3-TM region, His/Glu/Gln/Arg/opine family domain protein	0.232804	5.46224	0.914731	-1.98984	3.07184	0.280173
VK055_1691	glnQ	glnQ	0.00363329	5.73941	1	0.195638	3.54864	1
VK055_1692	VK055_1692	mechanosensitive ion channel family protein	-0.0949717	7.81902	0.868462	0.0561699	5.61253	0.968904
VK055_1693	rlmF	23S rRNA m6A1618 methyltransferase	0.373439	6.02303	0.433249	-0.910423	3.51751	0.617657
VK055_1694	VK055_1694	flavin reductase like domain protein	0.106636	6.26579	0.992732	-0.899134	3.88032	0.528622
VK055_1695	VK055_1695	hypothetical protein	0.120745	4.70779	1	-0.192411	2.51029	1
VK055_1696	VK055_1696	phage/conjugal plasmid C-4 type zinc finger, TraR family protein	-0.205031	5.11611	0.931124	-0.765852	2.98557	0.860369
VK055_1697	VK055_1697	hypothetical protein	-0.145445	4.25083	1	-0.746048	2.19238	0.962414
VK055_1698	VK055_1698	glycosyl transferase family, helical bundle domain protein	-0.274689	5.80734	0.754299	-1.03698	3.62507	0.353189
VK055_1699	VK055_1699	DEAD/DEAH box helicase family protein	-0.014181	6.98518	1	-0.259687	4.68212	0.912251
VK055_1700	VK055_1700	DEAD-box-containing ATP-dependent RNA helicase family member	0.00366382	6.65018	1	-3.33379	4.19234	0.0015653
VK055_1701	VK055_1701	transketolase, pyrimidine binding domain protein	-0.078794	7.26891	0.959297	-0.282999	4.98576	0.665667
VK055_1702	VK055_1702	transketolase, thiamine diphosphate binding domain protein	0.00210334	7.17712	1	-1.91909	4.67978	0.00399664
VK055_1703	VK055_1703	short chain dehydrogenase family protein	0.204395	8.41595	0.334531	-0.687719	5.86942	0.280214
VK055_1704	VK055_1704	sugar (and other) transporter family protein	0.13504	11.6886	0.0793951	1.0017	9.88054	0.0158878
VK055_1705	VK055_1705	hypothetical protein	0.281113	8.92907	0.0764019	-0.824518	6.27447	0.153904
VK055_1706	VK055_1706	bacterial regulatory helix-turn-helix, lysR family protein	0.137515	10.2748	0.261549	-0.819628	7.63762	0.0581549
VK055_1707	ybiH	transcriptional repressor	-0.0632323	4.89938	1	0.522828	2.83394	0.865583
VK055_1708	VK055_1708	efflux transporter, RND family, MFP subunit	0.097149	6.78943	0.94988	-0.895452	4.37308	0.234383
VK055_1709	ccmA4	heme ABC exporter, ATP-binding protein CcmA	0.0451878	7.12321	1	-2.23818	4.6053	0.00888728
VK055_1710	VK055_1710	ABC-2 type transporter family protein	-0.0316402	6.74787	1	-0.721054	4.4154	0.415787
VK055_1711	VK055_1711	ABC-2 type transporter family protein	-0.107753	6.66938	0.959297	-1.44111	4.31011	0.10869
VK055_1712	VK055_1712	inner membrane YbhQ family protein	0.192132	5.22977	0.934393	-0.138826	2.96314	1
VK055_1713	VK055_1713	endonuclease/Exonuclease/phosphatase family protein	-0.385501	6.15092	0.351243	-2.02071	3.92486	0.0338725
VK055_1714	ybhO	cardiolipin synthase 2	0.216235	6.58909	0.645649	-0.596307	4.14487	0.797373
VK055_1715	VK055_1715	hypothetical protein	-0.0857017	6.78389	0.959445	-1.98379	4.39459	0.0310328
VK055_1716	VK055_1716	inhibitor of apoptosis-promoting Bax1 family protein	-0.346147	5.34627	0.752364	-0.158414	3.30472	1
VK055_1717	VK055_1717	molybdopterin synthase large subunit	0.239149	5.3351	0.924319	-6.38272	2.91087	0.0943918
VK055_1718	moaD	molybdopterin converting factor, subunit 1	-0.00987833	4.47063	1	0.527613	2.43414	1
VK055_1719	moaC	molybdenum cofactor biosynthesis protein C	-0.0376244	4.16206	1	-0.611322	2.08444	0.945513
VK055_1720	moaB	molybdenum cofactor biosynthesis protein B	0.698761	5.90698	0.147872	-0.611288	3.2993	0.935193
VK055_1721	moaA	molybdenum cofactor biosynthesis protein A	-0.0747014	6.12296	1	-1.3141	3.82335	0.15162
VK055_1722	VK055_1722	hypothetical protein	0.135475	5.97298	0.959656	8.0083	10.5008	1.69e-52
VK055_1723	VK055_1723	sulfatase family protein	-0.145388	7.58394	0.71931	-1.08553	5.20487	0.154654
VK055_1724	basR	transcriptional regulatory protein BasR	0.0363237	5.73966	1	-2.34713	3.37577	0.151359
VK055_1725	VK055_1725	HAMP domain protein	0.0297743	6.43792	1	-0.333067	4.14366	0.917607
VK055_1726	uvrB	excinuclease ABC subunit B	-0.13887	7.58015	0.746286	-0.847437	5.23438	0.232341
VK055_1727	VK055_1727	putative dTDP-4-dehydrorhamnose reductase	0.608871	4.9643	0.553883	-5.67131	2.40291	0.239
VK055_1728	bioD	dethiobiotin synthase	-0.0240755	5.59401	1	0.724886	3.50988	0.579146
VK055_1729	VK055_1729	putative methyltransferase, enzyme of biotin synthesis	-0.0387897	5.49847	1	-2.14256	3.20796	0.207484
VK055_1730	bioF	8-amino-7-oxononanoate synthase	0.0325055	6.33556	1	-0.447314	4.03096	0.77617
VK055_1731	bioB	biotin synthase	-0.703642	6.98937	0.000198464	-1.71697	4.83591	0.0638327
VK055_1732	bioA	adenosylmethionine-8-amino-7-oxononanoate transaminase	-0.119679	7.0105	0.893206	-0.983371	4.6627	0.373367
VK055_1733	VK055_1733	phosphatidylethanolamine-binding family protein	-0.00162839	5.27308	1	-1.86979	2.99446	0.389948
VK055_1734	VK055_1734	amino acid permease family protein	0.159349	7.10869	0.890911	-0.65149	4.68	0.366455
VK055_1735	hutH	histidine ammonia-lyase	-0.263333	6.98096	0.624824	-2.83569	4.60506	0.000320995
VK055_1736	hutU	urocanate hydratase	-0.0374431	6.9125	1	-2.05269	4.46326	0.0668886
VK055_1737	hutC	histidine utilization repressor	-0.16622	5.79979	0.922774	0.169363	3.69414	1
VK055_1738	hutG	formimidoylglutamase	0.260174	6.31883	0.655734	0.109006	3.967	1
VK055_1739	hutI	imidazolonepropionase	-0.648115	5.8212	0.277111	-0.220416	3.84153	0.963747
VK055_1740	pemB	pectinesterase B	0.0942043	6.75482	0.932256	-1.11403	4.31471	0.192271
VK055_1741	VK055_1741	HAD ATPase, P-type, IC family protein	-0.0375736	8.00618	0.993817	-0.730989	5.60182	0.263733
VK055_1742	VK055_1742	universal stress protein UP12	-0.0370464	8.37631	1	-0.484675	5.99316	0.55095
VK055_1743	VK055_1743	efflux transporter, RND family, MFP subunit	0.141019	7.86747	0.726502	-1.08734	5.3272	0.139899
VK055_1744	VK055_1744	acrB/AcrD/AcrF family protein	-0.115533	8.5793	0.698303	6.4589	11.7907	1.51e-36
VK055_1745	VK055_1745	acyltransferase family protein	0.0589692	8.41605	0.924319	-0.89621	5.89559	0.162752
VK055_1746	VK055_1746	hypothetical protein	0.151495	7.93851	0.664672	-0.53124	5.47634	0.449129
VK055_1747	VK055_1747	hypothetical protein	0.280277	4.04235	0.946102	-4.85573	1.8155	0.512417
VK055_1748	VK055_1748	biofilm development YmgB/AriR family protein	0.052934	7.45873	0.982722	-0.671869	5.04217	0.309143
VK055_1749	VK055_1749	bacterial regulatory, luxR family protein	0.257364	9.262	0.264012	-0.480197	6.68223	0.411783
VK055_1750	VK055_1750	putative transcriptional regulator predicted DNA-binding transcriptional regulator	0.448072	6.13972	0.260453	-1.57802	3.57427	0.255818
VK055_1751	ycgF2	blue light-responsive regulator of YcgE	0.0723049	9.93422	0.782611	2.94474	9.63663	1.61e-12
VK055_1752	VK055_1752	hypothetical protein	0.0209004	5.3955	1	-0.482494	3.17655	0.75371
VK055_1753	VK055_1753	hypothetical protein	-0.552852	4.64533	0.571599	-6.01156	2.62082	0.16126
VK055_1754	ymgB	regulator of acid resistance, influenced by indole	-0.0266136	5.67801	1	0.152624	3.51943	1
VK055_1755	pgl	6-phosphogluconolactonase	-0.868785	5.49001	0.0276991	-0.983386	3.55738	0.302087
VK055_1756	modC	molybdate ABC transporter, ATP-binding protein	-0.106334	6.27827	0.96443	-0.287293	4.05608	0.67455
VK055_1757	modD	pyridoxal phosphate (PLP) phosphatase	-0.467296	5.25036	0.579319	-0.505742	3.20275	0.93252
VK055_1758	modB	molybdate ABC transporter, permease protein	0.0724415	6.26796	1	-0.929116	3.90425	0.609412
VK055_1759	modA	molybdate ABC transporter, periplasmic molybdate-binding protein	0.240956	5.77718	0.84624	-0.747853	3.38079	0.569223
VK055_1760	VK055_1760	hypothetical protein	-0.228194	3.94	0.970516	-5.01732	1.91504	0.51148
VK055_1761	VK055_1761	molybdenum-pterin binding domain protein	-0.102845	6.63166	0.958566	4.96594	8.08772	2.45e-24
VK055_1762	VK055_1762	ABC transporter family protein	-0.0965671	6.81612	0.946018	1.27545	4.99747	0.013991
VK055_1763	galE	UDP-glucose 4-epimerase	0.620411	6.48709	0.00961192	-1.82807	3.76219	0.0651406
VK055_1764	galT	galactose-1-phosphate uridylyltransferase	-0.216816	6.67985	0.701996	-1.88932	4.33465	0.103686
VK055_1765	galK	galactokinase	-0.163003	6.27346	0.871498	0.392414	4.19254	0.801242
VK055_1766	galM	galactose mutarotase	-0.565414	6.41976	0.0793951	-0.632615	4.33764	0.514014
VK055_1767	gpmA	phosphoglyceromutase 1	-0.101623	4.13908	1	0.324041	2.1521	1
VK055_1768	VK055_1768	3-deoxy-7-phosphoheptulonate synthase	-0.265886	5.83672	0.760498	0.149848	3.76344	1
VK055_1769	VK055_1769	ybgS-like family protein	0.210689	5.78485	0.910416	0.230882	3.50917	0.959697
VK055_1770	pnuC	nicotinamide mononucleotide transporter PnuC family protein	-0.327574	5.50733	0.660413	0.278454	3.49149	0.972246
VK055_1771	VK055_1771	cation diffusion facilitator transporter family protein	-0.0135047	5.99326	1	1.30088	4.07032	0.0836205
VK055_1772	nadA	quinolinate synthetase complex, A subunit	0.0655876	5.39369	1	-0.991629	3.09877	0.606709
VK055_1773	VK055_1773	tRNA-Lys	NA	NA	NA	NA	NA	NA
VK055_1774	VK055_1774	tRNA-Lys	NA	NA	NA	NA	NA	NA
VK055_1775	VK055_1775	tRNA-Lys	NA	NA	NA	NA	NA	NA
VK055_1776	VK055_1776	tRNA-Val	NA	NA	NA	NA	NA	NA
VK055_1777	VK055_1777	tRNA-Lys	2.62521	1.99238	0.911047	NA	NA	NA
VK055_1778	VK055_1778	tRNA-Val	NA	NA	NA	NA	NA	NA
VK055_1779	VK055_1779	tRNA-Lys	NA	NA	NA	NA	NA	NA
VK055_1780	ygbF	tol-pal system protein YbgF	0.0746835	5.21851	1	-0.803655	2.95433	0.688551
VK055_1781	pal	peptidoglycan-associated lipoprotein	-0.200393	3.4707	0.997151	4.28556	2.71529	1.27e-06
VK055_1782	tolB	tol-Pal system beta propeller repeat protein TolB	0.396753	5.05387	0.752057	-5.93571	2.57595	0.181497
VK055_1783	tolA	protein TolA	0.103214	4.31409	1	-0.742938	2.15403	0.943089
VK055_1784	tolR	protein TolR	0.708213	3.9916	0.601944	0.145047	1.69097	1
VK055_1785	tolQ	protein TolQ	0.1266	3.85719	1	-0.132612	1.79487	1
VK055_1786	VK055_1786	hypothetical protein	0.226104	4.18505	0.993769	-0.526728	2.02525	0.95027
VK055_1787	VK055_1787	cyd operon protein YbgE	0.468446	2.93944	0.959656	1.45283	1.10423	0.871562
VK055_1788	VK055_1788	cyd operon protein YbgT	-1.55962	2.76977	0.607724	-3.75582	1.22339	0.770596
VK055_1789	cydB	cytochrome d ubiquinol oxidase, subunit II	0.694804	3.67692	0.795405	1.36028	1.58528	0.803971
VK055_1790	cydA	cytochrome d ubiquinol oxidase subunit 1	-0.0414894	5.37312	1	-1.93683	3.07533	0.404867
VK055_1791	VK055_1791	hypothetical protein	0.380133	6.61198	0.338481	0.036716	4.16876	0.945403
VK055_1792	VK055_1792	hypothetical protein	0.278277	5.53177	0.819121	-0.424003	3.14641	0.865191
VK055_1793	sucD	succinyl-CoA synthetase, alpha subunit	0.0320809	5.91281	1	-0.645866	3.61968	0.449129
VK055_1794	sucC	succinyl-CoA synthetase, &beta subunit	0.0558828	5.6843	1	-6.83609	3.28146	0.0273046
VK055_1795	sucB	dihydrolipoyllysine-residue succinyltransferase,E2 component of oxoglutarate dehydrogenase(succinyl-transferring) complex	NA	NA	NA	NA	NA	NA
VK055_1796	sucA	oxoglutarate dehydrogenase (succinyl-transferring), E1 component	1.22319	3.64467	0.411479	1.94896	1.41973	0.612837
VK055_1797	sdhB	succinate dehydrogenase iron-sulfur protein	0.167897	4.47015	0.962625	-5.42752	2.19658	0.29106
VK055_1798	sdhA	succinate dehydrogenase, flavoprotein subunit	0.0635735	6.59525	1	-2.2619	4.13769	0.0759363
VK055_1799	sdhD	succinate dehydrogenase, hydrophobic membrane anchor protein	0.114953	5.28339	1	-0.846294	2.98975	0.800892
VK055_1800	sdhC	succinate dehydrogenase, cytochrome b556 subunit	0.334617	4.2714	0.911425	-5.08156	1.96888	0.398071
VK055_1801	VK055_1801	hypothetical protein	0.664522	2.7087	0.941253	-2.75728	0.85028	1
VK055_1802	gltA	citrate (Si)-synthase	0.0391534	6.14403	1	-1.22045	3.77007	0.27982
VK055_1803	VK055_1803	endonuclease VIII	-0.229892	5.82173	0.861116	-0.0372095	3.7023	1
VK055_1804	pcp2	pyroglutamyl-peptidase I	0.0939865	5.24056	1	-6.3489	2.88853	0.0760453
VK055_1805	VK055_1805	hypothetical protein	-0.0943416	6.0543	0.991645	-0.53021	3.80091	0.516902
VK055_1806	VK055_1806	hypothetical protein	-0.00232312	5.27201	1	-0.327961	3.06255	0.904391
VK055_1807	VK055_1807	lamB/YcsF family protein	0.486271	4.9263	0.567018	-1.18893	2.49535	0.865191
VK055_1808	VK055_1808	hypothetical protein	-0.420186	6.08905	0.520304	-0.179109	4.04298	1
VK055_1809	VK055_1809	allophanate hydrolase subunit 1 family protein	-0.222518	4.88669	0.911047	-1.57539	2.76464	0.575227
VK055_1810	ybgI	conserved metal-binding protein	-0.307586	6.39396	0.607724	-0.690315	4.18988	0.421464
VK055_1811	VK055_1811	deoxyribodipyrimidine photolyase	0.174933	6.67112	0.837986	-0.299513	4.27516	0.870169
VK055_1812	dtpD	dipeptide permease D	-0.209665	7.49921	0.53587	-1.76976	5.09326	0.0167502
VK055_1813	VK055_1813	hypothetical protein	0.0191843	5.54288	1	-6.70867	3.17792	0.0321644
VK055_1814	kdpA	K+-transporting ATPase, A subunit	-0.141989	7.52031	0.840524	-0.733203	5.17746	0.400623
VK055_1815	kdpB	K+-transporting ATPase, B subunit	-0.297245	7.32828	0.340354	0.125603	5.2312	1
VK055_1816	kdpC	K+-transporting ATPase, C subunit	0.284807	5.92534	0.667069	-2.38855	3.40864	0.138017
VK055_1817	VK055_1817	kdpD, KdpD-Phis	-0.0354306	7.53137	1	0.110659	5.30591	0.967325
VK055_1818	VK055_1818	putative arginine/ornithine antiporter	0.527108	4.27199	0.657074	-4.98588	1.90034	0.522125
VK055_1819	VK055_1819	transcriptional regulatory, C terminal family protein	-0.202959	5.0185	0.958566	3.69842	4.36881	2.04e-10
VK055_1820	pgm	phosphoglucomutase, alpha-D-glucose phosphate-specific	-4.87623	6.13437	1.89e-36	5.53363	9.24461	5.18e-34
VK055_1821	seqA	seqA, negative modulator of initiation of replication	-3.09025	4.50623	0.000354343	3.8138	4.90161	2.75e-09
VK055_1822	ybfF	esterase ybfF	0.193837	5.61118	0.881691	-1.16628	3.22726	0.292888
VK055_1823	ybfE	lexA-regulated protein	0.730616	3.50675	0.758772	-3.92434	1.29762	1
VK055_1824	VK055_1824	flavodoxin	NA	NA	NA	5.79076	0.705834	0.355033
VK055_1825	fur	fur	-0.965014	2.35476	0.991645	-2.72787	0.843731	1
VK055_1826	VK055_1826	sugar (and other) transporter family protein	0.340622	4.62702	0.877679	-0.960372	2.30412	0.696444
VK055_1827	VK055_1827	ybfN-like lipofamily protein	0.476998	4.57763	0.740088	0.975947	2.3386	0.799118
VK055_1828	VK055_1828	outer membrane porin, OprD family protein	0.0471449	7.56539	1	-0.830585	5.12655	0.28396
VK055_1829	VK055_1829	putative b12-dependent methionine synthase	0.26804	6.64167	0.61003	-0.624046	4.15976	0.510725
VK055_1830	glnS	glutamine--tRNA ligase	-1.90783	1.88531	1	3.43563	0.676565	0.575227
VK055_1831	nagE	PTS system, N-acetylglucosamine-specific IIBC component	0.193797	7.34641	0.614149	-1.20233	4.79785	0.0809998
VK055_1832	nagB	glucosamine-6-phosphate deaminase	0.0128625	6.34489	1	-2.02305	3.92928	0.10194
VK055_1833	nagA	N-acetylglucosamine-6-phosphate deacetylase	0.536067	6.59047	0.0782671	1.68137	4.51917	0.012009
VK055_1834	VK055_1834	transcriptional regulator, ROK family	0.211415	7.23668	0.61573	1.89925	5.57793	0.000134712
VK055_1835	VK055_1835	HAD hydrolase, IA, variant 1 family protein	-0.144191	6.77985	0.842625	-1.03065	4.474	0.24791
VK055_1836	asnB	asparagine synthase	0.0305979	7.40044	1	2.24549	6.18823	4.91e-09
VK055_1837	VK055_1837	tRNA-Met	NA	NA	NA	NA	NA	NA
VK055_1838	VK055_1838	tRNA-Leu	NA	NA	NA	NA	NA	NA
VK055_1839	VK055_1839	tRNA-Gln	NA	NA	NA	NA	NA	NA
VK055_1840	VK055_1840	tRNA-Gln	NA	NA	NA	NA	NA	NA
VK055_1841	VK055_1841	tRNA-Met	-0.0707864	1.99235	1	-1.29556	0.553442	1
VK055_1842	VK055_1842	tRNA-Gln	NA	NA	NA	NA	NA	NA
VK055_1843	VK055_1843	tRNA-Gln	NA	NA	NA	NA	NA	NA
VK055_1844	VK055_1844	octaprenyl methyl methoxy benzoquinone hydroxylase	NA	NA	NA	NA	NA	NA
VK055_1845	miaB	tRNA-i(6)A37 thiotransferase enzyme MiaB	-0.683329	6.69402	0.0267933	-0.24334	4.67554	0.962888
VK055_1846	VK055_1846	hypothetical protein with nucleoside triphosphate hydrolase domain	NA	NA	NA	NA	NA	NA
VK055_1847	ybeY	YbeY	1.84144	1.88544	1	NA	NA	NA
VK055_1848	VK055_1848	transporter associated domain protein	0.0581089	4.6449	1	-0.222856	2.49224	0.870169
VK055_1849	lnt	apolipoprotein N-acyltransferase	NA	NA	NA	4.68512	0.575226	0.575227
VK055_1850	VK055_1850	bacterial extracellular solute-binding, 3 familyprotein	-0.0144436	6.30492	1	-1.42996	3.94672	0.171517
VK055_1851	VK055_1851	amino ABC transporter, permease, 3-TM region, His/Glu/Gln/Arg/opine family domain protein	0.189121	6.38015	0.855829	-1.41049	3.91152	0.0890351
VK055_1852	VK055_1852	amino ABC transporter, permease, 3-TM region, His/Glu/Gln/Arg/opine family domain protein	0.0218396	6.44864	1	-1.16612	4.0833	0.280173
VK055_1853	VK055_1853	ABC transporter family protein	0.116662	8.20743	0.745413	-0.83424	5.67926	0.177963
VK055_1854	VK055_1854	hypothetical protein	0.339376	6.96567	0.203062	-0.521149	4.45063	0.500359
VK055_1855	VK055_1855	hemolysin secretion/activation ShlB/FhaC/HecB family protein	0.0772987	9.84446	0.692987	-0.451996	7.35603	0.399533
VK055_1856	VK055_1856	filamentous hemagglutinin family N-terminal domain protein	0.117745	10.8563	0.478595	-0.343602	8.36362	0.504856
VK055_1857	VK055_1857	hypothetical protein	0.15111	6.78462	0.809492	-0.486919	4.38167	0.4686
VK055_1858	leuS	leucine--tRNA ligase	3.12952	2.09189	0.740088	4.59	0.574521	0.778565
VK055_1859	VK055_1859	rare lipoprotein LptE	NA	NA	NA	NA	NA	NA
VK055_1860	holA	DNA polymerase III, delta subunit	NA	NA	NA	NA	NA	NA
VK055_1861	nadD	nicotinate (nicotinamide) nucleotide adenylyltransferase	NA	NA	NA	4.68478	0.575226	0.575227
VK055_1862	cobC	alpha-ribazole phosphatase	0.128666	4.89906	1	-1.33891	2.61742	0.77617
VK055_1863	VK055_1863	oligomerization domain protein	NA	NA	NA	NA	NA	NA
VK055_1864	rlmH	rRNA large subunit m3Psi methyltransferase RlmH	2.62454	1.99235	0.911047	NA	NA	NA
VK055_1865	mrdA2	penicillin-binding protein 2	-1.90784	1.88531	1	4.54847	0.799746	0.352959
VK055_1866	mrdB	rod shape-determining protein RodA	NA	NA	NA	NA	NA	NA
VK055_1867	rlpA	rare lipoA family protein	-0.194585	6.25728	0.81748	-0.135527	4.09661	0.797957
VK055_1868	dacC	penicillin-binding protein 6	0.180711	6.65694	0.821541	-1.27229	4.18493	0.265509
VK055_1869	VK055_1869	hypothetical protein	-0.0670129	1.99222	1	-1.24193	0.546276	1
VK055_1870	lipB	lipoyl(octanoyl) transferase	2.13772	2.4328	0.579033	3.43543	0.676565	0.575227
VK055_1871	VK055_1871	bacterial regulatory helix-turn-helix, lysR family protein	-0.354187	6.75123	0.228977	-0.827074	4.54467	0.534359
VK055_1872	lipA	lipoyl synthase	0.428063	2.27221	1	3.90688	0.887385	0.35194
VK055_1873	ybeC	tatE	0.119575	3.43281	1	0.348267	1.50508	1
VK055_1874	VK055_1874	carbon-nitrogen hydrolase family protein	-0.0922563	5.67667	1	2.69982	4.37846	6.88e-07
VK055_1875	VK055_1875	crcB-like family protein	0.516689	5.62641	0.447019	-0.0705682	3.15965	0.866572
VK055_1876	cspE	transcription antiterminator and regulator of RNA stability	-0.00166049	6.20782	1	-1.3193	3.85616	0.251764
VK055_1877	VK055_1877	antimicrobial peptide resistance and lipid A acylation PagP family protein	0.221632	7.81069	0.389163	-0.342213	5.34511	0.759785
VK055_1878	dcuC	dcuC dicarboxylate transporter	0.0972854	7.78732	0.924319	-0.678569	5.33073	0.411384
VK055_1879	VK055_1879	ribonuclease T2 family protein	-0.209577	6.07499	0.770176	-0.580367	3.88804	0.589234
VK055_1880	rnk	prokaryotic transcription elongation factor GreA/GreB	-0.00974505	4.50667	1	-1.01374	2.34113	0.688465
VK055_1881	VK055_1881	universal stress protein UP12	-0.447266	5.13813	0.658172	0.390154	3.1739	1
VK055_1882	ahpF	alkyl hydroperoxide reductase, F subunit	0.273323	6.51726	0.636347	4.46713	7.16316	2.11e-22
VK055_1883	ahpC	peroxiredoxin	-0.192202	5.49751	0.900359	-0.238942	3.3616	1
VK055_1884	VK055_1884	dsbGreduced	0.0509448	7.82978	0.991645	-0.559841	5.41801	0.508931
VK055_1885	VK055_1885	bacterial regulatory helix-turn-helix, lysR family protein	0.127905	10.8923	0.176327	-0.627308	8.2999	0.136589
VK055_1886	VK055_1886	PP-loop family protein	0.0252602	9.71543	1	-0.53768	7.23959	0.350525
VK055_1887	VK055_1887	parB-like nuclease domain protein	-0.207111	4.62743	0.9475	-0.235456	2.56218	0.989042
VK055_1888	VK055_1888	methionine aminotransferase, PLP-dependent	-0.0639341	6.39921	1	-0.566399	4.10931	0.511936
VK055_1889	mtnC	2,3-diketo-5-methylthio-1-phosphopentane phosphatase	-0.104415	6.41025	0.959297	-0.175442	4.19994	1
VK055_1890	mtnD	acireductone dioxygenase	0.038706	6.17968	1	-1.24491	3.8128	0.301547
VK055_1891	dmsA3	dimethyl sulfoxide reductase, chain A	0.0239215	9.01173	1	-0.526542	6.56065	0.368459
VK055_1892	VK055_1892	ABC sugar (Ribose) transporter, periplasmic substrate-binding subunit	0.0611072	10.4133	0.777834	0.144893	8.15721	0.828305
VK055_1893	VK055_1893	ABC transporter family protein	0.0262836	7.45977	1	-0.63031	5.0703	0.446824
VK055_1894	VK055_1894	branched-chain amino acid transport system / permease component family protein	-0.063127	6.35015	0.99975	-0.166215	4.12316	0.754376
VK055_1895	VK055_1895	branched-chain amino acid transport system / permease component family protein	-0.173322	7.03276	0.750889	-0.85304	4.73767	0.426755
VK055_1896	VK055_1896	pfkB carbohydrate kinase family protein	-0.333363	5.94666	0.531456	-0.795049	3.78605	0.453934
VK055_1897	VK055_1897	S-adenosyl-L-homocysteine hydrolase, NAD bindingdomain protein	0.165913	6.74388	0.809727	-0.414803	4.3571	0.700409
VK055_1898	VK055_1898	carbohydrate kinase, FGGY family	0.0208906	7.03249	1	-0.227002	4.71437	0.807701
VK055_1899	mtnB	methylthioribulose-1-phosphate dehydratase	-0.0304774	5.38503	1	-0.474168	3.17534	0.829979
VK055_1900	VK055_1900	permease for cytosine/purines, uracil, thiamine,allantoin family protein	-0.152931	6.73043	0.872249	-0.607916	4.47431	0.383701
VK055_1901	VK055_1901	bacterial regulatory, Fis family protein	-0.255131	6.03161	0.660033	-1.26831	3.81752	0.298715
VK055_1902	VK055_1902	amidohydrolase family protein	-0.0945294	6.47061	0.958963	-0.379786	4.2186	0.871562
VK055_1903	VK055_1903	periplasmic binding and sugar binding domain of LacI family protein	0.407067	5.62767	0.508836	3.95196	5.17843	1.33e-20
VK055_1904	VK055_1904	inositol monophosphatase family protein	-0.0677617	5.83716	1	-0.551094	3.60109	0.870169
VK055_1905	VK055_1905	major Facilitator Superfamily protein	0.0189	7.30767	1	-0.447577	4.94929	0.708857
VK055_1906	phyK	3-phytase	-0.0722179	6.81272	1	-0.494396	4.52674	0.463379
VK055_1907	mtnA	S-methyl-5-thioribose-1-phosphate isomerase	0.169612	6.28282	0.888929	-0.3427	3.92139	0.694336
VK055_1908	mtnK	5-methylthioribose kinase	0.129228	7.10271	0.910416	0.114871	4.77799	1
VK055_1909	VK055_1909	transposase family protein	NA	NA	NA	NA	NA	NA
VK055_1910	VK055_1910	putative transposase	NA	NA	NA	NA	NA	NA
VK055_1911	VK055_1911	LVIVD repeat family protein	-0.107983	6.37194	0.9475	-0.761641	4.10913	0.711273
VK055_1912	VK055_1912	periplasmic binding and sugar binding domain of LacI family protein	-0.0416603	6.77145	1	-1.20644	4.40318	0.303928
VK055_1913	VK055_1913	branched-chain amino acid transport system / permease component family protein	-0.239108	6.84889	0.577308	-0.012927	4.71833	1
VK055_1914	VK055_1914	ABC transporter family protein	-0.198903	7.07744	0.671	-0.445672	4.83297	0.762028
VK055_1915	VK055_1915	iron-containing alcohol dehydrogenase family protein	0.336993	6.88517	0.295285	0.266812	4.50812	0.860253
VK055_1916	VK055_1916	short chain dehydrogenase family protein	0.23061	6.43666	0.716312	2.10977	4.73226	0.000677199
VK055_1917	VK055_1917	plasmid stabilization system family protein	-0.358582	5.44163	0.654173	-2.21403	3.25517	0.163545
VK055_1918	VK055_1918	hypothetical protein	-0.3734	5.01721	0.764437	-1.76582	2.90023	0.288908
VK055_1919	VK055_1919	helix-turn-helix family protein	-0.194244	4.66073	1	0.856169	2.71948	0.938364
VK055_1920	VK055_1920	carbon starvation CstA family protein	-0.0346671	7.22155	1	-2.95532	4.71313	0.000683398
VK055_1921	ybdB2	proofreading thioesterase in enterobactin biosynthesis	-0.20294	4.78538	0.934393	-1.46398	2.66406	0.530158
VK055_1922	entA	entA	-0.14303	5.74626	0.958566	0.224008	3.60389	0.937983
VK055_1923	entB	isochorismatase	0.195728	5.5158	0.897608	-0.475011	3.18086	0.835959
VK055_1924	entE	(2,3-dihydroxybenzoyl)adenylate synthase	-0.116305	6.29345	0.930316	-0.479088	4.05082	0.766159
VK055_1925	entC	ENTC isochorismate synthase 1	0.132871	5.54231	0.946102	-0.542842	3.22573	0.736421
VK055_1926	fepB	periplasmic binding family protein	0.599375	3.54255	0.829875	0.572785	1.44692	0.917607
VK055_1927	entS	entS MFS transporter	-0.214495	6.41368	0.725867	-1.63233	4.11269	0.26751
VK055_1928	fepD	fecCD transport family protein	-0.0107099	3.73891	1	1.10369	1.81726	0.868307
VK055_1929	fepG	fecCD transport family protein	-0.493137	3.22963	0.984161	-4.18629	1.42587	0.865191
VK055_1930	fepC	ferric vibriobactin ABC transporter, ATP-bindingprotein	-1.00164	2.5769	0.918292	-3.20792	1.00313	1
VK055_1931	entF	amino acid adenylation domain protein	0.116784	7.27555	0.867526	-0.620529	4.85047	0.569223
VK055_1932	VK055_1932	mbtH-like family protein	-0.132175	5.46976	0.993817	-0.187596	3.30805	1
VK055_1933	fes	enterochelin esterase	-0.393958	6.32607	0.375239	-0.896268	4.16313	0.382761
VK055_1934	fepA	tonB-dependent siderophore receptor family protein	0.0277389	7.0971	1	-1.01519	4.67457	0.270154
VK055_1935	entD	4'-phosphopantetheinyl transferase superfamily protein	0.000695929	4.87078	1	-0.476554	2.6842	0.770596
VK055_1936	VK055_1936	periplasmic binding and sugar binding domain of LacI family protein	0.494276	5.9322	0.19641	-0.391242	3.41684	0.67141
VK055_1937	VK055_1937	hypothetical protein	-0.374108	5.7325	0.55609	-1.57035	3.56162	0.242853
VK055_1938	ccmA5	heme ABC exporter, ATP-binding protein CcmA	0.0194096	7.44106	1	-0.902737	5.01782	0.176171
VK055_1939	VK055_1939	branched-chain amino acid transport system / permease component family protein	0.026838	6.71079	1	-0.449405	4.37095	0.575227
VK055_1940	VK055_1940	transcriptional regulator, putative	0.0664485	6.24963	1	-0.597001	3.90017	0.597033
VK055_1941	VK055_1941	hypothetical protein	-0.0710766	7.11995	0.961699	-1.31972	4.7293	0.110026
VK055_1942	VK055_1942	thiamine pyrophosphate enzyme, C-terminal TPP binding domain protein	-0.125192	6.37884	0.937978	-0.53097	4.11402	0.670533
VK055_1943	VK055_1943	transketolase, pyrimidine binding domain protein	-0.127974	7.46065	0.877442	-0.439053	5.15091	0.682817
VK055_1944	VK055_1944	L-fucose isomerase, C-terminal domain protein	-0.104993	7.5089	0.909045	-0.198751	5.26474	0.972246
VK055_1945	glpK	glycerol kinase	-0.162404	7.13945	0.760498	-1.19675	4.80252	0.0760453
VK055_1946	VK055_1946	hypothetical protein	-0.178812	3.61114	1	1.5599	1.84031	0.575227
VK055_1947	VK055_1947	mechanosensitive ion channel family protein	0.0740583	9.02591	0.829875	-0.530596	6.55386	0.362724
VK055_1948	VK055_1948	bacterial regulatory helix-turn-helix, lysR family protein	-0.153876	7.0093	0.747858	-0.533879	4.74138	0.439313
VK055_1949	ykfE	ykfE inhibitor of vertebrate C-type lysozyme	0.380266	7.32387	0.276554	-0.0204903	4.83099	1
VK055_1950	VK055_1950	transporter, betaine/carnitine/choline transporter family protein	0.0552545	7.81266	0.992464	-0.539232	5.40301	0.49045
VK055_1951	betI	transcriptional repressor BetI	-0.435867	5.81445	0.402642	-0.447071	3.73454	0.547453
VK055_1952	betB	betaine aldehyde dehydrogenase	-0.426709	6.93281	0.118142	-0.97464	4.72606	0.461536
VK055_1953	betA	choline dehydrogenase	-0.0996825	7.39283	0.884995	-0.362335	5.10937	0.784662
VK055_1954	VK055_1954	acetyltransferase family protein	-0.144977	6.05426	0.9409	-0.240675	3.84741	0.778184
VK055_1955	VK055_1955	bacterial extracellular solute-binding, 5 Middlefamily protein	-0.267166	6.82218	0.599888	-0.329298	4.63627	0.644765
VK055_1956	VK055_1956	binding-protein-dependent transport system innermembrane component family protein	-0.0582696	6.86839	1	-0.506712	4.56162	0.475901
VK055_1957	VK055_1957	N-terminal TM domain of oligopeptide transport permease C family protein	-0.149683	5.96597	0.926625	-1.12886	3.69554	0.367648
VK055_1958	VK055_1958	ABC transporter family protein	-0.182402	5.92083	0.911047	0.0646839	3.80812	1
VK055_1959	VK055_1959	ABC transporter family protein	-0.0577666	6.16481	1	-0.373801	3.9353	0.774292
VK055_1960	VK055_1960	aminotransferase class-III family protein	0.0172725	7.30052	1	-0.319273	4.96297	0.865191
VK055_1961	sdh	serine 3-dehydrogenase	0.019613	6.50498	1	-1.15429	4.11032	0.450452
VK055_1962	VK055_1962	ABC transporter family protein	-0.121374	7.63459	0.809492	-1.05567	5.24391	0.0766993
VK055_1963	VK055_1963	amino ABC transporter, permease, 3-TM region, His/Glu/Gln/Arg/opine family domain protein	0.129631	10.0262	0.439708	-0.887278	7.38427	0.0743037
VK055_1964	VK055_1964	amino ABC transporter, permease, 3-TM region, His/Glu/Gln/Arg/opine family domain protein	0.100927	7.00949	0.929368	-0.688626	4.58746	0.514205
VK055_1965	VK055_1965	bacterial extracellular solute-binding, 3 familyprotein	0.0295561	10.0277	0.958566	-0.396892	7.57503	0.473642
VK055_1966	VK055_1966	bacterial regulatory, gntR family protein	-0.109587	6.61158	0.946102	0.0714233	4.42227	1
VK055_1967	VK055_1967	bacterial regulatory, gntR family protein	0.0215262	7.31705	1	3.77334	7.53085	1.05e-14
VK055_1968	VK055_1968	eamA-like transporter family protein	-0.042178	6.04305	1	-0.764987	3.75983	0.456275
VK055_1969	VK055_1969	amidase, hydantoinase/carbamoylase family protein	0.25901	6.88167	0.554677	-0.879972	4.37798	0.512417
VK055_1970	VK055_1970	oligopeptide/dipeptide ABC transporter, ATP-binding, C-terminal domain protein	-0.326127	6.44986	0.485018	-1.3194	4.23262	0.30834
VK055_1971	VK055_1971	oligopeptide/dipeptide ABC transporter, ATP-binding, C-terminal domain protein	0.130676	6.90559	0.848838	-1.18341	4.43722	0.361723
VK055_1972	VK055_1972	binding-protein-dependent transport system innermembrane component family protein	-0.134895	6.38434	0.919421	-1.56172	4.04973	0.182611
VK055_1973	VK055_1973	binding-protein-dependent transport system innermembrane component family protein	0.0171978	6.34168	1	-0.0546333	4.10659	1
VK055_1974	VK055_1974	bacterial extracellular solute-binding, 5 Middlefamily protein	0.0162486	8.44061	1	-0.67149	5.99777	0.393847
VK055_1975	VK055_1975	hypothetical protein	0.245759	3.3144	1	-3.97571	1.30931	0.575227
VK055_1976	ybdK	&gamma-glutamyl:cysteine ligase YbdK	-0.273014	7.62516	0.215498	1.05526	5.85928	0.0318381
VK055_1977	VK055_1977	hypothetical protein	0.142518	5.97215	0.914931	0.00909793	3.67282	1
VK055_1978	bepE	efflux pump membrane transporter BepE	-0.0180606	7.99874	1	0.471934	5.87411	0.475949
VK055_1979	VK055_1979	efflux transporter, RND family, MFP subunit	-0.0279278	6.46464	1	-1.61057	4.07301	0.062885
VK055_1980	VK055_1980	HAD ATPase, P-type, IC family protein	0.18152	8.39345	0.389163	-0.0535546	6.00414	1
VK055_1981	VK055_1981	putative aldo/keto reductase	0.507666	6.70103	0.256739	1.87334	4.74113	0.00101201
VK055_1982	VK055_1982	hypothetical protein	-0.173194	7.73612	0.579319	-0.964783	5.36783	0.106735
VK055_1983	ramA	bacterial regulatory helix-turn-helix, AraC family protein	-0.0889963	6.72926	0.950946	-0.0993263	4.51768	0.858813
VK055_1984	romA	metallo-beta-lactamase superfamily protein	-0.0555768	6.75917	0.999243	-0.521861	4.45925	0.629179
VK055_1985	ramR	bacterial regulatory, tetR family protein	0.366678	5.95235	0.540422	-1.41664	3.42912	0.355033
VK055_1986	VK055_1986	hypothetical protein	-0.238624	5.15994	0.968379	-1.83656	2.95844	0.397952
VK055_1987	nfnB	oxygen-insensitive NAD(P)H nitroreductase	-0.200472	6.38822	0.828579	-0.0509224	4.2148	0.907831
VK055_1988	VK055_1988	transposase family protein	NA	NA	NA	NA	NA	NA
VK055_1989	VK055_1989	putative transposase	NA	NA	NA	NA	NA	NA
VK055_1990	VK055_1990	hypothetical protein	-0.214354	3.99226	1	-5.05031	1.94193	0.397785
VK055_1991	VK055_1991	helix-turn-helix family protein	-0.0823708	6.13327	0.993866	-0.55655	3.87471	0.569022
VK055_1992	VK055_1992	hypothetical protein	0.0770397	5.53351	1	-0.214701	3.27915	0.796093
VK055_1993	VK055_1993	hypothetical protein	0.0862688	6.17103	0.998319	0.370946	3.93397	0.822006
VK055_1994	VK055_1994	helix-turn-helix domain protein	0.233861	6.0479	0.752057	-0.274105	3.66182	0.962036
VK055_1995	VK055_1995	sugar (and other) transporter family protein	0.0157134	7.05641	1	0.302982	4.84239	0.774478
VK055_1996	VK055_1996	mechanosensitive ion channel family protein	-0.115186	8.74785	0.702433	-0.232263	6.45395	0.769248
VK055_1997	VK055_1997	alanine racemase	-0.209147	6.69387	0.655734	-0.517048	4.46933	0.575227
VK055_1998	VK055_1998	hypothetical protein	-0.0988836	5.99282	0.997277	-2.69429	3.65574	0.0318787
VK055_1999	VK055_1999	oxidoreductase, NAD-binding Rossmann fold family protein	-0.0687894	7.01716	0.996143	0.222009	4.8382	0.813482
[truncated: 3,193 more rows]

## Sheet: 2. NTUH_chromosome
Locus tag	Gene name	Function	logFC top_vs_input	logCPM top_vs_input	q.value top_vs_input	logFC middle_vs_input	logCPM middle_vs_input	q.value middle_vs_input	logFC bottom_vs_input	logCPM bottom_vs_input	q.value bottom_vs_input
KP1_0001	mioC	flavodoxin-like FMN-binding protein	-0.94915	6.83283	1.36e-10	1.81465	8.36247	3.09e-66	0.763198	4.56634	0.318562
KP1_0002	asnC	DNA-binding transcriptional dual regulator	0.0381683	7.79513	1	-0.00222237	7.72304	1	-0.038098	4.98598	1
KP1_0003	asnA	asparagine synthetase	0.221225	8.34568	0.0882731	0.396838	8.39043	0.000353095	0.301073	5.49291	0.69446
KP1_0004	KP1_0004	hypothetical protein	0.17346	8.64512	0.363201	0.470466	8.75588	1.99e-06	-0.337622	5.71932	0.636036
KP1_0005	yieN	putative 2-component regulator	0.15309	8.0712	0.509093	0.279708	8.08433	0.0254039	0.81109	5.33863	0.146213
KP1_0006	kup	low affinity potassium transport system	0.126237	8.86442	0.445434	0.231511	8.87035	0.0308708	-0.572809	5.93137	0.388014
KP1_0007	rbsD	D-ribose high-affinity transport system membrane-associated component	-0.192984	6.37273	0.786053	0.486018	6.67776	0.0136928	-0.029906	3.71229	1
KP1_0008	rbsA	D-ribose high-affinity transport system ATP-binding component	0.129557	8.00714	0.718836	0.574712	8.19778	6.4e-07	-1.09673	5.0582	0.197951
KP1_0009	rbsC	D-ribose high-affinity transport system permease component	0.11093	7.79224	0.889484	0.494729	7.95209	3.25e-05	0.800144	5.077	0.153408
KP1_0010	rbsB	D-ribose high-affinity transport system periplasmic component	0.0811804	7.85759	0.970374	0.487487	8.02568	2.65e-05	0.10789	5.04396	0.995459
KP1_0011	rbsK	ribokinase	0.128055	7.82758	0.718836	-0.234359	7.60257	0.0816122	-0.756476	4.91749	0.445012
KP1_0012	rbsR	transcriptional repressor for rbs operon	0.217805	7.55498	0.383898	-0.283396	7.2589	0.0663111	0.48886	4.71922	0.567555
KP1_0013	yieO	putative MFS-family transport protein	0.0878149	8.67934	0.824149	0.844909	9.06373	4.25e-19	0.236916	5.8877	0.792149
KP1_0014	yieP	putative regulatory protein	0.152103	6.11219	0.912669	0.515272	6.25558	0.00356707	1.1526	3.37877	0.274758
KP1_0016	mobB	molybdopterin-guanine dinucleotide biosynthesis protein B	0.152222	5.33092	1	0.538849	5.48733	0.0246264	0.233802	2.55254	1
KP1_0017	mobA	molybdopterin-guanine dinucleotide biosynthesis protein A	-0.173096	3.36059	1	0.576573	3.66354	0.39005	-5.07652	0.874989	0.692921
KP1_0018	KP1_0018	conserved hypothetical protein	0.0531921	6.61828	1	0.255422	6.67251	0.223496	0.229427	3.84671	1
KP1_0019	KP1_0019	conserved hypothetical protein	0.155943	6.42425	0.918211	0.595228	6.61199	0.000281837	0.665856	3.63627	0.796287
KP1_0022	dsbA	periplasmic protein disulfide isomerase I	0.00766316	5.79829	1	1.40212	6.58224	5.7e-16	0.666499	3.0922	0.732614
KP1_0023	yihG	putative endonuclease	0.0545458	8.27904	1	0.77218	8.63467	1.91e-13	-0.0309179	5.46187	1
KP1_0024	polA	DNA polymerase I	1.19994	5.68085	7.73e-08	-3.41038	4.14245	6.42e-13	0.953311	2.3193	0.717892
KP1_0025	yihA	GTP-binding protein	NA	NA	NA	NA	NA	NA	5.73935	-0.577409	0.79794
KP1_0026	KP1_0026	conserved hypothetical protein	0.13125	6.59313	0.909144	0.807643	6.92601	2.6e-08	0.496866	3.80482	0.754308
KP1_0027	hemN	coproporphyrinogen III oxidase	-0.45868	7.68142	2.44e-05	1.11353	8.50792	3.73e-27	0.736457	5.23516	0.216409
KP1_0028	glnG	DNA-binding response regulator in two-component regulatory system with GlnL	0.249815	8.50614	0.0794107	-0.0738301	8.28628	0.678409	0.622975	5.69987	0.244567
KP1_0029	glnL	sensory histidine kinase in two-component regulatory system with GlnG	0.401834	7.90159	0.000495936	-0.718419	7.32194	4.14e-08	-0.385066	4.86126	0.724419
KP1_0030	glnA	glutamine synthetase	0.507726	5.92776	0.408281	-1.9231	4.97306	3.56e-07	-0.76153	2.88172	0.76933
KP1_0031	bipA	GTP-binding elongation factor family protein	-0.00716574	3.81191	1	-0.824176	3.49189	0.11828	2.53963	1.40376	0.156493
KP1_0032	yihX	phosphatase	-0.00542765	7.33754	1	0.542912	7.58515	7.13e-06	-0.692778	4.5173	0.620297
KP1_0033	rbn	ribonuclease BN	0.0501197	7.63158	1	0.25577	7.68871	0.0552972	0.147486	4.84343	0.974966
KP1_0034	dtd	D-tyrosyl-tRNA deacylase	0.178816	6.57187	0.797559	0.594858	6.74737	9.92e-05	-1.61058	3.65335	0.260479
KP1_0035	yiiD	putative acetyltransferase	0.158053	7.88426	0.499791	0.512141	8.02761	1.05e-05	0.195742	5.04502	0.955231
KP1_0036	aes	acetyl esterase	0.0529449	6.77342	1	0.671892	7.06533	0.000121537	-0.116876	3.97659	0.899813
KP1_0037	yiiF	putative CopG-family DNA-binding protein	0.12094	6.96969	0.957593	0.529543	7.14395	0.000298749	-0.262471	4.12778	0.82664
KP1_0038	ygiX	putative 2-component transcriptional regulator	-0.0911194	7.23338	0.984545	0.0547946	7.25904	0.783526	-0.268119	4.48357	0.995459
KP1_0039	fdhE	formate dehydrogenase accessory protein	-0.0627453	6.64057	1	1.11247	7.26541	1.28e-12	0.193485	3.91558	0.985142
KP1_0040	fdoI	formate dehydrogenase-O gamma subunit	-0.0314324	6.40221	1	0.791826	6.80806	2.34e-06	-2.54251	3.58716	0.0562421
KP1_0041	fdoH	formate dehydrogenase-O beta subunit	-0.0343228	7.14248	1	0.857177	7.59639	6.18e-13	-0.529431	4.35386	0.505316
KP1_0043	fdoG	formate dehydrogenase-O alpha subunit	-0.0648191	9.16643	0.881699	0.889135	9.66073	1.38e-20	0.431863	6.5143	0.320166
KP1_0046	fdhD	formate dehydrogenase accessory protein	-0.0382728	7.80031	1	1.00815	8.35715	2.92e-15	0.600955	5.12814	0.407099
KP1_0047	KP1_0047	hypothetical protein	-0.149269	6.65224	0.866959	-0.179214	6.59896	0.408042	0.115367	3.97737	1
KP1_0048	KP1_0048	hypothetical protein	0.129785	7.43923	0.909144	-0.11595	7.27029	0.520208	-1.94346	4.5008	0.104105
KP1_0049	KP1_0049	hypothetical protein	0.0396301	6.53832	1	-0.0504695	6.44374	0.885307	1.03716	3.84995	0.240564
KP1_0050	KP1_0050	putative 6-phosphofructokinase	0.0690558	12.4047	0.0578769	0.328834	12.4938	1.68e-05	2.02637	10.8568	5.93e-14
KP1_0051	KP1_0051	putative sugar phosphotransferase component IIB	0.0582977	9.33115	0.997743	-0.0767808	9.21516	0.562249	-0.424515	6.43465	0.479492
KP1_0052	KP1_0052	putative sugar phosphotransferase component IIC	0.128424	11.7257	0.00335023	0.289339	11.7628	0.000143587	0.227663	8.96101	0.531453
KP1_0053	KP1_0053	putative class-II ketose-bisphosphate aldolase	0.0156557	12.2773	1	0.491933	12.4873	1.62e-12	1.8759	10.6327	1.2e-14
KP1_0054	KP1_0054	conserved hypothetical protein	0.0503075	10.4468	0.917589	0.234032	10.4938	0.00688318	0.280866	7.7228	0.46216
KP1_0055	KP1_0055	putative PTS family enzyme IIA component	0.0059224	11.0471	1	0.411606	11.2139	2.96e-08	0.815217	8.61056	0.000229716
KP1_0056	KP1_0056	putative serine protease	-0.10015	6.32864	1	0.276594	6.47476	0.145291	0.794287	3.69019	0.48101
KP1_0057	KP1_0057	putative inner membrane protein	0.220165	5.17546	0.933761	0.650865	5.36128	0.0153342	-1.14489	2.33742	0.636036
KP1_0058	KP1_0058	hypothetical protein	0.0885863	6.94603	0.999295	0.501309	7.1198	0.000321125	-0.732284	4.09091	0.680743
KP1_0059	KP1_0059	putative helix-turn-helix regulatory protein	-0.178098	6.01225	0.905504	0.593108	6.36643	0.00153025	-1.2241	3.29961	0.315664
KP1_0061	KP1_0061	repressor of galETK operon	0.753124	7.88363	1.36e-15	-0.577093	7.14328	0.000109661	-1.01843	4.59774	0.207273
KP1_0062	KP1_0062	putative glycoprotein	-0.070344	8.44004	0.953762	0.6058	8.75724	4.07e-09	-0.473923	5.62649	0.535685
KP1_0063	KP1_0063	putative proton/sugar symporter	0.00383535	6.8327	1	0.648276	7.13243	2.83e-05	0.476765	4.10205	0.703079
KP1_0064	yiiL	putative cytoplasmic protein	0.0686978	6.51906	1	0.289249	6.58416	0.109064	0.922341	3.8104	0.457967
KP1_0065	KP1_0065	putative alcohol dehydrogenase	0.0630995	7.46086	1	0.63023	7.72435	4.07e-07	0.313833	4.68678	0.838126
KP1_0066	rhaQ	rhamnose ABC transport system permease component	0.0452317	7.62082	1	0.50439	7.8193	0.000447828	0.69879	4.9134	0.333636
KP1_0067	rhaP	bacterial inner-membrane translocator	0.0483847	6.53888	1	0.84674	6.94472	1.34e-06	0.142838	3.7704	1
KP1_0068	KP1_0068	rhamnose ABC transport system ATP-binding component	0.192856	7.94045	0.399462	0.682557	8.16269	6.76e-09	0.170515	5.07165	0.911344
KP1_0069	rhaS	rhamnose transport system substrate-binding component	0.134739	7.42304	0.877057	0.464053	7.55073	0.00042812	-0.0631914	4.57403	0.954652
KP1_0070	rhaD	rhamnulose-1-phosphate aldolase	0.211097	7.51035	0.371801	0.785928	7.78917	4.56e-10	0.526765	4.68419	0.574115
KP1_0071	rhaA	L-rhamnose isomerase	0.182851	7.41884	0.718836	0.620681	7.60862	1.87e-05	0.326045	4.57734	0.798665
KP1_0072	rhaB	rhamnulokinase	0.119286	8.26809	0.678709	0.479206	8.41446	9.13e-06	-0.677809	5.35024	0.374837
KP1_0073	rhaS	positive regulator for rhaBAD operon	0.0195387	7.33268	1	0.523142	7.55396	0.000600256	-0.484602	4.51075	0.724419
KP1_0074	rhaR	positive regulator for rhaRS operon	0.0293738	5.94987	1	0.518196	6.16231	0.00896416	0.51382	3.23066	0.879045
KP1_0075	rhaT	L-rhamnose-proton symporter	-0.00310347	8.56691	1	0.53094	8.80962	4.72e-06	0.344075	5.84824	0.576702
KP1_0076	sodA	superoxide dismutase	-0.0893519	7.44155	0.930622	0.518881	7.71729	2.38e-05	0.157921	4.7275	0.940137
KP1_0077	KP1_0077	hypothetical protein	0.158658	5.98974	0.953762	0.51002	6.12948	0.0109192	-1.03474	3.13271	0.542672
KP1_0078	cpxA	sensor protein of stress-related two-component regulatory system	-0.0155247	6.33371	1	-0.048612	6.27281	0.899128	-0.478132	3.56357	0.801182
KP1_0079	cpxR	response regulator of stress-related two-component regulatory system	0.434512	5.99566	0.123141	0.399265	5.91797	0.0807104	-1.8639	2.97254	0.248595
KP1_0080	cpxP	periplasmic repressor of stress-related two-component regulatory system	-0.17227	5.29985	0.980265	0.452575	5.57186	0.0673071	0.498229	2.69272	0.9821
KP1_0081	fieF	ferrous iron efflux protein F	0.0558071	7.79822	1	0.273736	7.86322	0.0482006	-0.766323	4.92472	0.428822
KP1_0082	pfkA	6-phosphofructokinase	0.794386	6.73756	5.35e-09	-2.68597	5.4795	5.51e-26	-0.833569	3.49137	0.585635
KP1_0084	menG	ribonuclease activity regulator protein	0.0669039	6.33071	1	0.549252	6.54148	0.00435896	-0.116803	3.53877	1
KP1_0085	menA	1,4-dihydroxy-2-naphthoate octaprenyltransferase	0.126594	7.56511	0.844323	0.583168	7.76901	5.76e-06	1.09014	4.89123	0.0452634
KP1_0086	hslU	ATP-dependent protease ATP-binding subunit	-0.221031	7.4598	0.233866	0.921898	8.04963	1.19e-15	0.716425	4.89109	0.315317
KP1_0088	hslV	ATP-dependent protease peptidase subunit	-0.321855	7.16367	0.125644	1.25181	8.0206	8.09e-28	0.425164	4.59191	0.732614
KP1_0090	ftsN	essential cell division protein	0.110301	4.72979	1	-0.14871	4.56949	0.78429	0.2259	2.01048	1
KP1_0091	cytR	DNA-binding transcriptional dual regulator	0.260244	7.05892	0.510575	0.420564	7.08872	0.00226965	0.0966283	4.15411	1
KP1_0092	priA	primosome assembly protein	0.348292	4.84607	0.778152	0.819144	5.05707	0.00423064	1.57931	2.09308	0.280307
KP1_0093	rpmE	50S ribosomal subunit protein L31	NA	NA	NA	NA	NA	NA	NA	NA	NA
KP1_0094	metJ	transcriptional repressor for methionine biosynthesis	-0.270223	6.75499	0.351894	0.0440691	6.85991	0.87019	0.284673	4.13716	1
KP1_0095	metB	cystathionine gamma-synthase	-0.0948118	7.72131	0.909816	0.557586	8.02052	1.01e-05	-0.123227	4.97327	1
KP1_0096	metL	bifunctional aspartate kinase II/homoserine dehydrogenase II	-0.081386	8.20377	0.912669	0.660981	8.56303	4.77e-10	-0.328816	5.42374	0.782063
KP1_0097	KP1_0097	hypothetical protein	0.0297306	11.4786	0.881699	0.363596	11.6072	1.93e-05	0.526161	8.89954	0.0201235
KP1_0099	KP1_0099	putative 5'-nucleotidase/2',3'-cyclic phosphodiesterase	0.0248011	10.9454	1	0.631801	11.2342	3.34e-14	5.44164	12.5827	1.82e-167
KP1_0100	KP1_0100	putative gamma-carboxymuconolactone decarboxylase subunit	-0.0741803	6.1753	1	0.545794	6.45806	0.00178514	-0.765338	3.43257	0.876118
KP1_0101	KP1_0101	putative LysR-family transcriptional regulator	0.223036	6.95103	0.408918	0.640313	7.13006	1.34e-06	0.922757	4.15781	0.267892
KP1_0102	metF	5,10-methylenetetrahydrofolate reductase	-0.0754071	6.29673	1	0.315237	6.44856	0.0800507	-0.472352	3.55337	0.943215
KP1_0103	KP1_0103	hypothetical protein	0.0964685	8.06347	0.89223	0.561907	8.26583	7.18e-07	0.0712891	5.2338	1
KP1_0104	gldA	glycerol dehydrogenase	0.11709	7.18408	0.881983	0.421815	7.29669	0.00142334	0.303694	4.37811	0.863327
KP1_0105	talC	fructose-6-phosphate aldolase	-0.135133	7.36146	0.857091	0.643553	7.73567	5.54e-06	0.404611	4.70149	0.695679
KP1_0106	yijO	putative AraC-type regulatory protein	0.145764	8.16486	0.559797	0.356153	8.2266	0.00228252	0.0617622	5.31392	1
KP1_0107	KP1_0107	hypothetical protein	0.042282	7.92554	1	0.381769	8.05725	0.00148034	0.18004	5.14782	0.934677
KP1_0108	ppc	phosphoenolpyruvate carboxylase	0.174543	9.14421	0.0633002	0.661732	9.36873	5.45e-14	0.432318	6.35955	0.379471
KP1_0109	argE	acetylornithine deacetylase	0.113215	7.93991	0.793863	0.694123	8.21687	1.77e-10	0.110107	5.11494	1
KP1_0110	argC	N-acetyl-gamma-glutamyl-phosphate reductase	-0.0192452	8.3171	1	0.425834	8.502	0.000193462	-0.0339342	5.53334	1
KP1_0111	argB	acetylglutamate kinase	0.0411217	7.74082	1	0.514313	7.9474	1.63e-05	0.109175	4.95259	1
KP1_0112	argH	argininosuccinate lyase	0.062415	7.31965	1	0.689307	7.61858	8.95e-06	0.72083	4.59753	0.33736
KP1_0115	oxyR	activator of hydrogen peroxide-inducible genes	-0.0541427	7.20238	1	0.743267	7.59699	3.72e-08	-3.36966	4.3492	0.000993146
KP1_0116	udhA	soluble pyridine nucleotide transhydrogenase	0.238538	7.39791	0.19225	0.253505	7.35004	0.111752	-2.41694	4.39018	0.0176704
KP1_0117	yijC	putative TetR/AcrR-family trancriptional regulatory protein	-0.41743	6.99451	0.00276126	1.75904	8.26482	9.42e-25	0.344879	4.46006	0.803573
KP1_0118	KP1_0118	hypothetical protein	-0.0137128	6.37196	1	0.121037	6.39006	0.571454	-0.202882	3.60516	0.931973
KP1_0119	trmA	tRNA (uracil-5-)-methyltransferase	0.0719345	7.15528	1	0.384374	7.2665	0.00589311	0.316631	4.36684	0.842333
KP1_0120	KP1_0120	hypothetical protein	0.127989	4.20854	1	0.427998	4.30788	0.341667	-0.132866	1.51133	0.989549
KP1_0121	btuB	vitamin B12/cobalamin outer membrane transporter	-0.00200848	9.18287	1	0.759914	9.56278	1.1e-18	0.128659	6.42289	0.901702
KP1_0122	KP1_0122	glutamate racemase	2.59309	1.26125	1	NA	NA	NA	NA	NA	NA
KP1_0124	KP1_0124	putative LysR-family transcriptional regulator	-0.709281	6.89998	4.16e-08	1.56791	8.15021	5.87e-44	0.783225	4.54327	0.283584
KP1_0125	yifE	putative transcriptional regulator with pssR	-1.72401	3.70241	0.00189223	1.2362	4.92358	5.59e-05	1.30442	1.70121	0.690168
KP1_0126	yifB	putative 2-component regulator	-0.0157622	6.85114	1	0.687335	7.1875	1.48e-07	6.1534	8.87184	4.05e-136
KP1_0127	KP1_0127	hypothetical protein	-0.643004	3.51981	0.782931	-2.83786	3.09752	0.000190933	0.302692	1.20076	1
KP1_0128	KP1_0128	hypothetical protein	0.653772	1.36078	1	-1.85752	1.21411	1	-1.22958	-0.588942	1
KP1_0129	ilvG	acetolactate synthase II large subunit	0.110702	8.50808	0.718836	0.772788	8.83573	3.34e-14	0.381254	5.73166	0.539177
KP1_0130	ilvM	acetolactate synthase II small subunit	-0.0313354	5.24817	1	0.590619	5.51947	0.0485432	-0.358174	2.52962	0.819414
KP1_0131	ilvE	branched-chain amino acid aminotransferase	0.203073	7.87995	0.263051	0.542527	8.01604	3.48e-06	-0.0301766	4.98875	1
KP1_0132	ilvD	dihydroxy-acid dehydratase	0.0537966	8.5753	1	0.749925	8.91887	1.86e-14	0.672115	5.89781	0.151007
KP1_0133	ilvA	threonine dehydratase	0.0019487	7.64498	1	0.372411	7.79346	0.00401953	0.271992	4.90186	0.841347
KP1_0134	ilvY	transcriptional activator protein	-0.167613	6.65689	0.803488	0.176162	6.78073	0.308472	-0.300653	3.95327	0.973638
KP1_0135	ilvC	ketol-acid reductoisomerase	-0.0117215	7.78027	1	0.468729	7.99014	0.000357411	0.124413	5.02504	1
KP1_0136	ppiC	peptidyl-prolyl cis-trans isomerase C	0.486252	5.5935	0.387407	0.744615	5.6883	0.00686591	0.0822685	2.62839	1
KP1_0137	ppiC	peptidyl-prolyl cis-trans isomerase C	-0.118191	6.22275	1	0.729166	6.63318	5.79e-06	-0.103773	3.52211	0.960068
KP1_0138	rep	ATP-dependent DNA helicase	-4.17125	1.62392	0.360604	-1.38871	1.83549	0.437784	4.12145	0.132868	0.0556757
KP1_0139	KP1_0139	putative transport protein	0.118182	11.2148	0.0515159	0.216541	11.2159	0.0133746	-0.16259	8.30372	0.70445
KP1_0140	KP1_0140	putative amidohydrolase 2	0.0231108	10.7703	1	0.358876	10.899	8.11e-06	1.21158	8.53663	8.51e-10
KP1_0141	KP1_0141	putative LysR-family bacterial regulatory protein	0.0282199	8.36018	1	0.630092	8.6434	3.48e-09	-0.0583776	5.55337	1
KP1_0142	gppA	guanosine pentaphosphatase	0.461899	7.82155	4.49e-06	-1.29769	7.01833	7.13e-22	-0.555727	4.73665	0.603592
KP1_0143	rhlB	ATP-dependent RNA helicase	0.597646	7.73874	5.2e-09	-1.81238	6.72756	2.21e-25	-0.557414	4.57504	0.622332
KP1_0144	trxA	thioredoxin	0.701282	7.96979	9.15e-11	-1.35881	7.00866	5.56e-16	-0.938763	4.72683	0.203711
KP1_0145	rho	transcription termination factor	NA	NA	NA	2.67873	1.3211	0.64731	NA	NA	NA
KP1_0146	wecA	UDP-GlcNAc:undecaprenylphosphate GlcNAc-1-phosphate transferase	-1.11025	7.33881	3.51e-15	2.01649	9.08749	1.74e-95	1.10808	5.22337	0.0179554
KP1_0147	wzz	polysaccharide chain-length regulator	0.212956	7.72268	0.359462	0.157533	7.64587	0.428303	-1.1937	4.75387	0.207524
KP1_0148	wecB	UDP-N-acetylglucosamine 2-epimerase	0.319167	5.9	0.469432	-0.11068	5.63385	0.727238	-1.83317	2.94695	0.255206
KP1_0149	wecC	UDP-N-acetyl-D-mannosaminuronate dehydrogenase	0.455791	6.81188	0.00916276	-0.596854	6.25532	0.000937876	-1.70167	3.73827	0.108053
KP1_0150	rmlB	dTDP-glucose 4,6-dehydratase	0.558297	6.3677	0.00141241	-2.27978	5.3166	3.86e-17	-0.592548	3.27306	0.749029
KP1_0151	rmlA	glucose-1-phosphate thymidylyltransferase	0.280618	7.33696	0.135457	-0.318951	6.98876	0.0463773	0.243782	4.43234	0.894372
KP1_0152	wecD	TDP-fucosamine acetyltransferase	0.46375	6.26341	0.0251589	-0.0212071	5.95163	0.993481	-1.13811	3.22133	0.315664
KP1_0153	wecE	TDP-4-oxo-6-deoxy-D-glucose transaminase	0.290692	6.50658	0.387085	-0.339256	6.15421	0.120102	0.501856	3.64085	0.751494
KP1_0154	wzx	enterobacterial common antigen translocase	-2.90029	4.76836	9.65e-19	3.12602	7.79297	2.17e-19	3.92912	3.78944	1.14e-19
KP1_0155	wecF	TDP-Fuc4NAc:lipidIIFuc4NAc transferase	0.391968	7.96566	0.000445226	-0.512233	7.47563	0.000121786	-0.121205	4.96461	0.999322
KP1_0156	wzy	enterobacterial common antigen polymerase	-3.51499	6.47513	1.23e-92	3.04154	9.55762	6.9e-15	6.71123	10.167	1.14e-62
KP1_0157	wecG	UDP-N-acetyl-D-mannosaminuronic acid transferase	0.434553	6.91198	0.0329573	-0.438315	6.42775	0.0394798	-0.503134	3.8751	0.649556
KP1_0158	yifK	putative amino acid/amine transport protein	0.0988383	7.66906	0.921985	0.366621	7.76155	0.00368212	0.967943	4.98663	0.0821191
KP1_0159	KP1_0159	hypothetical protein	0.0671031	3.36074	1	1.58816	4.1431	0.000104726	-4.94615	0.790456	0.894372
KP1_0160	KP1_0160	hypothetical protein	0.0883513	7.15738	1	0.479747	7.31789	0.00296564	-0.270624	4.32145	0.953162
KP1_0161	hemX	uroporphyrinogen III methylase	0.217289	6.50882	0.674395	-0.0235282	6.33602	1	0.0498537	3.64108	1
KP1_0162	hemD	uroporphyrinogen-III synthetase	1.81371	1.15431	1	NA	NA	NA	7.30937	-0.350465	0.145513
KP1_0163	hemC	porphobilinogen deaminase	NA	NA	NA	NA	NA	NA	NA	NA	NA
KP1_0164	cyaA	adenylate cyclase	0.807254	5.44123	0.00668	-3.0842	4.18732	4.95e-11	-0.0805772	2.29004	1
KP1_0166	cyaY	frataxin-like protein	-1.05506	4.50939	0.0397343	2.38949	6.45855	5.22e-32	0.58228	2.25997	0.977082
KP1_0167	KP1_0167	hypothetical protein	-0.0092955	4.33672	1	1.13276	4.9167	3.66e-05	0.621205	1.72115	1
KP1_0168	dapF	diaminopimelate epimerase	-0.781426	5.60897	0.00117038	0.497764	6.16703	0.010751	-0.0791191	3.20003	1
KP1_0169	KP1_0169	hypothetical protein	0.159388	5.40156	1	0.400691	5.47508	0.114146	0.163698	2.605	1
KP1_0170	xerC	tyrosine recombinase	-0.260828	5.8547	0.674395	-0.338202	5.78356	0.165779	-0.102696	3.22872	1
KP1_0171	yigB	putative enzyme with a phophatase-like domain	0.221765	6.57278	0.579872	0.0681096	6.44308	0.825449	4.39708	5.68649	2.59e-56
KP1_0172	uvrD	DNA-dependent ATPase I and helicase II	-0.0890159	7.19118	0.970317	0.208166	7.29782	0.187138	0.992061	4.59694	0.133274
KP1_0173	corA	magnesium and cobalt transport protein	-0.0885687	6.54662	1	1.06713	7.15614	1.14e-08	1.0638	3.93864	0.240924
KP1_0174	rarD	chloramphenicol resistance	0.0228913	6.14393	1	0.50809	6.35201	0.00483717	0.316895	3.40088	0.890752
KP1_0176	KP1_0176	hypothetical protein	0.0838618	6.70418	1	0.882306	7.11002	3.31e-10	0.354778	3.92772	0.97777
KP1_0177	pldA	outer membrane phospholipase A	0.0334271	7.84782	1	0.516073	8.06025	5.05e-06	-0.827357	4.97969	0.348981
KP1_0178	recQ	ATP-dependent DNA helicase	0.133097	7.84365	0.73843	0.607166	8.05614	1.45e-05	0.310732	5.0341	0.738654
KP1_0179	rhtC	amino acid threonine exporter	-0.302098	6.16808	0.417464	0.276754	6.40748	0.20835	-0.145836	3.55273	0.922404
KP1_0180	KP1_0180	hypothetical protein	0.171763	7.71612	0.53826	0.733533	7.98087	3.67e-09	0.85917	4.96518	0.148674
KP1_0181	rhtB	amino acid homoserine exporter	0.216038	6.42964	0.687904	0.674471	6.63048	2.25e-05	-0.859297	3.51543	0.543922
KP1_0182	pldB	lysophospholipase L2	-0.140932	7.51605	0.767457	0.551082	7.83363	1.4e-05	-0.744233	4.74528	0.535685
KP1_0183	KP1_0183	conserved hypothetical protein	-0.00590638	6.43174	1	0.154522	6.46408	0.456901	0.251455	3.68955	1
KP1_0184	yigM	putative transport protein	0.0120169	8.11047	1	0.496246	8.32255	1.93e-05	-0.107454	5.30805	0.993291
KP1_0185	metR	regulator for metE and metH	0.103371	7.44328	0.888312	0.444687	7.57229	0.000613357	-0.082394	4.59845	1
KP1_0186	KP1_0186	hypothetical protein	0.118618	5.9764	1	0.348797	6.044	0.0988848	0.524413	3.19952	0.976082
KP1_0187	metE	5-methyltetrahydropteroyltriglutamate--homocysteine methyltransferase	0.0235435	8.57385	1	0.627672	8.85912	7.48e-11	3.70351	8.11548	1.57e-62
KP1_0188	ysgA	putative dienelactone hydrolase	0.0388657	8.59604	1	0.41718	8.74806	1.78e-05	-0.422645	5.73064	0.588533
KP1_0189	udp	uridine phosphorylase	-0.311987	6.39435	0.416482	0.694331	6.87928	2.5e-05	0.595458	3.83899	0.79794
KP1_0190	yigN	putative alpha helix chain	-0.00450998	8.75026	1	0.609827	9.04076	1.06e-10	0.275987	6.02156	0.70445
KP1_0191	ubiE	ubiquinone/menaquinone biosynthesis methyltransferase	NA	NA	NA	NA	NA	NA	5.73932	-0.577409	0.79794
KP1_0193	KP1_0193	hypothetical protein	1.81371	1.15431	1	NA	NA	NA	5.77131	-0.577343	0.574115
KP1_0194	ubiB	putative ubiquinone biosynthesis protein	-0.126081	1.26125	1	0.031597	1.32145	1	4.51925	-0.470528	0.574115
KP1_0195	tatA	twin arginine translocase protein A	-0.0417066	6.45651	1	-0.521393	6.20571	0.0189347	1.95151	3.99062	0.000507034
KP1_0196	tatB	sec-independent translocase	0.0528778	5.43029	1	-2.3112	4.67931	1.78e-08	-7.22376	2.61098	0.0938556
KP1_0197	tatC	component of Sec-independent translocase	0.259949	7.72144	0.277767	-1.15496	7.07618	4.55e-13	-0.564237	4.75231	0.615833
KP1_0198	tatD	cytoplasmic Dnase	0.0542285	6.28876	1	0.548554	6.50051	0.00309181	0.607336	3.54343	0.690336
KP1_0199	rfaH	transcriptional activator	-3.07381	4.97994	1.32e-27	-0.0642451	5.75027	0.984943	13.8569	15.8583	0
KP1_0200	ubiD	3-octaprenyl-4-hydroxybenzoate decarboxylase	-0.65711	1.54136	1	-3.15225	1.42074	0.387833	4.41727	-0.180586	0.315899
KP1_0201	fre	NAD(P)H-flavin reductase	0.895827	3.47596	0.387085	-3.62366	2.42071	0.000898117	1.16022	0.624919	0.934633
KP1_0202	fadA	acetyl-CoA acetyltransferase	-0.0846555	7.60287	0.970374	0.497205	7.86474	2.82e-05	-0.00482708	4.86902	1
KP1_0203	fadB	3-hydroxyacyl-CoA dehydrogenase/3-hydroxybutyryl-CoA epimerase/delta(3)-cis-delta(2)-trans-enoyl-CoA isomerase/enoyl-CoA hydratase	-0.0105406	8.11806	1	0.47916	8.33254	2.4e-05	-0.0416715	5.33635	1
KP1_0204	pepQ	proline dipeptidase	-0.0504162	8.19663	1	0.946342	8.71706	1.03e-20	0.5137	5.52113	0.405921
KP1_0205	yigZ	putative elongation factor	0.131159	7.31924	0.837855	0.690711	7.5797	1.73e-08	-0.080886	4.4641	1
KP1_0206	trkH	potassium transport protein	0.979976	7.92082	4.5e-18	-3.29512	6.45021	3.62e-49	-1.18162	4.48908	0.140698
KP1_0207	hemG	protoporphyrin flavoprotein oxidase	NA	NA	NA	NA	NA	NA	6.75757	-0.460189	0.274758
KP1_0209	murB	UDP-N-acetylenolpyruvoylglucosamine reductase	2.5921	1.26118	1	NA	NA	NA	5.73931	-0.577409	0.79794
KP1_0210	birA	biotin--protein ligase	NA	NA	NA	NA	NA	NA	7.33028	-0.350397	0.148674
KP1_0211	coaA	pantothenate kinase	1.22449	2.70146	0.431861	1.93077	3.0375	0.00432763	3.36252	0.122549	0.481466
KP1_0213	tufB	elongation factor Tu	0.400921	3.62373	1	-3.33312	2.7626	0.000219759	-5.10709	0.8824	0.698534
KP1_0214	secE	preprotein translocase membrane subunit	2.59308	1.26125	1	NA	NA	NA	5.77131	-0.577343	0.574115
KP1_0215	nusG	transcription antitermination protein	NA	NA	NA	NA	NA	NA	NA	NA	NA
KP1_0217	rplK	50S ribosomal protein L11	NA	NA	NA	NA	NA	NA	6.75754	-0.460189	0.274758
KP1_0218	rplA	50S ribosomal protein L1	NA	NA	NA	NA	NA	NA	NA	NA	NA
KP1_0219	rplJ	50S ribosomal protein L10	NA	NA	NA	NA	NA	NA	7.324	-0.350408	0.0558892
KP1_0220	rplL	50S ribosomal protein L7/L12	NA	NA	NA	1.88883	1.21427	1	5.76586	-0.577354	0.574115
KP1_0222	rpoB	DNA-directed RNA polymerase beta subunit	-0.923404	1.36074	1	0.036087	1.51337	1	6.21818	0.00863489	0.0342483
KP1_0223	rpoC	DNA-directed RNA polymerase beta' subunit	0.651487	1.36076	1	-1.86159	1.21447	1	6.82553	-0.0655445	0.0559509
KP1_0224	dcuB	anaerobic C4-dicarboxylate transporter	0.012387	8.19903	1	0.493094	8.40714	1.82e-06	0.162892	5.42967	0.899728
KP1_0225	celC	cellobiose-specific PTS family enzyme IIA component	0.135203	5.24747	1	0.4391	5.35176	0.124206	0.790614	2.49569	0.903714
KP1_0226	KP1_0226	conserved hypothetical protein	0.134548	4.71097	1	0.406942	4.79234	0.301743	-6.43576	1.92025	0.336799
KP1_0227	KP1_0227	hypothetical protein	0.0504438	8.3168	1	0.438775	8.47555	1.91e-05	0.112652	5.52265	1
KP1_0228	KP1_0228	hypothetical protein	0.338137	5.38972	0.640202	0.100089	5.21566	0.800661	-0.319567	2.49002	0.890588
KP1_0229	thiH	thiamin biosynthesis ThiGH complex subunit for thiazole moiety	-0.106643	6.73996	0.980265	0.442292	6.97738	0.00514341	-0.135523	4.01634	1
KP1_0230	thiG	thiamin biosynthesis ThiGH complex subunit for thiazole moiety	0.156006	6.99048	0.74269	0.775426	7.29026	3.47e-09	-0.264879	4.1225	0.783074
KP1_0231	thiS	sulphur carrier protein	0.928233	3.18219	0.575255	0.841539	3.09931	0.251112	-4.24829	0.356051	1
KP1_0232	thiF	adenylyltransferase	0.248113	6.9697	0.414059	0.526511	7.06843	0.000145494	-0.187721	4.05642	0.894372
KP1_0233	thiE	thiamine-phosphate pyrophosphorylase	-0.103312	6.1953	1	0.142002	6.27166	0.558969	0.777872	3.55517	0.534533
KP1_0234	thiC	thiamin biosynthesis protein for pyrimidine moiety	-0.0188657	8.28713	1	0.655785	8.60861	4.5e-09	-0.560713	5.44531	0.47659
KP1_0235	rsd	regulator of sigma-D factor	-0.145813	6.81223	0.837855	0.33891	7.01517	0.0250435	-0.716993	4.07811	0.673952
KP1_0236	nudC	NADH pyrophosphatase	0.0573222	7.45783	1	0.756738	7.80271	1.42e-09	1.76156	4.9964	9.78e-06
KP1_0237	hemE	uroporphyrinogen decarboxylase	-1.94025	1.1544	1	0.0300064	1.32161	1	5.50152	-0.359647	0.273882
KP1_0238	nfi	endonuclease V	-0.0163853	6.89546	1	0.373905	7.0531	0.0156855	-0.741765	4.09604	0.456311
KP1_0239	KP1_0239	hypothetical protein	-0.0999946	5.82114	1	0.161007	5.90746	0.592665	-0.417869	3.11792	0.877079
KP1_0241	KP1_0241	conserved hypothetical protein	-0.419968	5.08361	0.473008	2.36203	6.7865	1.05e-30	0.646284	2.59201	0.955188
KP1_0242	KP1_0242	hypothetical protein	0.045147	5.84715	1	0.7299	6.17776	0.0013741	-0.9513	3.05656	0.70116
KP1_0243	zraP	Zn-binding periplasmic protein	0.0311542	6.18813	1	0.86404	6.6076	1.9e-06	-0.341593	3.4081	0.69392
KP1_0244	KP1_0244	hypothetical protein	-0.155084	1.62381	1	0.0354833	1.68387	1	-2.35562	-0.381337	1
KP1_0245	zraS	sensor kinase of Zn/Pb responsive two-component regulatory system	-0.00945009	8.25703	1	0.643336	8.56811	7.55e-09	0.151706	5.50139	0.905652
KP1_0246	zraR	DNA-binding response regulator in two-component regulatory system with ZraS	0.0205046	7.83641	1	0.554986	8.07741	1.88e-06	-0.289473	5.01555	0.897136
KP1_0247	purD	phosphoribosylamine--glycine ligase	-0.0029447	7.6876	1	0.589448	7.96156	2.76e-07	0.954995	5.0585	0.0787198
KP1_0248	purH	bifunctional phosphoribosylaminoimidazolecarboxamide formyltransferase/IMP cyclohydrolase	0.0174961	7.96188	1	0.432518	8.13887	0.00187756	0.033113	5.18348	1
KP1_0250	yjaB	putative acyltransferase	-0.151862	1.62386	1	0.0417145	1.68378	1	3.4351	-0.280686	0.574115
KP1_0251	metA	homoserine O-succinyltransferase	0.0906234	5.87241	1	0.379524	5.97416	0.156484	-0.372031	3.07564	0.921486
KP1_0252	KP1_0252	hypothetical protein	NA	NA	NA	NA	NA	NA	NA	NA	NA
KP1_0253	aceB	malate synthase	0.00152744	7.13035	1	0.237249	7.20517	0.241703	-0.485682	4.33009	0.79794
KP1_0254	aceA	isocitrate lyase	-0.0640592	7.33154	1	0.642602	7.66639	5.49e-06	0.539577	4.64987	0.668348
KP1_0255	aceK	bifunctional isocitrate dehydrogenase kinase/phosphatase protein	-0.0500145	7.90165	1	0.702916	8.26728	2.52e-10	7.51708	11.5847	2.8e-165
KP1_0256	iclR	repressor of aceBA operon	0.187005	6.3334	0.798397	0.752831	6.60153	2.72e-05	-0.0532104	3.48234	1
KP1_0257	metH	B12-dependent methionine synthase	-0.0310933	9.33402	1	0.449943	9.54445	4.31e-06	0.508451	6.6956	0.222506
KP1_0258	yjbB	putative alpha helix protein	-0.0131351	8.02309	1	0.640455	8.33218	3.68e-10	-0.738002	5.17428	0.399374
KP1_0259	pepE	peptidase E	-0.208964	6.60153	0.638548	-0.106182	6.60704	0.660578	-0.530825	3.90794	0.86601
KP1_0260	yjbC	pseudouridine synthase	-0.0125376	6.87146	1	0.537847	7.1187	0.000175666	-1.44234	4.04441	0.20248
KP1_0261	KP1_0261	hypothetical protein	0.348561	6.3056	0.219674	0.235526	6.18681	0.345544	1.06607	3.45136	0.300612
KP1_0262	pstA	putative Na+-dependent transporter	0.232618	6.3302	0.593476	0.399684	6.36557	0.0254376	-1.3367	3.4052	0.391767
KP1_0263	lysC	aspartate kinase III	0.0728085	8.05143	0.930475	0.205608	8.06826	0.0936597	0.344282	5.27616	0.667424
KP1_0264	pgi	glucose-6-phosphate isomerase	-1.68284	5.51648	3.21e-11	1.55022	7.06818	0.00663173	1.30011	3.50976	0.149276
KP1_0265	lpxD	UDP-3-O-(3-hydroxymyristoyl)-glucosamine N-acyltransferase	-0.0428503	6.52387	1	0.559692	6.80251	0.00180969	0.749511	3.8618	0.489775
KP1_0267	rimI	ribosomal-protein-alanine N-acetyltransferase	-0.108259	6.47518	1	0.402374	6.69853	0.0543598	-1.10104	3.7315	0.557439
KP1_0268	KP1_0268	hypothetical protein	0.161007	4.92124	1	-0.49525	4.59082	0.203291	-6.64852	2.09893	0.195766
KP1_0269	KP1_0269	probable transmembrane protein	-0.0382294	7.32026	1	0.368753	7.48625	0.00663173	1.30352	4.76667	0.0122019
KP1_0270	ygaZ	putative amino acid transport protein	0.0637498	11.6861	0.825108	0.0226063	11.6157	0.895428	2.82347	10.7938	2.63e-30
KP1_0271	KP1_0271	hypothetical protein	0.0449617	12.6068	0.868474	0.196765	12.6367	0.0201788	2.93902	11.8662	3.05e-50
KP1_0272	yjbA	phosphate-starvation-inducible protein PsiE	0.0459992	9.42629	0.970374	0.179174	9.4436	0.0875923	-0.367459	6.53869	0.502498
KP1_0273	malG	maltose transport system inner membrane component	0.0687914	6.70373	1	0.44833	6.85223	0.00645411	-0.225414	3.88157	1
KP1_0274	malF	maltose transport system permease component	0.0751838	8.34341	0.962655	1.01392	8.84753	3.57e-24	0.608697	5.63248	0.251524
KP1_0275	malE	maltose transport system periplasmic maltose-binding component	0.155799	8.22605	0.445434	0.480043	8.35371	1.99e-05	3.36748	7.1465	7.27e-51
KP1_0276	malK	maltose transport system ATP-binding component	-0.0657682	7.06448	1	1.21783	7.77007	1.02e-15	0.831343	4.42255	0.255206
KP1_0277	lamB	maltoporin precursor	0.215762	7.99665	0.172189	0.0548447	7.86243	0.776937	-0.370965	5.0666	0.593966
KP1_0278	malM	periplasmic protein of mal regulon	0.456799	5.81062	0.103875	0.587736	5.82485	0.0127041	1.48129	2.94627	0.267321
KP1_0279	ubiC	chorismate lyase	0.337229	6.79667	0.182426	-0.13204	6.50249	0.623094	-2.73484	3.76737	0.0361648
KP1_0280	ubiA	4-hydroxybenzoate octaprenyltransferase	-0.12504	1.26132	1	-1.86002	1.21431	1	4.51924	-0.470528	0.574115
KP1_0281	plsB	glycerol-3-phosphate acyltransferase	NA	NA	NA	3.56501	1.51414	0.223828	7.79373	-0.246843	0.130961
KP1_0282	dgkA	diacylglycerol kinase	0.106731	4.83729	1	0.406508	4.94043	0.244874	2.3088	2.28874	0.0305142
KP1_0283	lexA	LexA repressor	NA	NA	NA	NA	NA	NA	NA	NA	NA
KP1_0284	dinF	DNA-damage-inducible protein F	-0.0461665	7.59721	1	0.45149	7.81147	0.000165888	0.214218	4.86443	0.896594
KP1_0285	KP1_0285	hypothetical protein	0.652656	1.36069	1	0.820671	1.42044	1	4.53738	-0.471855	0.574115
KP1_0286	KP1_0286	hypothetical protein	-0.124033	3.64381	1	0.18481	3.74459	0.845999	-5.39763	1.0981	0.527984
KP1_0287	zur	transcriptional repressor of Zn transport system	0.0931376	6.98802	0.970552	0.170117	6.97856	0.374284	-0.292974	4.15368	0.782063
KP1_0288	KP1_0288	hypothetical protein	-0.0894469	3.62447	1	-0.0601365	3.62379	0.996236	1.32746	1.16313	0.836034
KP1_0289	khe	hemolysin	-0.0866795	6.79567	1	0.120933	6.85256	0.607567	-0.668173	4.03234	0.716609
KP1_0290	yjbN	tRNA-dihydrouridine synthase A	-0.539983	7.04516	0.000130836	0.878909	7.7509	7.49e-12	0.235513	4.55116	0.934633
KP1_0292	KP1_0292	hypothetical protein	0.233635	5.27392	0.861307	0.551891	5.39173	0.0347444	-0.23607	2.43519	1
KP1_0293	qor	quinone oxidoreductase	-0.0699087	7.16426	1	0.22526	7.2691	0.122378	-0.196799	4.4146	0.836034
KP1_0294	dnaB	replicative DNA helicase	1.81341	1.1543	1	NA	NA	NA	6.74079	-0.460245	0.272704
KP1_0295	alr	alanine racemase	-0.0521191	7.20388	1	0.535051	7.47046	0.00122059	-0.581803	4.41814	0.673111
KP1_0296	tyrB	aspartate aminotransferase	-0.0571391	6.92517	1	0.596868	7.22756	1.06e-05	-0.518923	4.14896	0.798623
KP1_0297	aphA	diadenosine tetraphosphatase	-0.0347511	6.51098	1	0.219359	6.59952	0.379385	-0.101156	3.77211	1
KP1_0299	KP1_0299	hypothetical protein	0.280863	6.01116	0.575255	0.772586	6.23427	3.83e-05	-0.98332	3.08192	0.431839
KP1_0300	KP1_0300	hypothetical protein	0.177411	5.90887	0.921985	0.598161	6.09359	0.0104953	0.0569676	3.08547	1
KP1_0301	uvrA	excinuclease ABC subunit A	-0.00848208	8.99045	1	0.25703	9.08183	0.0148145	0.000770329	6.21062	1
KP1_0302	ssb	single-strand DNA-binding protein	1.8134	1.1543	1	NA	NA	NA	NA	NA	NA
KP1_0303	KP1_0303	putative periplasmic binding protein of transport system	0.049157	10.6452	0.750507	0.274683	10.7139	0.000358508	0.123314	7.86768	0.799537
KP1_0304	KP1_0304	hypothetical protein	0.169768	8.01602	0.724409	-0.519918	7.64648	0.00110032	2.28908	5.85323	5.82e-12
KP1_0306	fepA	ferrienterobactin receptor	0.0600166	10.1367	0.774088	0.376617	10.2557	5.05e-06	1.87277	8.26062	4.45e-17
KP1_0307	KP1_0307	regulation of superoxide response regulon	-0.0694209	7.23441	1	0.0567101	7.25047	0.784656	-0.105923	4.48797	1
KP1_0308	KP1_0308	regulation of superoxide response regulon	0.0731531	8.50291	0.905504	0.101673	8.4657	0.446434	2.11098	6.41106	2.53e-10
KP1_0309	KP1_0309	putative hydrolase	0.153228	9.45508	0.381165	0.565712	9.63638	1.2e-08	0.0886634	6.60761	0.960068
KP1_0311	KP1_0311	prepilin peptidase dependent protein C	0.111035	7.85299	0.800272	-0.303812	7.60322	0.0429114	-0.368456	4.97546	0.793461
KP1_0312	KP1_0312	putative outer membrane antigen	-0.0113608	12.1217	1	0.368989	12.275	1.34e-07	0.903682	9.79789	1.89e-08
KP1_0313	KP1_0313	hypothetical protein	0.245477	8.81205	0.0113506	0.060747	8.66066	0.681593	8.3636	13.2257	0
KP1_0314	KP1_0314	inositol monophosphatase	0.155566	7.25656	0.674395	0.291255	7.27392	0.0332007	-0.157526	4.38462	1
KP1_0315	KP1_0315	LacI family sugar binding transcriptional regulator	-0.212573	7.11022	0.455051	0.447577	7.40162	0.00363882	-0.0522396	4.43442	1
KP1_0316	KP1_0316	similar to metal-dependent hydrolases of the beta-lactamase superfamily III	0.0779186	9.43287	0.736875	0.207588	9.45123	0.0294799	-0.479372	6.51452	0.338264
KP1_0317	potA	putative spermidineputrescine ABC transport system ATP-binding component	0.0107341	11.9198	1	0.361554	12.0571	1.3e-06	0.481348	9.34019	0.0672495
KP1_0319	KP1_0319	periplasmic maltose-binding protein	-0.036926	8.15841	1	0.542419	8.42319	3.22e-07	0.178455	5.42061	0.894372
KP1_0320	KP1_0320	spermidine/putrescine ABC transport system membrane component	-0.0267765	6.70736	1	-0.118478	6.61486	0.596384	-0.524055	3.91929	0.609051
KP1_0321	KP1_0321	putative ABC transport system permease component	0.0226685	7.53989	1	0.41388	7.69972	0.000987985	-0.108938	4.7424	1
KP1_0322	KP1_0322	hypothetical protein	-0.07392	7.8166	1	0.350887	7.99034	0.00518593	-0.564741	5.0198	0.522726
KP1_0323	KP1_0323	hypothetical protein	0.0862802	5.98581	1	-0.0267642	5.88298	0.963808	-0.075061	3.19541	0.993722
KP1_0324	KP1_0324	hypothetical protein	0.0791442	10.6761	0.399131	0.31482	10.7523	4.82e-05	0.258905	7.93286	0.480844
KP1_0325	soxS	regulation of superoxide response regulon	-0.159608	5.3548	1	0.518133	5.65404	0.0206048	-0.514975	2.68549	0.75814
KP1_0326	soxR	redox-sensing activator of soxS	0.166576	6.48685	0.835202	0.544309	6.64146	0.000631966	-1.53275	3.58614	0.193591
KP1_0327	KP1_0327	putative glutathione S-transferase	0.0153225	7.08835	1	0.262714	7.16771	0.0782711	0.462605	4.35434	0.647013
KP1_0328	KP1_0328	hypothetical protein	-0.00835848	7.81615	1	0.49023	8.03637	6.57e-05	-0.819729	4.97251	0.371722
KP1_0329	yjcE	putative sodium:hydrogen antiporter	-0.176113	7.12898	0.685497	0.67493	7.54008	3.36e-07	0.53292	4.50209	0.552112
KP1_0330	KP1_0330	putative LysR-family transcriptional regulator	-0.0376385	7.6408	1	0.551595	7.90768	3.89e-05	-0.0157975	4.87731	1
KP1_0331	KP1_0331	putative inner membrane protein	-0.227017	6.2936	0.651626	0.0910374	6.40596	0.782235	0.448278	3.6858	0.79794
KP1_0332	KP1_0332	putative inner membrane protein	0.0880764	9.45637	0.672313	0.593636	9.68645	1.1e-08	-0.264324	6.56664	0.679055
KP1_0334	KP1_0334	putative fimbrial chaparone protein	0.0331584	11.9488	1	0.253803	12.0147	0.00601774	0.0558399	9.16098	0.944573
KP1_0335	KP1_0335	putative chaperone	0.041752	11.7506	0.921985	0.0927199	11.7286	0.4539	3.77648	11.7672	1.64e-129
KP1_0336	KP1_0336	putative outer membrane usher protein	0.0145721	10.6071	1	0.602756	10.8832	3.01e-16	0.227194	7.88491	0.563604
KP1_0337	KP1_0337	putative fimbrial subunit	-0.192184	7.07939	0.547566	0.138898	7.20139	0.440169	-0.0497082	4.40889	0.949267
KP1_0338	KP1_0338	putative adhesin	0.0887042	8.30118	0.837855	0.49901	8.47298	1.01e-06	0.279156	5.51136	0.732614
KP1_0340	actP	acetate permease	0.0748943	8.76597	0.909144	0.50093	8.95038	3.93e-07	-0.170674	5.91708	0.836934
KP1_0341	KP1_0341	conserved hypothetical protein	0.105568	5.59393	1	0.857758	5.96574	2.83e-05	-1.64112	2.77235	0.345622
KP1_0342	acs	acetyl-coenzyme A synthetase	-0.0904492	8.20355	0.844323	0.862366	8.69204	1.75e-16	1.37031	5.78873	0.000138373
KP1_0343	KP1_0343	hypothetical protein	NA	NA	NA	NA	NA	NA	5.73934	-0.577409	0.79794
KP1_0344	gltP	glutamate-aspartate symport protein	0.122615	7.9198	0.695866	0.728954	8.21083	4.42e-10	0.835519	5.20587	0.130232
KP1_0345	KP1_0345	hypothetical protein	0.115547	7.67488	0.855393	0.404512	7.77909	0.00195504	0.112275	4.84903	1
KP1_0346	fdhF	formate dehydrogenase-H	0.032813	8.53556	1	0.514089	8.74744	1.59e-07	0.661931	5.86451	0.186858
KP1_0348	KP1_0348	putative response regulator	0.11505	6.88849	0.970374	0.536921	7.06884	0.000858656	-0.175059	4.05351	1
KP1_0349	KP1_0349	putative carbohydrate kinase	0.0496738	6.70995	1	0.488104	6.89007	0.00343586	-0.0194002	3.91088	1
KP1_0351	rbsB	putative ribose ABC transport system periplasmic ribose-binding component	0.2094	6.63604	0.621686	0.480731	6.73284	0.00346819	0.310156	3.79262	1
KP1_0352	rbsC	putative ribose ABC transport system permease component	-0.0766476	7.27187	0.994198	0.482046	7.52355	0.00108635	-0.153743	4.53063	1
KP1_0353	rbsA	putative ribose ABC transport system ATP-binding componen	0.228052	7.54415	0.172189	0.505054	7.64182	0.000428952	0.506588	4.70137	0.546186
KP1_0354	KP1_0354	putative histidine protein kinase	0.0864573	8.62221	0.837855	0.452424	8.77159	1.69e-05	-1.27715	5.66011	0.0432464
KP1_0355	KP1_0355	conserved hypothetical protein	0.0505879	6.70089	1	0.344389	6.80152	0.0673301	-0.0117623	3.90245	1
KP1_0356	phnP	phosphonate utilization protein	-0.0464641	6.75022	1	0.445126	6.96008	0.00146132	0.0798903	4.01159	1
KP1_0357	phnN	ATP-binding component of phosphonate transport	-0.240785	5.48692	0.840369	0.220197	5.65983	0.475645	0.600054	2.89984	0.823009
KP1_0358	phnM	phosphonate metabolism protein	-0.0137551	6.71555	1	0.558636	6.97913	0.00144754	-0.0513341	3.96346	1
KP1_0359	phnL	ATP-binding component of phosphonate transport	0.14861	5.44773	1	0.476584	5.57163	0.105723	-0.463347	2.63103	0.955239
KP1_0360	phnK	ATP-binding component of phosphonate transport	-0.336589	5.81229	0.413475	0.694206	6.30258	0.000244602	-0.100846	3.22541	1
KP1_0362	phnJ	phosphonate metabolism protein	0.0139203	7.63571	1	0.46514	7.82458	0.000693597	0.538489	4.91406	0.508522
KP1_0363	phnI	bacterial phosphonate metabolism protein	0.052073	8.05315	1	0.402106	8.19005	0.000724264	-0.284974	5.2115	0.878953
KP1_0364	phnH	carbon-phosphorus lyase complex subunit	0.110088	6.45582	0.980265	0.451921	6.58592	0.00532172	0.796624	3.70026	0.470639
KP1_0365	phnG	phosphonate C-P lyase system protein	0.0396788	7.38913	1	0.486059	7.57875	9.33e-05	0.377853	4.63339	0.703848
KP1_0366	phnF	putative transcriptional regulator	-0.00646461	7.05356	1	0.636781	7.35163	1.16e-05	-0.396737	4.25143	0.680181
KP1_0367	KP1_0367	conserved hypothetical protein	-0.00351557	7.50884	1	0.288503	7.61172	0.0331368	-0.667998	4.68109	0.581061
KP1_0368	phnA	alkylphosphonate utilization operon protein	-0.0248932	8.34609	1	0.114499	8.36791	0.368955	0.648089	5.69298	0.188718
KP1_0369	proP	proline/glycine betaine transporter	-0.0448097	9.0507	1	0.232437	9.14715	0.0252177	0.575786	6.42688	0.168601
KP1_0370	melR	regulator of melibiose operon	-0.0747951	7.47691	0.984545	1.18155	8.17071	9.29e-21	0.31066	4.77979	0.840757
KP1_0371	melA	alpha-galactosidase	0.182458	7.451	0.528366	0.694706	7.69121	4.82e-08	0.279337	4.61356	0.894679
KP1_0372	melB	melibiose permease II	0.0356086	8.76716	1	0.472632	8.95282	6.15e-07	-0.676982	5.8682	0.247461
KP1_0373	stbA	plasmid stable inheritance protein	-0.0817041	6.9706	1	0.158335	7.04282	0.347652	0.00302513	4.24006	1
KP1_0374	stbB	plasmid stable inheritance protein	-0.115318	4.73014	1	0.527392	5.00768	0.253114	0.148314	2.10849	1
KP1_0375	KP1_0375	hypothetical protein	-0.126987	5.67728	1	0.873248	6.16817	0.000370537	-0.837342	2.96452	0.79794
KP1_0376	cbpA	curved DNA-binding protein	-0.120667	7.30881	0.881699	0.532381	7.60194	0.000325913	0.0597365	4.59336	1
KP1_0378	KP1_0378	putative transmembrane protein	-0.0890333	7.54527	0.930843	0.300108	7.69996	0.0207496	0.333671	4.85596	0.757006
KP1_0379	KP1_0379	putative DSBA oxidoreductase	0.0473752	7.09424	1	0.496244	7.28943	0.00191164	-0.424621	4.27526	0.811125
KP1_0380	hmsS	haemin storage system HmsS protein	-0.443327	4.66361	0.67947	0.246944	4.94119	0.557733	-6.69571	2.12841	0.232262
KP1_0381	KP1_0381	putative glycosyl transferase	0.0230722	7.33097	1	0.567537	7.57597	9.84e-06	0.769522	4.63514	0.282516
KP1_0382	KP1_0382	putative polysaccharide deacetylase	0.14763	8.37469	0.459032	0.388639	8.452	0.000300781	-0.00422824	5.50965	1
KP1_0383	KP1_0383	hypothetical protein	0.0223616	10.9778	1	0.366214	11.1135	2.6e-05	0.213897	8.25428	0.536335
KP1_0384	KP1_0384	hypothetical protein	0.101274	9.36533	0.588042	0.0541149	9.2902	0.695431	1.77918	7.25517	4.41e-16
KP1_0385	KP1_0385	hypothetical protein	0.0678506	5.99369	1	0.654585	6.26514	0.00153119	0.203921	3.23372	1
KP1_0386	KP1_0386	hypothetical protein	-0.456165	2.81157	1	0.426784	3.12823	0.688274	1.25813	0.573742	0.936793
KP1_0387	KP1_0387	hypothetical protein	-0.00291913	6.52764	1	0.255815	6.61011	0.149021	-0.670164	3.72915	0.789889
KP1_0388	KP1_0388	hypothetical protein	0.313728	5.31794	0.699764	0.570837	5.40411	0.017846	1.01493	2.50712	0.79794
KP1_0389	KP1_0389	hypothetical protein	0.521348	4.65361	0.743266	0.718709	4.71456	0.0956093	1.1513	1.78711	0.624326
KP1_0390	KP1_0390	hypothetical protein	0.0245065	9.03537	1	0.398712	9.18538	2.91e-05	-0.191761	6.20043	0.875515
KP1_0391	yjdC	putative TetR/AcrR-family trancriptional regulatory protein	0.168341	6.37134	0.930843	0.698433	6.62139	6.36e-05	-2.41449	3.47161	0.0935456
KP1_0392	dsbD	thiol:disulfide interchange protein precursor	-0.0223303	8.50511	1	0.596645	8.79479	6.29e-09	2.20249	6.55951	3.14e-19
KP1_0393	cutA	divalent cation tolerance protein	-0.0578173	7.8125	1	0.354344	7.9771	0.00298661	-0.833537	4.98474	0.370035
KP1_0394	dcuA	anaerobic C4-dicarboxylate transporter	0.0253044	7.42708	1	0.474694	7.61526	0.000145456	0.517311	4.69151	0.543958
KP1_0395	aspA	aspartate ammonia-lyase	-0.0238471	8.15783	1	0.702737	8.51543	5.66e-10	-0.0347295	5.38856	1
KP1_0396	fxsA	F exclusion suppressor of bacteriophage T7	0.958217	3.12572	0.618982	0.688715	2.94103	0.445529	-4.12865	0.295214	1
KP1_0397	yjeH	putative transport	0.0111119	7.62837	1	0.476964	7.83083	0.000193311	-0.331929	4.81711	0.850894
KP1_0399	groES	co-chaperonin	1.81341	1.1543	1	NA	NA	NA	NA	NA	NA
KP1_0400	groEL	chaperonin	2.59211	1.26118	1	NA	NA	NA	6.76279	-0.4602	0.321628
KP1_0401	KP1_0401	hypothetical protein	0.031528	7.52102	1	0.246195	7.58173	0.110414	-0.344071	4.69552	0.836966
KP1_0402	KP1_0402	hypothetical protein	0.0347285	11.7147	0.967597	0.0679901	11.6826	0.500262	0.133711	8.95774	0.769822
KP1_0403	KP1_0403	putative secretion ATPase	0.00912684	12.8821	1	0.188532	12.926	0.00823096	2.11504	11.4564	5.35e-25
KP1_0404	KP1_0404	putative secretion ATPase	0.117359	11.7136	0.598796	-0.319207	11.4533	0.00685581	-0.293394	8.75369	0.455043
KP1_0406	KP1_0406	hypothetical protein	0.0976097	9.53772	0.855393	-0.0612688	9.40734	0.721085	2.12427	7.7261	7.37e-20
KP1_0408	KP1_0408	hypothetical protein	-0.15972	2.91303	1	0.0480874	2.97069	1	-4.45983	0.505629	0.89485
KP1_0409	KP1_0409	probable fimbrial subunit protein	0.0338153	11.5194	0.986777	0.0211704	11.4632	0.90046	-0.0335999	8.69498	1
KP1_0410	KP1_0410	putative fimbrial biogenesis outer membrane usher protein	0.0109411	11.4013	1	0.470667	11.6003	3.37e-10	0.267401	8.70931	0.40699
KP1_0411	KP1_0411	putative fimbrial biogenesis periplasmic chaperone	-0.00603364	11.218	1	0.147871	11.2487	0.115875	1.68403	9.37171	1e-26
KP1_0412	fimA	type 1 fimbrial protein precursor	-0.00924666	10.6769	1	0.166705	10.7187	0.040693	0.0138671	7.89436	1
KP1_0413	KP1_0413	putative transcriptional regulatory protein	0.0605263	10.4782	0.736875	-0.0705242	10.3616	0.521752	-0.191147	7.59815	0.70445
KP1_0415	KP1_0415	hypothetical protein	-2.30627	5.29616	1.13e-21	1.97527	7.28209	2.37e-27	3.91163	4.4379	8.25e-25
KP1_0415b	yjeK	EF-P beta-lysylation protein EpmB	-2.02408	5.72414	2.71e-25	1.89758	7.60441	5.21e-27	3.93288	5.04475	3.89e-35
KP1_0416	efp	elongation factor P	1.81343	1.1543	1	NA	NA	NA	7.34968	-0.35034	0.151007
KP1_0418	ecnA	entericidin A	-0.415457	3.43127	1	0.0464309	3.5984	1	0.526905	1.06217	1
KP1_0419	ecnB	entericidin B	-0.248078	6.67631	0.535532	0.163787	6.83813	0.54576	-0.628035	3.99902	0.738654
KP1_0420	sugE	quarternary ammonium compound transport protein	-0.122878	6.79669	0.90746	0.321801	6.97772	0.0604995	-1.01017	4.03809	0.30488
KP1_0421	blc	outer membrane lipoprotein	0.0334823	5.64401	1	0.857408	6.05589	1.32e-05	-0.172874	2.89735	0.980593
KP1_0422	frdD	fumarate reductase subunit D	-0.16266	6.00106	0.918211	0.482079	6.28884	0.0135467	-0.233948	3.32816	0.900625
KP1_0423	frdC	fumarate reductase subunit C	0.0838728	6.28357	1	0.659084	6.54742	0.000317986	0.209433	3.49816	1
KP1_0424	frdB	succinate dehydrogenase	0.0430978	6.96268	1	0.656594	7.24463	8.7e-06	-0.511444	4.12937	0.578825
KP1_0425	frdA	fumarate reductase	-0.104957	7.66291	0.888245	0.261786	7.80172	0.0426495	0.764371	5.04544	0.214438
KP1_0426	yjeA	lysyl-tRNA synthetase	-7.91294	4.04084	1.09e-20	-1.01184	4.60489	0.0710626	8.15387	9.00188	6.34e-132
KP1_0427	yjeM	putative APC-family amino-acid transport protein	0.107675	8.7075	0.676546	0.284789	8.75207	0.00691755	0.0370177	5.8733	1
KP1_0428	yjeP	putative periplasmic binding protein	0.020923	8.73636	1	0.433727	8.90725	1.9e-05	0.419083	6.01995	0.477572
KP1_0429	psd	phosphatidylserine decarboxylase	NA	NA	NA	NA	NA	NA	5.73934	-0.577409	0.79794
KP1_0430	yjeQ	ribosome-associated GTPase	-1.9391	1.15433	1	-1.85753	1.21411	1	4.53737	-0.471855	0.574115
KP1_0431	yjeR	oligoribonuclease	3.09412	1.36067	0.864418	NA	NA	NA	5.76584	-0.577354	0.574115
KP1_0432	KP1_0432	putative arginine-binding periplasmic protein	-0.0738122	5.70215	1	0.479485	5.93993	0.0451421	0.413588	3.02898	1
KP1_0433	KP1_0433	hypothetical protein	1.81342	1.1543	1	NA	NA	NA	5.73943	-0.577409	0.79794
KP1_0434	yjeS	putative electron transport protein	0.153211	7.03672	0.738149	0.358237	7.09502	0.0218075	-0.111844	4.18021	1
KP1_0435	yjeF	putative kinase	-0.0485764	7.32843	1	0.517065	7.58159	0.000173949	0.488109	4.63252	0.580508
KP1_0436	yjeE	putative enzyme	NA	NA	NA	NA	NA	NA	5.77128	-0.577343	0.574115
KP1_0437	amiB	N-acetylmuramoyl-l-alanine amidase II	-0.219146	7.3745	0.286363	0.914594	7.95832	1.55e-13	2.98984	5.7759	2.13e-23
KP1_0438	mutL	DNA mismatch repair protein	-0.395086	7.69373	0.000442546	1.3802	8.6769	1.17e-39	2.67532	6.06304	7.78e-22
KP1_0439	miaA	tRNA delta(2)-isopentenylpyrophosphate transferase	-6.73516	5.36479	3.06e-59	3.03706	8.52344	7.98e-84	1.4618	3.79982	0.0565512
KP1_0441	hfq	RNA-binding protein	0.652954	1.36085	1	0.817507	1.42085	1	-1.25772	-0.58651	1
KP1_0442	hflX	GTP-binding subunit of protease specific for phage lambda cII repressor	0.201685	7.23527	0.465674	-0.00292377	7.07959	1	-0.283063	4.33708	0.896594
KP1_0443	hflK	protease specific for phage lambda cII repressor	0.0287262	6.37558	1	0.853835	6.78907	3.12e-09	0.664811	3.65574	0.607726
KP1_0444	hflC	protease specific for phage lambda cII repressor	0.167425	6.88861	0.76043	0.746697	7.16713	4.97e-07	1.84554	4.31874	0.000292586
KP1_0445	KP1_0445	hypothetical protein	-0.0688939	6.31607	1	0.330711	6.47706	0.113499	-0.917975	3.56213	0.528552
KP1_0446	KP1_0446	hypothetical protein	0.370238	3.70196	0.964982	-0.0747226	3.4686	0.972195	0.542858	1.00386	1
KP1_0448	purA	adenylosuccinate synthetase	0.683137	4.55148	0.417464	-3.69843	3.39837	4e-07	-5.97899	1.52078	0.543922
KP1_0449	yjeB	putative HTH-type transcriptional repressor	-0.215597	7.01089	0.399462	0.0355566	7.09111	0.904814	0.896201	4.46579	0.496571
KP1_0450	rnr	ribonuclease R	0.2528	7.06175	0.342234	-1.30454	6.38584	1.07e-15	-2.07127	4.07648	0.0877592
KP1_0451	yjfH	23S rRNA (guanosine-2'-O-)-methyltransferase	0.162997	5.18959	1	1.13074	5.70379	2.22e-06	-1.19537	2.38055	0.566577
KP1_0452	aidB	putative acyl coenzyme A dehydrogenase	-0.115457	7.67997	0.797559	0.338152	7.86728	0.00550898	-0.0962268	4.94883	0.999115
KP1_0453	KP1_0453	hypothetical protein	0.376526	5.26022	0.579872	0.806144	5.4466	0.00298001	0.444309	2.37742	0.959542
KP1_0454	KP1_0454	hypothetical protein	0.174295	5.44787	0.999295	0.827378	5.76079	8.9e-05	0.102993	2.64133	0.9821
KP1_0455	yjfP	putative hydrolase	0.144175	4.83757	1	0.671228	5.07035	0.0153676	-6.57963	2.03692	0.251847
KP1_0457	yjfQ	putative DeoR-type transcriptional regulator	-0.135964	6.37307	0.921985	0.703955	6.7782	8.05e-06	-0.996267	3.63842	0.634948
KP1_0458	yjfR	putative enzyme with metallo-hydrolase domain	0.0993562	6.47928	1	0.403548	6.58788	0.0280802	-0.977041	3.62154	0.511698
KP1_0460	ulaA	ascorbate-specific PTS family enzyme IIC component	0.142639	7.52361	0.739424	0.454428	7.63907	0.000491807	0.4784	4.72346	0.585676
KP1_0461	sgaB	putative ascorbate-specific PTS family enzyme IIB component	0.0329286	6.34096	1	0.503444	6.54712	0.00636283	-0.486082	3.55521	0.707758
KP1_0462	ptxA	putative ascorbate-specific PTS family enzyme IIA component	0.212022	6.75247	0.536615	0.356237	6.77414	0.0334286	-0.488751	3.84551	0.574115
KP1_0463	sgaH	3-keto-L-gulonate 6-phosphate decarboxylase	0.118674	6.09449	0.997396	0.349805	6.16625	0.0791092	0.155447	3.29948	1
KP1_0464	sgaU	L-xylulose 5-phosphate 3-epimerase	0.0446309	7.33764	1	0.367241	7.45636	0.0406158	-0.304354	4.51341	0.890655
KP1_0465	sgaE	L-ribulose-5-phosphate 4-epimerase	-0.0283065	6.65645	1	0.481852	6.87958	0.00194553	-1.81677	3.83978	0.0666879
KP1_0466	KP1_0466	hypothetical protein	0.00463946	8.5412	1	0.226721	8.60749	0.0403986	-0.251857	5.71812	0.81583
KP1_0467	KP1_0467	hypothetical protein	0.14143	6.52894	0.930949	0.339608	6.57487	0.101517	0.592807	3.72793	0.626334
KP1_0468	rpsF	30S ribosomal protein S6	NA	NA	NA	NA	NA	NA	NA	NA	NA
KP1_0469	priB	primosomal replication protein N	1.81339	1.1543	1	NA	NA	NA	NA	NA	NA
KP1_0470	rpsR	30S ribosomal protein S18	0.65322	1.36081	1	-1.86002	1.21431	1	-1.24548	-0.587613	1
KP1_0472	rplI	50S ribosomal protein L9	0.161042	4.51982	1	-1.23748	3.97062	0.00887697	-0.444473	1.76675	1
KP1_0473	ytfB	putative cell envelope opacity-associated protein A	-0.0221873	5.92952	1	0.943666	6.42321	2.83e-07	0.250318	3.21175	0.980854
KP1_0474	fklB	FKBP-type peptidyl-prolyl cis-trans isomerase	0.0488139	6.79876	1	0.499091	6.99416	0.00238154	0.0667487	4.02129	1
KP1_0475	cycA	D-alanine/D-serine/glycine transport protein	-0.0633817	7.65628	1	0.400451	7.85499	0.00477478	-0.0805452	4.9095	0.899813
KP1_0477	ytfE	putative cell morphogenesis protein	-0.0864138	6.79254	0.999295	0.100383	6.84209	0.664481	2.6189	4.64862	3.04e-12
KP1_0478	ytfF	putative cationic amino acid transport protein	-0.0741291	7.2438	1	0.220988	7.34382	0.18379	0.148901	4.51692	0.963519
KP1_0479	KP1_0479	putative helix-turn-helix AraC-type trancriptional regulator	-0.310591	6.61172	0.266035	1.55132	7.6678	2.21e-25	1.04527	4.09433	0.414083
KP1_0481	ytfG	putative oxidoreductase	-0.078684	7.44941	1	0.338387	7.61483	0.0113411	0.157784	4.72221	0.980593
KP1_0482	ytfH	putative transcriptional regulator	-0.314501	4.476	0.957502	0.442919	4.79679	0.213609	4.73871	3.03703	8.12e-24
KP1_0483	cpdB	2',3'-cyclic nucleotide 2'-phosphodiesterase/3'-nucleotidase bifunctional periplasmic precursor protein	0.00860534	8.32146	1	0.568519	8.57664	3.62e-07	0.173985	5.55677	0.915431
KP1_0484	KP1_0484	hypothetical protein	-0.11402	6.68835	0.953762	0.256733	6.8305	0.120938	0.103453	3.99158	1
KP1_0485	ytfJ	putative exported protein	0.0559467	6.75495	1	0.313537	6.84058	0.0417842	-0.553343	3.92959	0.804731
KP1_0486	ytfK	putative cytoplasmic protein	-0.072701	4.08327	1	0.40019	4.26925	0.387833	-0.107427	1.4933	1
KP1_0487	KP1_0487	putative helix-turn-helix AraC-type trancriptional regulator	-0.277126	2.66331	1	-0.186019	2.68298	1	-4.20379	0.347088	1
KP1_0488	ytfL	putative hemolysin-related membrane protein	0.0311752	8.0587	1	0.104837	8.04692	0.49063	-0.0395566	5.25594	1
KP1_0489	msrA	methionine sulfoxide reductase A	0.187626	7.23357	0.575255	0.542024	7.37458	6.38e-05	-0.702396	4.31127	0.673193
KP1_0490	ytfM	putative outer membrane protein	-0.0666915	8.47072	0.970552	0.187932	8.55115	0.0884465	-0.671636	5.63527	0.329034
KP1_0491	KP1_0491	hypothetical protein	-0.0406603	8.9675	1	0.293304	9.09097	0.00720782	-0.116541	6.17645	0.953162
KP1_0492	KP1_0492	hypothetical protein	0.0756184	5.7849	1	-0.0885605	5.66134	0.815466	-0.893265	2.98588	0.544445
KP1_0493	KP1_0493	hypothetical protein	0.229991	4.06872	1	-0.312651	3.80018	0.609138	-5.70312	1.32213	0.606411
KP1_0494	ppa	inorganic pyrophosphatase	-0.591244	3.33634	0.860928	-0.378529	3.39476	0.658044	-5.21387	0.983186	0.708773
KP1_0495	ytfQ	putative D-ribose transport system periplasmic binding component	0.103716	6.89834	0.980265	0.00358703	6.79677	1	-0.672716	4.03316	0.530862
KP1_0496	ytfR	putative D-ribose transport system ATP-binding component	-0.135608	7.93012	0.685497	0.205303	8.05482	0.155756	0.295745	5.25644	0.774865
KP1_0497	ytfT	putative D-ribose transport system permease component	0.148412	4.97003	1	0.0418289	4.87474	0.970254	0.0133794	2.21177	1
KP1_0498	yjfF	inner membrane ABC transport system permease component	0.14633	7.27458	0.797559	0.54725	7.44382	1.9e-05	-1.03601	4.36266	0.225943
KP1_0499	fbp	fructose-1,6-bisphosphatase	-0.255238	5.79793	0.678518	0.87934	6.36262	6.51e-08	-0.0507003	3.17217	1
KP1_0500	KP1_0500	hypothetical protein	0.0577038	5.26732	1	-0.40296	5.0209	0.16189	-1.32034	2.49274	0.574003
KP1_0501	mpl	UDP-N-acetylmuramate:L-alanyl-gamma-D-glutamyl-meso-diaminopimelate ligase	-0.0922236	7.5302	0.90532	0.111777	7.58553	0.55938	0.507105	4.8617	0.536335
KP1_0502	yjdJ	putative acyltransferase domain	0.0126676	5.85859	1	0.498915	6.06514	0.0100991	-0.972415	3.07299	0.420114
KP1_0503	trxC	putative thioredoxin-like protein	0.184798	6.60405	0.74269	0.492017	6.72017	0.0100991	-0.0686111	3.74146	1
KP1_0504	KP1_0504	hypothetical protein	0.295746	3.23517	1	-1.49034	2.68368	0.0643749	2.65458	0.783641	0.269527
KP1_0505	pmbA	putative antibiotic maturation protein	0.0473071	6.91616	1	0.425836	7.07131	0.00720793	-0.464838	4.10156	0.842333
KP1_0506	cybC	cytochrome b562	0.0922197	7.13119	1	-0.161511	6.96071	0.376883	-0.435101	4.28596	0.82193
KP1_0509	KP1_0509	putative cytoplasmic protein	0.144439	6.47831	0.904849	0.53418	6.63556	0.00914028	2.20828	3.96197	2.07e-05
KP1_0510	KP1_0510	putative cytoplasmic protein	0.346701	5.72478	0.468739	0.554057	5.78545	0.0190428	0.350749	2.83559	1
KP1_0511	KP1_0511	putative cytoplasmic protein	-0.0842104	5.36687	1	0.0518745	5.38939	0.981951	2.99912	3.10739	1.16e-07
KP1_0512	KP1_0512	putative inner membrane protein	0.0706662	6.11167	1	0.368216	6.21557	0.099616	-1.20402	3.28465	0.528552
KP1_0513	KP1_0513	putative inner membrane protein	0.0206214	6.25135	1	0.387486	6.39604	0.0261368	0.789425	3.55249	0.515523
KP1_0514	KP1_0514	putative dihydroorotase	0.0378012	8.12309	1	0.292981	8.20434	0.0190208	-0.682108	5.24646	0.450072
KP1_0515	KP1_0515	putative selenocysteine synthase	-0.13169	7.41428	0.766436	0.598555	7.75651	6.71e-07	0.532338	4.76494	0.508522
KP1_0516	KP1_0516	hypothetical protein	-0.120201	7.57062	0.789845	0.552365	7.88035	3.27e-06	0.52947	4.91834	0.497264
KP1_0517	KP1_0517	putative periplasmic protein	0.552806	5.41307	0.299813	0.839808	5.51733	0.000165384	1.38004	2.49341	0.302836
KP1_0518	ybhE	putative isomerase	-0.0743495	7.1452	1	0.23314	7.25652	0.131655	0.234712	4.43842	0.924243
KP1_0519	frvR	putative mannitol/fructose-specific PTS family enzyme IIA component	-0.0737459	8.21009	0.921985	0.223032	8.31717	0.102048	0.168086	5.49343	0.901745
KP1_0520	relB	putative helix-turn-helix protein	0.316153	4.42009	0.882645	0.0278794	4.24108	1	-0.290306	1.62134	1
KP1_0521	relE	putative inner membrane protein	-0.00636968	5.71594	1	0.0774372	5.71045	0.877915	0.937751	3.04395	0.695943
KP1_0523	nrdG	anaerobic ribonucleotide reductase activating protein	0.158078	5.9167	0.924256	0.249605	5.91178	0.314163	1.62016	3.2392	0.062247
KP1_0525	nrdD	anaerobic ribonucleoside-triphosphate reductase	0.0759306	8.7126	0.864418	0.420243	8.84689	1.45e-05	-0.39391	5.82802	0.558646
KP1_0526	KP1_0526	hypothetical protein	-0.277393	6.96272	0.192296	0.368143	7.24411	0.0130288	-0.0916977	4.32137	0.919998
KP1_0527	KP1_0527	putative phosphotransferase protein	0.0272178	5.95316	1	0.436435	6.116	0.0319381	-1.05756	3.14966	0.407099
KP1_0528	celF	6-phospho-beta-glucosidase	0.0304549	6.56194	1	0.0606899	6.52791	0.87019	0.11537	3.7913	1
KP1_0529	KP1_0529	putative phosphotransferase protein	0.0718126	7.08288	1	0.508149	7.26767	0.000214094	-0.392318	4.2454	0.896221
KP1_0530	treC	trehalase 6-P hydrolase	-1.59957	5.76402	4.37e-12	0.661646	6.6829	0.00104867	1.07934	3.70525	0.257841
KP1_0531	treB	trehalose/maltose-specific PTS family enzyme IIBC component	0.115432	6.34298	0.962655	-0.466181	6.02908	0.0222709	1.65249	3.70952	0.0928885
KP1_0532	treR	trehalose repressor	-0.0952547	5.32464	1	0.576804	5.63073	0.0140231	-1.47669	2.62206	0.425811
KP1_0533	mgtA	P-type Mg2+ transport ATPase	-0.220741	7.27037	0.533556	1.06614	7.95295	4.07e-19	0.45596	4.65589	0.643351
KP1_0534	yjgF	putative translation initiation inhibitor	0.155694	4.61345	1	0.18132	4.58156	0.679822	-0.588569	1.86202	0.894679
KP1_0535	pyrI	aspartate carbamoyltransferase regulatory subunit	0.0264329	7.03597	1	0.393863	7.18103	0.00377681	-1.58806	4.17844	0.145499
KP1_0536	pyrB	aspartate carbamoyltransferase catalytic subunit	0.0354249	7.37338	1	0.0566376	7.33448	0.780732	0.181458	4.59644	0.974966
KP1_0538	yjgK	putative cytoplasmic protein	-0.165336	5.03939	1	0.0419133	5.0978	0.970539	-1.18793	2.38142	0.639576
KP1_0539	argI	ornithine carbamoyltransferase	-0.221116	6.54948	0.555438	0.225343	6.72782	0.193037	-0.807	3.85591	0.481971
KP1_0540	yjgD	putative cytoplasmic protein	0.0754182	5.85486	1	-0.218074	5.66853	0.536789	-0.930485	3.04079	0.67225
KP1_0542	miaE	hydroxylase for synthesis of 2-methylthio-cis-ribozeatin in tRNA	0.100688	5.81993	1	-0.00798894	5.71592	1	-0.285825	3.01063	0.99134
KP1_0543	yjgM	putative acetyltransferase	0.196069	6.43989	0.725853	0.190723	6.38739	0.418948	-0.164419	3.57673	0.921486
KP1_0544	valS	valyl-tRNA synthetase	-1.43528	1.45389	1	-3.15045	1.42055	0.387833	4.41264	-0.181903	0.190233
KP1_0545	holC	DNA polymerase III subunit chi	0.357446	1.54137	1	-0.75462	1.42096	1	-1.90256	-0.481008	1
KP1_0546	pepA	leucyl aminopeptidase	0.537051	6.71294	0.000472068	-0.268663	6.24253	0.17177	-1.54681	3.59869	0.189934
KP1_0548	yjgP	putative transport system transmembrane component	2.5918	1.26117	1	NA	NA	NA	6.75758	-0.460189	0.274758
KP1_0549	yjgQ	putative transport system permease component	1.81341	1.1543	1	NA	NA	NA	NA	NA	NA
KP1_0550	yjgR	putative transport system ATP-binding component	-0.0116161	8.20909	1	0.253841	8.29847	0.0386972	2.88643	6.73652	8.22e-23
KP1_0551	KP1_0551	hypothetical protein	0.0262024	7.54496	1	0.587587	7.80224	5.2e-06	0.301068	4.78877	0.819948
KP1_0552	KP1_0552	putative aldehyde dehydrogenase	0.019998	8.23873	1	0.369534	8.37728	0.00632755	1.41087	5.78475	3.86e-05
KP1_0553	KP1_0553	hypothetical protein	0.29307	6.43385	0.349089	0.755576	6.6445	2.27e-05	5.59465	7.25495	3.23e-95
KP1_0557	KP1_0557	putative helix-turn-helix protein	0.543739	6.98702	0.00141241	-1.47649	6.09732	4.42e-12	-0.831082	3.87357	0.416988
KP1_0558	iolB	putative myo-inositol catabolism protein	0.0296831	8.13003	1	0.559355	8.37058	7.51e-08	-0.466697	5.28183	0.593966
KP1_0559	iolD	acetolactate synthase	-0.140153	7.70776	0.676852	0.44618	7.96944	0.000383066	-0.0609802	4.99692	0.931956
KP1_0560	KP1_0560	putative NADH-dependent dehydrogenase	0.0184356	7.07975	1	0.477124	7.27725	0.001606	-0.410519	4.27386	0.7136
KP1_0562	KP1_0562	putative epimerase/isomerase	0.011286	7.39388	1	0.458053	7.58252	0.000552734	-0.546669	4.56992	0.673952
KP1_0564	iolE	sugar phosphate isomerases/epimerases	0.0389063	6.21835	1	0.713996	6.53914	2.27e-05	-0.745817	3.41216	0.62256
KP1_0565	KP1_0565	putative SN-glycerol-3-phosphate-binding periplasmic protein	0.14767	8.19921	0.53489	0.443636	8.31087	4.67e-05	-0.594273	5.27833	0.442892
KP1_0566	KP1_0566	putative ABC transporter	0.106309	7.72999	0.878864	0.45568	7.86763	0.000382589	-0.667179	4.83764	0.557948
KP1_0567	KP1_0567	putative phosphohydrolase	0.213634	6.89467	0.522923	0.697138	7.11628	1.9e-07	0.872152	4.10647	0.315051
KP1_0568	KP1_0568	putative SN-glycerol-3-phosphate transport system permease	-0.0816311	7.21417	0.999295	0.421634	7.42811	0.00650132	-0.605727	4.43697	0.692666
KP1_0569	KP1_0569	putative SN-glycerol-3-phosphate transport system permease	0.0415606	7.63488	1	0.687453	7.94388	1.28e-08	-0.601436	4.78425	0.607726
KP1_0570	yjgB	putative alcohol dehydrogenase	-0.156425	7.47104	0.611116	0.582845	7.81883	1.29e-06	-0.0147514	4.77267	1
KP1_0571	KP1_0571	putative sulfate transporter	-0.0892053	7.61191	0.970134	0.42241	7.83105	0.000511969	0.349563	4.91774	0.732614
KP1_0572	yadF	putative carbonic anhdrase	0.0868829	8.5994	0.854848	0.432012	8.73358	2.9e-05	-0.633913	5.68462	0.348981
KP1_0573	int	integrase	0.00566222	9.86394	1	0.359413	10.0018	0.000389657	4.73487	10.7521	1.64e-73
KP1_0574	KP1_0574	hypothetical protein	-0.0145387	11.5334	1	0.268341	11.6319	0.000259961	0.1144	8.79196	0.79794
KP1_0575	KP1_0575	hypothetical protein	-0.181243	6.77372	0.685497	0.0711304	6.85434	0.761341	0.149786	4.11409	0.978739
KP1_0576	KP1_0576	hypothetical protein	0.0613263	7.52712	1	-0.495416	7.22722	0.00210872	-0.659193	4.66952	0.566577
KP1_0577	KP1_0577	putative helicase	0.0207714	11.8251	1	-0.026738	11.7528	0.834598	1.05004	9.56305	2.9e-08
KP1_0578	KP1_0578	putative exonuclease	0.1006	9.34407	0.588042	-0.306163	9.09752	0.00735453	-0.209425	6.4593	0.795917
KP1_0580	KP1_0580	putative exonuclease	0.118458	10.0367	0.342234	0.069868	9.96243	0.550921	-0.947715	6.99811	0.00732831
KP1_0581	KP1_0581	hypothetical protein	0.023785	10.3763	1	-0.481174	10.0949	0.00293157	2.08266	8.72692	1.1e-15
KP1_0583	KP1_0583	filamentation induced by cAMP protein Fic	-0.0280261	8.1976	1	0.375445	8.36227	0.000572559	-0.20846	5.40413	0.901702
KP1_0585	KP1_0585	hypothetical protein	-0.0853052	6.61657	1	0.324734	6.78233	0.0556402	-1.22516	3.84462	0.284362
KP1_0586	KP1_0586	hypothetical protein	0.136	7.91863	0.667774	0.39566	8.00352	0.00211043	1.07672	5.24822	0.0242577
KP1_0587	KP1_0587	hypothetical protein	-0.0421165	8.2873	1	0.24501	8.38721	0.0360728	-0.1548	5.50405	0.957713
KP1_0588	KP1_0588	hypothetical protein	0.0322099	7.46989	1	0.40161	7.61432	0.00195537	1.86556	5.04886	1.01e-05
KP1_0589	KP1_0589	hypothetical protein	-0.124921	5.75312	1	-0.343719	5.61468	0.153815	0.0615444	3.0744	1
KP1_0590	KP1_0590	putative antirestriction protein	-0.0820809	8.14426	0.999295	0.588341	8.46023	3.64e-06	0.157	5.42761	0.976833
KP1_0591	KP1_0591	hypothetical protein	-0.114767	8.31561	0.813645	0.330458	8.49479	0.00650362	-0.210038	5.55506	0.894372
KP1_0592	KP1_0592	hypothetical protein	0.105621	10.002	0.676546	-0.488737	9.67458	0.000874896	-0.572098	7.02862	0.155917
KP1_0593	KP1_0593	putative membrane protein	0.00197036	8.95705	1	0.581679	9.22527	5.11e-10	-0.271972	6.12197	0.734753
KP1_0594	KP1_0594	conserved hypothetical protein	-0.0992052	7.3986	0.898595	0.299477	7.55856	0.0319578	0.0799224	4.68596	1
KP1_0595	KP1_0595	conserved hypothetical protein	0.114586	6.15548	1	0.679584	6.42201	1.94e-05	0.0868338	3.35619	1
KP1_0596	KP1_0596	recombinase involved in phase variation	0.114382	6.87028	0.970374	0.650616	7.1233	0.000138578	0.353037	4.08249	0.815301
KP1_0597	KP1_0597	fimbrial protein	-0.0155528	6.56878	1	0.276705	6.67197	0.153565	0.549106	3.86461	0.887778
KP1_0598	KP1_0598	putative fimbrial chaperone protein precursor	0.212617	5.30608	0.904533	0.143707	5.22237	0.681593	1.02459	2.54504	0.531351
KP1_0600	KP1_0600	long polar fimbrial outer membrane usher protein	-0.0105441	8.83967	1	0.58929	9.1202	8.51e-11	-0.267631	6.01634	0.744945
KP1_0601	KP1_0601	putative fimbrial adhesin precursor	-0.0372736	10.4633	0.930843	0.397444	10.6446	1.57e-07	0.582741	7.90525	0.0262279
KP1_0602	KP1_0602	conserved hypothetical protein	0.013658	11.3607	1	0.246979	11.4348	0.00256897	-0.589751	8.37671	0.0220357
KP1_0604	KP1_0604	putative dehydrogenase	-0.147332	7.40937	0.672313	0.391439	7.64245	0.00190145	-0.0568473	4.70297	1
KP1_0605	KP1_0605	putative glucitol/sorbitol-specific PTS family enzyme IIBC component	-0.2267	6.91651	0.440942	0.52827	7.26342	4.51e-05	0.403296	4.29593	0.717892
KP1_0607	KP1_0607	putative glucitol/sorbitol-specific PTS family enzyme IIA component	-0.0985824	5.60921	1	0.618331	5.93899	0.0157754	0.54233	2.95735	0.826512
KP1_0608	KP1_0608	putative glucitol/sorbitol-specific PTS family enzyme II component	0.0402533	6.85298	1	0.6	7.11243	6.26e-05	-1.4022	4.00771	0.203712
KP1_0609	KP1_0609	putative cytoplasmic protein	0.0921195	6.48216	1	-0.0191177	6.38089	1	-1.00516	3.63942	0.445311
KP1_0611	KP1_0611	putative regulatory protein	0.0282683	7.15118	1	0.438404	7.32539	0.00460195	0.49512	4.42528	0.690336
KP1_0612	KP1_0612	putative regulatory protein	0.0963828	8.79731	0.837855	0.112767	8.75672	0.401379	-0.668703	5.8711	0.289851
KP1_0613	KP1_0613	conserved hypothetical protein	0.0685619	10.0049	0.84821	-0.420988	9.72661	0.00325519	5.27005	11.4136	2e-96
KP1_0614	KP1_0614	hypothetical protein	-0.0212865	9.09072	1	0.534302	9.34207	2.02e-08	7.42495	12.7065	1.1e-281
KP1_0615	KP1_0615	conserved hypothetical protein	-0.156053	6.6538	0.918745	0.553993	6.97964	0.000478956	-0.543793	3.93068	0.690168
KP1_0616	KP1_0616	conserved hypothetical protein	0.00452385	6.99482	1	0.369282	7.13449	0.00965563	0.662507	4.28431	0.434359
KP1_0617	KP1_0617	conserved hypothetical protein	-0.0659859	7.33547	1	0.513358	7.59948	0.000249256	-0.0748065	4.59301	1
KP1_0618	KP1_0618	conserved hypothetical protein	0.0478791	7.18495	1	0.405392	7.32534	0.00272995	2.29219	4.88711	2.47e-10
KP1_0619	KP1_0619	hypothetical protein	0.110648	5.16136	1	0.472217	5.29419	0.164304	-6.95128	2.34675	0.11591
KP1_0620	KP1_0620	conserved hypothetical protein	-0.0251729	5.29276	1	0.213323	5.35966	0.530224	-1.37365	2.54591	0.578365
KP1_0621	KP1_0621	conserved hypothetical protein	0.238315	4.43132	0.984545	0.527917	4.53484	0.235037	-6.07913	1.62657	0.367521
KP1_0622	KP1_0622	hypothetical protein	-0.0581642	9.26719	0.920669	0.453229	9.49176	3.45e-07	0.268867	6.57145	0.682763
KP1_0623	KP1_0623	conserved hypothetical protein	0.0541754	11.8256	0.535532	0.274752	11.8924	0.000230477	0.0160849	9.01023	1
KP1_0625	KP1_0625	conserved hypothetical protein	0.0262073	8.07684	1	0.44582	8.251	0.000143587	0.228759	5.31058	0.838126
KP1_0626	KP1_0626	hypothetical protein	0.0370125	8.23096	1	0.276182	8.30463	0.0162952	0.377648	5.48393	0.574115
KP1_0627	KP1_0627	conserved hypothetical protein	0.139201	6.34912	0.913756	0.484565	6.48508	0.00752265	-0.422178	3.50489	0.795917
KP1_0628	KP1_0628	conserved hypothetical protein	0.00612507	5.97365	1	0.223508	6.03472	0.454286	11.4598	13.5842	0
KP1_0629	KP1_0629	putative type IV pilus protein	0.01422	7.44108	1	0.221358	7.49898	0.108642	0.103518	4.66863	1
KP1_0630	KP1_0630	hypothetical protein	-0.121237	6.75096	0.913756	0.475332	7.01525	0.000681332	1.98416	4.36239	3.29e-05
KP1_0631	KP1_0631	conserved hypothetical protein	0.212936	6.73181	0.54856	0.278	6.71296	0.14946	-1.75724	3.78792	0.207012
KP1_0632	KP1_0632	hypothetical protein	-0.209265	5.40228	0.906982	0.087772	5.50177	0.829593	-0.0273357	2.77634	1
KP1_0633	KP1_0633	putative heat shock protein	-0.0603554	5.74432	1	0.258406	5.85569	0.364022	-1.87772	2.98478	0.21464
KP1_0634	KP1_0634	putative DNA topoisomerase	0.00390809	8.60607	1	0.472546	8.81068	1.05e-05	0.225551	5.85967	0.799915
KP1_0635	KP1_0635	putative DNA topoisomerase	-0.0600306	5.88419	1	-0.081084	5.83089	0.78777	3.44171	3.90366	1.57e-15
KP1_0636	KP1_0636	conserved hypothetical protein	-0.0218083	5.62911	1	0.304119	5.74713	0.24832	-0.171363	2.90466	1
KP1_0637	KP1_0637	conserved hypothetical protein	0.0147035	7.50328	1	0.498587	7.71272	0.000382589	-0.48454	4.67558	0.717949
KP1_0638	KP1_0638	hypothetical protein	-0.0354827	8.45054	1	0.600841	8.74912	1.65e-07	3.77895	8.07465	2.47e-64
KP1_0639	KP1_0639	hypothetical protein	-0.1816	6.70167	0.793863	0.429462	6.96861	0.00536884	0.952907	4.12166	0.280994
KP1_0640	KP1_0640	hypothetical protein	0.122045	7.97809	0.77446	0.693405	8.25016	2.24e-10	-1.08169	5.04499	0.217899
KP1_0641	KP1_0641	hypothetical protein	-0.261945	4.19517	0.976645	-0.144336	4.21438	0.871971	-6.08208	1.62778	0.361687
KP1_0642	KP1_0642	hypothetical protein	0.0209584	8.50021	1	0.439658	8.67733	7.19e-05	-0.752436	5.61812	0.271416
KP1_0644	KP1_0644	putative restriction endonuclease	0.00675429	10.5574	1	0.192452	10.6048	0.0303571	-0.288553	7.67969	0.51172
KP1_0645	KP1_0645	putative site-specific DNA methylase	-0.252932	10.6516	3.24e-10	0.726348	11.1345	2.62e-18	4.61081	11.593	1.07e-159
KP1_0646	KP1_0646	putative ATP-dependent helicase	0.254245	12.6876	2.57e-07	-0.611289	12.2318	2.46e-18	3.51861	12.3686	9.75e-102
KP1_0647	hisG	ATP phosphoribosyltransferase	0.287715	12.9254	2.5e-11	-0.771705	12.3901	2.65e-28	0.0266705	9.99109	1
KP1_0649	KP1_0649	hypothetical protein	0.104676	13.1308	0.000121473	-0.124683	12.9672	0.100343	2.08249	11.6347	8.34e-37
KP1_0650	KP1_0650	hypothetical protein	0.102855	11.8481	0.0486882	0.0180828	11.7554	0.89755	2.59166	10.7371	4.72e-47
KP1_0651	KP1_0651	phospholipase D/Transphosphatidylase	-0.00417273	10.7325	1	0.105116	10.7395	0.279127	2.48465	9.49772	3.94e-41
KP1_0653	KP1_0653	putative integrase	-0.194136	7.35423	0.416482	0.282192	7.55061	0.0397976	-1.0263	4.60639	0.360096
KP1_0654	KP1_0654	similar to ISxac3 transposase	-0.112399	8.64127	0.621836	0.280257	8.7989	0.00907078	-0.874655	5.80766	0.152583
KP1_0655	KP1_0655	hypothetical protein	-0.125579	9.20071	0.368686	0.186004	9.31269	0.0712205	-0.0121842	6.47494	1
KP1_0656	KP1_0656	conserved hypothetical protein	0.00766629	11.181	1	0.22985	11.2484	0.00429932	-0.296795	8.28635	0.351543
KP1_0658	KP1_0658	hypothetical protein	0.148721	5.88433	0.976645	0.317182	5.92317	0.184423	0.388358	3.09471	0.903373
KP1_0660	KP1_0660	conserved hypothetical protein	0.273358	3.15392	1	0.514341	3.18708	0.59729	2.19136	0.672411	0.547626
KP1_0661	KP1_0661	putative transposase-related protein	-0.0123442	8.48398	1	0.388332	8.64896	0.000214094	0.70199	5.84697	0.156325
KP1_0662	KP1_0662	hypothetical protein	0.0323703	11.9055	1	-0.23712	11.7261	0.00714083	0.0719856	9.12492	0.89485
KP1_0663	KP1_0663	hypothetical protein	-0.00682048	10.2193	1	-0.00897162	10.1705	1	-0.464914	7.31745	0.235545
KP1_0664	KP1_0664	putative transposase within prophage	-0.0405193	9.25105	1	0.0556198	9.25104	0.689697	0.278992	6.54733	0.68822
KP1_0666	KP1_0666	hypothetical protein	0.0316358	8.8365	1	0.349394	8.95455	0.00023936	5.58379	10.5129	9.26e-173
KP1_0667	xynB	puative beta-1,4-xylosidase	0.0641845	10.5183	0.645442	0.345269	10.6188	0.000111663	0.639443	7.93468	0.0197505
KP1_0668	KP1_0668	hypothetical protein	-0.0193866	10.9143	1	0.153188	10.9526	0.071786	-0.356898	8.02016	0.300448
KP1_0669	KP1_0669	xylose isomerase	-0.0193162	10.3867	1	0.430959	10.5798	6.73e-08	0.0491294	7.62135	0.995459
KP1_0670	KP1_0670	hypothetical protein	-0.0614609	8.75975	0.970552	-0.143252	8.6728	0.337292	-0.381474	5.94456	0.574115
KP1_0672	KP1_0672	hypothetical protein	0.00496047	6.17826	1	0.8884	6.62144	2e-08	-0.715822	3.38431	0.630715
KP1_0673	KP1_0673	hypothetical protein	-0.0856417	5.15455	1	0.113695	5.20879	0.810879	-0.298791	2.47994	1
KP1_0674	KP1_0674	conserved hypothetical protein	0.0145836	6.74785	1	0.613831	7.02415	0.000383799	-1.87873	3.89962	0.171066
KP1_0675	KP1_0675	hypothetical protein	0.0772127	4.57275	1	0.225558	4.6031	0.585945	-0.580416	1.8621	0.894808
KP1_0677	KP1_0677	putative cyclopropane-fatty-acyl-phospholipid synthase	0.170756	7.27686	0.575255	0.280005	7.28203	0.0556402	-0.183099	4.39864	0.934829
KP1_0678	KP1_0678	hypothetical protein	0.116788	7.06188	0.905504	0.455363	7.1925	0.000811952	0.16923	4.24344	0.989549
KP1_0679	KP1_0679	L-aspartate oxidase	-0.138326	7.31319	0.838601	0.538033	7.62213	7.13e-05	-0.220039	4.58518	0.966776
KP1_0680	KP1_0680	oxidoreductase	0.0203223	5.78933	1	0.267392	5.86971	0.254174	-0.916237	3.01618	0.424848
KP1_0681	KP1_0681	conserved hypothetical protein	-0.0731621	7.41497	0.987156	0.701842	7.79447	1.15e-07	-0.448884	4.64301	0.749644
KP1_0682	KP1_0682	hypothetical protein	-0.00953287	4.50858	1	0.214748	4.56995	0.658044	-0.529858	1.83279	0.897136
KP1_0683	KP1_0683	putative transcriptional regulator	-0.171582	5.95332	0.921985	0.762492	6.40565	9.14e-06	-1.15553	3.24176	0.51827
KP1_0684	KP1_0684	hypothetical protein	-0.0516937	7.13073	1	0.178817	7.20443	0.377631	0.265323	4.41868	0.90143
KP1_0685	KP1_0685	cyanate transport	0.0816774	6.64863	1	0.217359	6.66731	0.223039	-1.74168	3.77285	0.171066
KP1_0686	KP1_0686	hypothetical protein	-0.000532288	9.07998	1	0.464517	9.2831	9.87e-07	0.164846	6.32891	0.875917
KP1_0687	KP1_0687	outer membrane transport protein involved in copper/silver tolerance	0.0360885	8.019	1	0.196204	8.05267	0.13803	-0.270938	5.1891	0.774865
KP1_0688	KP1_0688	putative periplasmic copper-binding protein	-0.0187328	5.81654	1	0.379081	5.97824	0.113947	-0.383998	3.08035	0.86801
KP1_0689	KP1_0689	outer membrane transport protein involved in copper/silver tolerance	-9.36e-05	8.07703	1	0.0200906	8.03732	0.963808	-0.921131	5.20598	0.232262
KP1_0690	KP1_0690	copper resistance two-component system response regulator	0.116907	7.25987	0.9132	0.464634	7.40066	0.000621631	0.628078	4.50329	0.511698
KP1_0691	KP1_0691	copper sensing two-component system sensor kinase	-0.0526481	8.69098	0.980265	0.421444	8.89644	2.83e-05	0.908873	6.1517	0.0129594
KP1_0692	KP1_0692	conserved hypothetical protein	-0.0536696	3.86308	1	-0.0761944	3.81907	1	0.152945	1.29691	1
KP1_0693	KP1_0693	putative GCN5-related N-acetyltransferase	0.0533176	7.86143	1	0.101354	7.83373	0.555513	0.00506487	5.0499	1
KP1_0694	KP1_0694	hypothetical protein	-0.1251	7.75097	0.803587	1.38305	8.6108	5.48e-43	0.824319	5.16646	0.142278
KP1_0696	KP1_0696	hypothetical protein	0.212726	5.73845	0.877057	-0.279344	5.45874	0.407441	-0.736725	2.86729	0.749095
KP1_0697	KP1_0697	hypothetical protein	0.0453826	8.36176	1	-0.0909933	8.24757	0.517488	-0.182078	5.53276	0.920868
KP1_0698	yhhJ	antibiotic transport system permease component	0.147543	7.73008	0.685497	0.399957	7.8163	0.00246508	-0.12453	4.86431	0.963982
KP1_0699	yhiH	putative ABC-type multidrug transport system ATPase and permease component	0.018759	8.27039	1	0.358408	8.40173	0.00115287	0.202299	5.50952	0.924226
KP1_0700	KP1_0700	membrane fusion protein family auxiliary transport protein	-0.223138	4.36118	1	-0.00969285	4.42128	1	1.80504	1.91772	0.261059
KP1_0701	trpS	putative tryptophanyl-tRNA synthetase	-0.126036	7.053	0.905504	0.432994	7.29326	0.00345086	-0.679252	4.29255	0.684733
KP1_0702	KP1_0702	putative LacI-type transcriptional regulator	0.0764543	10.7616	0.403392	0.137884	10.7428	0.10638	-0.376212	7.81898	0.262235
KP1_0703	KP1_0703	ribose high-affinity ABC transport system inner-membrane translocator	0.144375	7.87643	0.588807	0.444117	7.98775	0.000514539	0.281165	5.05561	0.795917
KP1_0704	KP1_0704	ribose high-affinity ABC transport system permease component	0.0151898	6.64508	1	0.526714	6.86292	0.00290569	-0.190987	3.8528	1
KP1_0705	KP1_0705	ribose high-affinity ABC transport system permease component	0.140122	7.29911	0.738149	0.563009	7.47895	3.23e-06	-0.219842	4.43239	0.79794
KP1_0706	KP1_0706	NAD(P)H quinone oxidoreductase	0.268746	6.84095	0.296211	0.524755	6.93034	0.00200683	-0.265369	3.9182	0.966776
KP1_0707	KP1_0707	putative LysR-family bacterial regulatory protein	-0.116523	7.48631	0.837855	0.309362	7.66016	0.0386299	-0.708113	4.71615	0.517306
KP1_0708	KP1_0708	putative glyoxalase/bleomycin resistance protein/dioxygenase	0.00771899	6.05722	1	0.0520899	6.02229	0.935467	-1.16971	3.25548	0.481771
KP1_0709	KP1_0709	putative aminotransferase	-0.079419	7.18038	1	0.466423	7.4191	0.000508671	0.20639	4.46427	0.914897
KP1_0710	KP1_0710	conserved hypothetical protein	-0.0813209	5.25544	1	0.235097	5.37312	0.536595	-7.15553	2.53035	0.104582
KP1_0711	KP1_0711	putative MarR-family bacterial regulatory protein	0.0627462	5.39012	1	0.262843	5.44337	0.390242	-1.44221	2.59989	0.478338
KP1_0713	KP1_0713	putative secretion protein	-0.120531	7.07313	0.890569	0.312667	7.24743	0.0461891	4.43082	6.91984	3.84e-46
KP1_0714	KP1_0714	putative (R)-hydroxyglutaryl-CoA dehydratase activator	-0.113183	6.98381	0.921985	0.32039	7.15747	0.0350423	0.714201	4.34267	0.440533
KP1_0715	KP1_0715	conserved hypothetical protein	-0.0558915	2.66338	1	0.689557	2.94082	0.446545	-4.12302	0.294182	1
KP1_0716	KP1_0716	hypothetical protein	0.106862	6.00412	1	0.328727	6.0666	0.104137	-1.06236	3.1582	0.62256
KP1_0717	yjiM	putative 2-hydroxyglutaryl-CoA dehydratase	-0.0883559	7.28061	0.970552	0.491188	7.54146	0.00017866	0.680962	4.63707	0.370135
KP1_0718	KP1_0718	hypothetical protein	0.40099	2.84614	1	0.526267	2.87114	0.621483	-4.12751	0.29502	1
KP1_0719	yjiO	putative sugar transport protein	0.0893097	7.59536	0.921985	0.556935	7.80107	3.45e-06	1.69007	5.10383	0.000912968
KP1_0720	yjiN	putative transmembrane protein	0.00817803	7.78904	1	0.450419	7.97482	0.000107074	0.0494491	5.00806	1
KP1_0721	KP1_0721	amino acid threonine exporter	0.0145498	6.52067	1	0.078512	6.50718	0.779475	-2.64125	3.68036	0.0438132
KP1_0722	KP1_0722	negative transcriptional regulator of cel operon	-0.11696	7.18099	0.906982	0.0821	7.23208	0.676476	-0.395644	4.43614	0.810509
KP1_0723	KP1_0723	putative transposase	-0.000732515	7.06883	1	0.39642	7.22978	0.00875339	-0.638574	4.25827	0.686652
KP1_0725	KP1_0725	putative aldehyde dehydrogenase	-0.118401	8.1438	0.674395	0.431407	8.38576	3.65e-05	-0.570694	5.35805	0.46239
KP1_0726	KP1_0726	putative porin	0.0456421	7.09443	1	0.190874	7.11841	0.235899	-3.20042	4.19143	0.00249659
KP1_0728	yjiA	putative synthesis protein	0.0527268	8.17251	1	0.272183	8.23575	0.0294478	-0.0652875	5.34985	1
KP1_0729	KP1_0729	hypothetical protein	-0.00127815	5.67734	1	0.272003	5.75874	0.391487	-7.52525	2.87093	0.0551783
KP1_0730	yjiY	carbon starvation protein	0.0191319	9.09657	1	0.308773	9.19791	0.00228193	-0.0915566	6.27793	0.97755
KP1_0731	KP1_0731	hypothetical protein	0.010015	8.81384	1	-0.267723	8.63663	0.0314345	-0.230397	5.98866	0.797996
KP1_0732	KP1_0732	ascBF operon repressor	0.0186352	10.6808	1	0.058006	10.6517	0.59211	4.53437	11.407	9.77e-80
KP1_0733	hpaC	4-hydroxyphenylacetate 3-monooxygenase coupling protein	-0.0699123	9.42776	0.905504	0.295414	9.56733	0.00270991	-0.467007	6.58134	0.338883
KP1_0734	hpaB	4-hydroxyphenylacetate 3-hydroxylase	0.0598547	8.09921	1	0.404974	8.23045	0.000811164	-0.151599	5.26495	0.936793
KP1_0735	hpaA	4-hydroxyphenylacetate catabolism regulatory protein	0.0500152	7.24795	1	0.473408	7.42661	0.00444536	-0.377445	4.42426	0.8417
KP1_0736	hpaX	4-hydroxyphenylacetate permease	-0.0322824	7.28932	1	0.0794576	7.29752	0.680955	0.704002	4.61409	0.348981
KP1_0737	hpaI	2,4-dihydroxyhept-2-ene-1,7-dioic acid aldolase	-0.290614	6.94897	0.172189	0.112881	7.0989	0.593295	-0.923861	4.26155	0.274758
KP1_0738	hpaH	2-oxo-hepta-3-ene-1,7-dioic acid hydratase	-0.0737077	7.50784	1	0.395607	7.70215	0.00197257	-0.23987	4.73899	0.896594
KP1_0739	hpaF	5-carboxymethyl-2-hydroxy-muconic acid isomerase	-0.306726	5.07549	0.846198	-0.157186	5.10288	0.703167	0.290009	2.5106	1
KP1_0740	hpaD	3,4-dihydroxyphenylacetate 2,3-dioxygenase	0.338646	6.56441	0.129671	0.41803	6.55128	0.0279853	-0.528892	3.59875	0.686652
KP1_0741	hpaE	5-carboxymethyl-2-hydroxymuconate semialdehyde dehydrogenase	0.215001	6.41967	0.902656	0.283727	6.41018	0.179497	1.24695	3.6703	0.14098
KP1_0742	hpaG2	4-hydroxyphenylacetate degradation bifunctional isomerase/decarboxylase C-terminal subunit	-0.0177228	7.30289	1	0.180011	7.35287	0.272097	-2.45785	4.42703	0.0131962
KP1_0743	hpaG1	4-hydroxyphenylacetate degradation bifunctional isomerase/decarboxylase N-terminal subunit	-0.00930693	5.57736	1	0.3565	5.71377	0.163023	0.894963	2.90121	0.531829
KP1_0744	KP1_0744	hypothetical protein	-0.154109	1.62374	1	-3.15046	1.42055	0.387833	-2.34318	-0.382867	1
KP1_0745	hpaR	homoprotocatechuate degradative operon repressor	-0.0987566	6.41351	1	0.568255	6.7186	0.00258562	-1.60091	3.6457	0.26414
KP1_0748	KP1_0748	hypothetical protein	0.125432	5.23575	1	0.49608	5.38338	0.139401	-1.26979	2.43921	0.62256
KP1_0749	KP1_0749	putative dehydrogenase	0.0778705	7.1334	1	0.178085	7.13521	0.316618	-0.0812628	4.31544	1
KP1_0750	KP1_0750	hypothetical protein	-0.017201	6.35468	1	0.349284	6.49576	0.11724	-0.507507	3.58442	0.751968
KP1_0751	KP1_0751	hypothetical protein	0.0774784	7.59492	0.990898	0.477711	7.76355	0.000153489	-0.741478	4.72389	0.302695
KP1_0752	KP1_0752	hypothetical protein	-0.0895425	9.28593	0.725853	0.26248	9.42034	0.0172561	-0.92035	6.39824	0.0454105
KP1_0753	KP1_0753	sodium/panthothenate symporter	0.0187517	11.0198	1	0.150254	11.0379	0.144556	1.98159	9.37233	3.37e-27
KP1_0754	KP1_0754	2-oxo-3-deoxygalactonate kinase	-0.0738575	5.6923	1	0.415199	5.89639	0.0751628	-0.267471	2.9838	0.98511
KP1_0755	KP1_0755	keto-hydroxyglutarate-aldolase/keto-deoxy-phosphogluconate aldolase	-0.211918	6.84849	0.501996	0.419576	7.12701	0.00201705	-1.51808	4.11134	0.146606
KP1_0756	KP1_0756	putative transcriptional regulator	0.0474339	6.83787	1	0.281104	6.91012	0.089217	-0.381078	4.02503	0.920868
KP1_0757	KP1_0757	putative N-acetyltransferase	-0.0822154	6.57064	1	0.429846	6.79038	0.00938214	8.10349	10.7984	5.67e-187
KP1_0758	KP1_0758	putative N-acetyltransferase	-0.0715688	6.86754	1	0.452999	7.0891	0.0027729	0.388824	4.16156	0.943413
KP1_0759	KP1_0759	sigma-54 dependent transcriptional regulator	-0.0227957	8.52124	1	0.320097	8.65136	0.00161917	-0.0608844	5.73682	1
KP1_0760	KP1_0760	putative PTS permease	0.00516757	9.13498	1	0.13124	9.15309	0.263323	0.185474	6.38731	0.79794
KP1_0761	KP1_0761	putative PTS permease	0.156776	9.48216	0.362061	-0.326385	9.19557	0.0141309	-0.530033	6.50923	0.283584
KP1_0762	KP1_0762	putative PTS permease	-0.00717483	9.41644	1	0.238637	9.49224	0.0143644	0.101127	6.64972	0.963861
KP1_0763	KP1_0763	putative PTS permease	0.167935	6.73853	0.800272	0.175979	6.69305	0.360521	0.00561106	3.89261	1
KP1_0764	KP1_0764	putative glucosamine-fructose-6-phosphate aminotransferase	0.0229079	9.13708	1	0.178353	9.16809	0.123647	0.0255513	6.34236	1
KP1_0765	KP1_0765	putative glucosamine-fructose-6-phosphate aminotransferase	-0.0229039	11.8833	1	0.165775	11.9303	0.0320635	-0.237221	9.01005	0.412238
KP1_0766	KP1_0766	putative cytoplasmic protein	0.00589292	7.77858	1	0.43518	7.96078	0.00112215	-0.770117	4.93419	0.408062
KP1_0767	mdoB	phosphoglycerol transferase I	0.233903	9.10163	0.00946518	-0.0626963	8.89783	0.666683	-1.06469	6.04906	0.0402859
KP1_0769	yjjA	putative outer membrane protein	0.056773	6.73734	1	-0.139161	6.59793	0.520016	-0.0535689	3.94614	1
KP1_0770	dnaC	DNA replication protein	NA	NA	NA	NA	NA	NA	NA	NA	NA
KP1_0771	dnaT	primosomal protein I	-1.93912	1.15433	1	-1.85754	1.21411	1	-1.22958	-0.588942	1
KP1_0772	yjjB	putative inner membrane protein	0.142979	5.90844	0.967597	0.418402	6.0021	0.0373492	0.0413388	3.09286	1
KP1_0773	yjjP	putative membrane protein	0.0728886	6.99641	1	0.298953	7.0722	0.152802	-0.126465	4.19161	1
KP1_0774	KP1_0774	hypothetical protein	-0.0503438	3.82877	1	-0.295164	3.70225	0.690088	0.180789	1.26765	1
KP1_0775	KP1_0775	putative flavoprotein monooxygenase	0.139994	6.03075	0.98831	0.00424107	5.91507	1	5.71145	6.88868	1.64e-108
KP1_0776	KP1_0776	putative AraC-type regulatory protein	0.034491	9.66585	1	0.249462	9.72765	0.00544499	-0.554308	6.74563	0.227596
KP1_0777	KP1_0777	putative regulator	-0.0140098	11.1824	1	0.364309	11.3343	1.12e-06	-0.0889699	8.3657	0.903373
KP1_0778	KP1_0778	2-component transcriptional regulator	0.0244277	10.3749	1	0.132452	10.3812	0.148351	-0.221945	7.50854	0.63601
KP1_0779	KP1_0779	hypothetical protein	0.00167723	7.70525	1	-0.00858772	7.65176	1	0.121239	4.93902	1
KP1_0780	KP1_0780	lactose/cellobiose-specific PTS family enzyme IIC component	0.00186627	7.59695	1	0.23036	7.66752	0.0953404	0.408424	4.87064	0.637335
KP1_0781	fhuF	ferric hydroxamate transport protein	-0.203802	6.06251	0.878734	0.224229	6.23246	0.359061	-1.30031	3.37191	0.401092
KP1_0782	ycdT	putative transmembrane protein	-0.0210193	11.2053	1	0.245416	11.2935	0.00388991	1.27636	9.07344	2.66e-13
KP1_0784	mtr	tryptophan-specific transport protein	-0.235865	5.60389	0.814767	-0.0932967	5.63016	0.793976	-1.81668	2.93292	0.267817
KP1_0785	rsmC	16S ribosomal RNA m2G1207 methyltransferase	-0.285189	6.48747	0.349521	0.114994	6.63572	0.612906	0.227757	3.87762	0.966776
KP1_0786	holD	DNA polymerase III subunit psi	-1.28567	1.91333	0.930949	0.389066	2.32101	0.908282	-3.3843	-0.044707	1
KP1_0787	rimI	ribosomal-protein-alanine N-acetyltransferase	-0.262098	7.16855	0.23705	1.00927	7.82922	7.06e-17	-0.450298	4.48337	0.783074
KP1_0788	yjjG	nucleotidase	0.133974	6.82607	0.866727	0.625779	7.04343	0.000127173	-0.100119	3.98007	0.959542
KP1_0789	prfC	peptide chain release factor 3	-0.0743231	7.00281	1	0.260398	7.12557	0.123548	-0.197501	4.25402	0.849519
KP1_0790	osmY	hyperosmotically inducible periplasmic protein	-0.00858667	7.74206	1	-0.217345	7.59445	0.153583	-0.445416	4.92301	0.655989
KP1_0791	ybaT	putative amino acid/amine transport protein	-0.0331495	5.87124	1	-0.225625	5.7353	0.388788	1.29594	3.25395	0.258476
KP1_0792	yjjU	putative transcriptional regulator	0.0729582	6.84474	1	0.467215	6.99905	0.00680587	0.368155	4.0626	0.79794
KP1_0793	yjjV	putative hydrolase	0.0389014	6.34856	1	0.314266	6.44016	0.0853222	0.984985	3.6541	0.315051
KP1_0794	KP1_0794	putative Na+ dependent nucleoside transporter	-0.0301964	7.82504	1	-0.00458759	7.78948	1	-0.0989936	5.04682	1
KP1_0795	deoC	deoxyribose-phosphate aldolase	-0.146282	6.738	0.906861	0.0840151	6.80378	0.70701	-1.37047	3.97666	0.206812
KP1_0797	deoA	thymidine phosphorylase	-0.109632	7.64319	0.906861	0.280321	7.79609	0.0275685	-0.278694	4.89288	0.894808
KP1_0799	deoB	phosphopentomutase	0.245503	6.30773	0.544871	0.0924212	6.17239	0.741656	0.856567	3.48681	0.431273
KP1_0801	KP1_0801	conserved hypothetical protein	0.389727	5.90449	0.413475	0.156811	5.7275	0.641259	0.776447	3.01566	0.70228
KP1_0802	lplA	lipoate-protein ligase A	0.00280292	7.29139	1	0.143934	7.31507	0.407114	0.133426	4.52996	0.997467
KP1_0803	smp	putative membrane protein	-0.255595	6.51292	0.417448	0.196652	6.69282	0.321793	1.12258	3.99578	0.175078
KP1_0804	serB	3-phosphoserine phosphatase	-0.0517524	7.09648	1	-0.138892	7.00972	0.403942	-0.115704	4.3434	1
KP1_0805	sms	probable ATP-dependent protease	-0.194184	7.17624	0.53826	0.262382	7.36231	0.087679	-0.125296	4.49332	0.913824
KP1_0806	nadR	nicotinamide-nucleotide adenylyltransferase	-0.110341	7.39563	0.877057	0.221487	7.51569	0.121295	0.300105	4.70564	0.825741
KP1_0808	yjjK	putative ATP-binding component of a transport system	0.144468	7.4805	0.718836	-1.20008	6.89085	4.35e-15	0.0172332	4.63272	1
KP1_0809	slt	soluble lytic murein transglycosylase	-0.0868741	8.33272	0.844803	0.414639	8.54955	0.000652833	-0.0878245	5.58138	1
KP1_0810	trpR	trp operon repressor	-0.950139	5.68464	2.46e-06	1.64257	7.06771	4.34e-27	0.362431	3.37455	0.980593
KP1_0811	KP1_0811	hypothetical protein	-0.41745	5.38572	0.482577	0.069735	5.56771	0.895428	-7.43964	2.79097	0.0424237
KP1_0812	gpmB	phosphoglycerate mutase	0.185565	7.08753	0.619908	0.441666	7.17456	0.00677308	-0.338079	4.19786	0.935085
KP1_0813	rob	right origin-binding protein	0.0748952	7.57809	0.997743	0.442921	7.72361	0.000583373	0.386934	4.80174	0.690336
KP1_0814	KP1_0814	conserved hypothetical protein	-0.0746464	6.60725	1	-0.0340992	6.5789	0.936904	-1.77938	3.80735	0.183072
KP1_0815	creB	catabolic regulation response regulator	-0.0218028	6.10052	1	0.146453	6.13489	0.585327	-0.65547	3.33116	0.703848
KP1_0816	creC	catabolite repression sensor kinase	0.0345483	6.94533	1	0.173883	6.96573	0.345153	0.0583069	4.16126	1
KP1_0817	creD	inner membrane protein	-0.039316	8.08528	1	0.546101	8.35167	4.94e-07	0.0497787	5.32743	1
KP1_0818	arcA	negative response regulator of genes in aerobic pathways	-0.530662	1.70176	1	3.17297	3.26953	1.12e-06	4.0886	-0.0995229	0.315051
KP1_0819	lasT	putative tRNA/rRNA methyltransferase	0.110143	6.89945	0.924256	0.391342	7.00001	0.013029	0.581808	4.1332	0.593966
KP1_0820	thrA	bifunctional aspartokinase I/homeserine dehydrogenase I	-0.0692507	8.84229	0.924383	0.189677	8.92884	0.0940567	-0.00552931	6.09303	1
KP1_0822	thrB	homoserine kinase	-0.0477898	6.73393	1	0.0740352	6.7448	0.746686	-0.0963397	3.97954	0.963233
KP1_0823	thrC	threonine synthase	0.108379	7.5897	0.891823	0.0388155	7.50771	0.884741	-1.12004	4.68437	0.130502
KP1_0824	KP1_0824	hypothetical protein	0.0899402	9.47584	0.649622	-0.200513	9.28468	0.0522603	-0.472897	6.5503	0.335737
KP1_0825	KP1_0825	hypothetical protein	0.0110619	10.304	1	-0.105018	10.1978	0.287716	-0.160957	7.46041	0.758477
KP1_0826	yaaJ	inner membrane transport protein	0.199321	7.2878	0.487513	-0.147913	7.0626	0.448061	-0.337221	4.38063	0.880147
KP1_0827	talB	transaldolase	0.326221	6.80067	0.151609	-0.357025	6.4152	0.0977857	0.398183	3.89382	0.838686
KP1_0829	mogA	molybdenum cofactor biosynthesis protein	0.310187	4.20885	0.909144	0.926182	4.49333	0.00722024	-0.0401587	1.43986	1
KP1_0830	KP1_0830	putative major facilitator superfamily proline/betaine transport system permease component	0.126388	5.77194	1	0.274895	5.80103	0.243535	-0.823378	2.94346	0.738786
KP1_0831	yaaH	putative integral membrane regulator	0.0383479	6.94557	1	0.394421	7.08619	0.0130966	-0.0824108	4.15531	1
KP1_0832	KP1_0832	hypothetical protein	-0.0840728	6.67736	1	0.357548	6.85605	0.0218949	0.131966	3.96005	1
KP1_0833	KP1_0833	hypothetical protein	0.226887	5.3848	0.881699	0.176753	5.31013	0.638364	0.94701	2.61093	0.586099
KP1_0835	dnaK	molecular chaperone	-2.73848	1.2613	1	-0.758065	1.42068	1	5.86333	-0.077186	0.0986869
KP1_0836	dnaJ	chaperone protein	-4.29002	3.26147	2.97e-07	0.940674	4.54558	0.0676531	0.948231	1.51535	0.95395
KP1_0837	nhaA	pH dependent Na+/H antiporter	0.222359	6.25133	0.676546	0.396294	6.29187	0.0764162	1.17946	3.49068	0.231356
KP1_0838	nhaR	LysR family transcriptional activator of cation transport	-0.0289171	8.29161	1	0.102505	8.30906	0.431763	0.049398	5.52771	1
KP1_0840	rpsT	30S ribosomal protein S20	NA	NA	NA	NA	NA	NA	NA	NA	NA
KP1_0841	KP1_0841	conserved hypothetical protein	0.653226	1.36081	1	-1.86001	1.21431	1	4.49546	-0.470584	0.79794
KP1_0842	ileS	isoleucyl-tRNA synthetase	-0.125639	1.2612	1	-1.85756	1.21411	1	6.12936	-0.25868	0.19509
KP1_0843	lspA	signal peptidase II	-2.73787	1.26127	1	-2.64442	1.32104	0.64731	3.87472	-0.372403	0.574115
KP1_0844	fkpB	FKBP-type peptidyl-prolyl cis-trans isomerase	-0.55779	2.15421	1	3.78278	4.55829	1.23e-13	-3.56034	0.0290146	1
KP1_0845	ispH	4-hydroxy-3-methylbut-2-enyl diphosphate reductase	NA	NA	NA	NA	NA	NA	NA	NA	NA
KP1_0846	rihC	nucleoside hydrolase	-0.44995	5.01634	0.71232	0.586605	5.48111	0.0498249	-0.319179	2.49901	1
KP1_0847	KP1_0847	conserved hypothetical protein	-0.238233	6.25608	0.671622	-0.0731654	6.29065	0.888038	-0.928574	3.57795	0.69392
KP1_0848	ltrA	probable HTH-type transcriptional regulator	0.136152	5.77965	0.984545	0.845112	6.12466	0.000227316	0.500574	2.99326	0.79245
KP1_0849	KP1_0849	alanyl-tRNA synthetase-related protein	-0.0694523	4.94544	1	0.690345	5.29449	0.0152769	1.25287	2.34927	0.417511
KP1_0850	dapB	dihydrodipicolinate reductase	-0.124407	1.26128	1	-1.85757	1.21411	1	-1.22956	-0.588942	1
KP1_0853	carA	carbamoyl-phosphate synthase small subunit	0.0428296	6.86833	1	0.137626	6.86845	0.511332	-0.676373	4.04264	0.784352
KP1_0854	carB	carbamoyl-phosphate synthase large subunit	0.0870133	8.3567	0.905185	0.167902	8.35117	0.242291	0.257997	5.57224	0.827659
KP1_0855	KP1_0855	hypothetical protein	-0.0544109	3.89663	1	-0.168657	3.8165	0.8421	-5.62899	1.28112	0.405921
KP1_0856	yabF	glutathione-regulated potassium-efflux system ancillary protein	0.140768	7.35071	0.722457	0.209616	7.3337	0.239356	5.27869	8.31464	7.85e-115
KP1_0857	kefC	glutathione-regulated potassium-efflux system protein	-0.0724202	8.11009	0.962363	0.0800744	8.14152	0.623094	-0.32052	5.32995	0.758312
KP1_0858	folA	trimethoprim resistance dihydrofolate reductase	1.8137	1.15431	1	NA	NA	NA	NA	NA	NA
KP1_0859	apaH	diadenosinetetraphosphatase	0.722854	5.57648	0.0199024	-5.25639	4.25444	2.63e-16	-1.24044	2.42744	0.601688
KP1_0860	apaG	putative cytoplasmic protein	0.330275	4.95458	0.880458	-1.99781	4.144	7.82e-06	0.120095	2.11703	1
KP1_0861	ksgA	dimethyladenosine transferase	0.342141	5.24165	0.606793	-2.54347	4.32167	8.4e-10	-1.14207	2.33214	0.626334
KP1_0862	pdxA	4-hydroxythreonine-4-phosphate dehydrogenase	0.402346	4.96172	0.793863	-0.47618	4.50612	0.41824	1.176	2.13518	0.627938
KP1_0863	surA	peptidyl-prolyl cis-trans isomerase	1.16782	3.56211	0.0964534	-1.10871	2.64293	0.186521	-4.50839	0.513396	1
KP1_0864	imp	organic solvent tolerance protein precursor	1.15493	1.45381	1	0.0283774	1.32114	1	5.52786	-0.360739	0.320822
KP1_0865	djlA	Dna-J like membrane chaperone protein	-0.0366629	7.51747	1	0.0161704	7.49704	0.996417	-0.111539	4.74935	1
KP1_0866	citZ	two-component response regulator for citrate	-0.0795728	6.63888	1	0.333207	6.79982	0.0737546	-0.50253	3.88137	0.878796
KP1_0867	citY	two-component sensor kinase for citrate	-0.0382922	9.17849	1	0.06311	9.18252	0.63464	-0.159309	6.38114	0.894372
KP1_0868	citW	citrate/acetate antiporter	0.0159582	10.2263	1	0.191696	10.2683	0.0319079	-0.13717	7.3886	0.819264
KP1_0869	citX	phosphoribosyl-dephospho-CoA transferase	0.0409128	6.75762	1	0.387253	6.89366	0.0145737	-0.0849074	3.97307	1
KP1_0870	rluA	23S rRNA pseudouridylate 746 synthase	-0.0256201	5.51006	1	0.30161	5.633	0.211928	-0.0553297	2.79662	1
KP1_0871	hepA	ATP-dependent helicase	-0.217884	7.76684	0.243559	-0.277794	7.69814	0.0350752	-1.04272	5.0103	0.247196
KP1_0872	polB	DNA polymerase II	0.101669	7.83819	0.881699	0.107365	7.79324	0.520016	-0.0491424	5.00467	1
KP1_0873	araD	L-ribulose-5-phosphate 4-epimerase	0.0582522	5.72081	1	0.462682	5.88783	0.0484625	0.180902	2.97531	1
KP1_0874	araA	L-arabinose isomerase	0.075437	8.21218	0.960189	0.310942	8.28169	0.0174354	4.46411	8.49374	1.67e-99
KP1_0875	araB	ribulokinase	0.00319511	7.52199	1	0.148973	7.54524	0.347823	-0.0951909	4.72973	1
KP1_0876	araC	arabinose operon transcriptional regulator	0.132167	6.80817	0.946304	0.489667	6.9513	0.00300945	-0.580241	3.94388	0.550014
KP1_0877	yabI	putative integral membrane protein	0.111336	6.06429	1	-0.000416434	5.96302	1	-0.558733	3.23094	0.604702
KP1_0878	thiQ	thiamine transport system ATP-binding component	0.0872381	5.99987	1	0.172185	5.9857	0.610203	0.272518	3.21616	1
KP1_0879	thiP	thiamine transport system permease component	0.0769698	7.70722	0.970374	0.22584	7.73348	0.0849344	0.494057	4.94833	0.518314
KP1_0880	tbpA	thiamine transport system substrate-binding component	0.0978805	6.86652	1	0.127357	6.8355	0.688859	-0.160533	4.0391	1
KP1_0881	yabN	putative periplasmic binding protein of transport system	0.0847817	7.33807	1	0.289449	7.39251	0.102559	0.35174	4.55255	0.806277
KP1_0882	KP1_0882	hypothetical protein	-0.223586	5.54221	0.930843	0.221665	5.71676	0.43083	-0.787449	2.89782	0.56519
KP1_0883	setA	sugar efflux protein	0.27104	8.07879	0.0156214	0.143335	7.95466	0.29792	0.159268	5.16808	0.91405
KP1_0884	gudP	permease of the major facilitator superfamily	0.0642912	11.3155	0.778693	-0.142843	11.1639	0.173454	-0.0281613	8.47879	1
KP1_0886	KP1_0886	putative LysR-family transcriptional regulator	0.10687	10.3768	0.682692	-0.0269009	10.2603	0.862932	0.159778	7.58045	0.786284
KP1_0888	aroD	3-dehydroquinate dehydratase	0.0956389	7.36825	1	-0.285857	7.14044	0.136112	0.220064	4.57319	0.896062
KP1_0889	ydiM	putative MFS-family transport protein	0.0589927	8.25745	0.979516	0.290407	8.32754	0.00829428	0.00187729	5.44052	1
KP1_0890	aroE	shikimate 5-dehydrogenase	0.107558	6.73221	0.962655	0.101081	6.67746	0.689697	-0.24713	3.89662	0.82161
KP1_0891	KP1_0891	NADH:flavin oxidoreductase	0.0626171	11.2167	0.444993	0.00926825	11.1404	0.983376	-0.151821	8.33941	0.717892
KP1_0892	leuD	isopropylmalate isomerase small subunit	-0.0399852	8.21957	1	-0.0959443	8.14656	0.496469	0.0963089	5.47359	1
KP1_0894	leuC	isopropylmalate isomerase large subunit	0.103642	8.35277	0.761811	0.278935	8.39295	0.0101115	0.11672	5.52886	0.988495
KP1_0895	leuB	3-isopropylmalate dehydrogenase	-0.0443513	7.81046	1	0.28176	7.93259	0.0560027	0.0913243	5.06713	1
KP1_0896	leuA	2-isopropylmalate synthase	-0.0166374	8.40716	1	-0.0096144	8.36074	1	0.548055	5.72789	0.280307
KP1_0897	leuO	leucine transcriptional activator	0.0390675	11.6034	0.839484	0.187838	11.6307	0.016076	-0.17628	8.72428	0.650735
KP1_0898	ilvI	acetolactate synthase III large subunit	0.0586896	8.79784	0.976645	0.274894	8.86438	0.00946999	0.100759	6.00261	0.955705
KP1_0899	ilvH	acetolactate synthase III small subunit	-0.103812	7.25321	0.9124	0.21836	7.36763	0.109914	-1.87168	4.43401	0.123808
KP1_0900	fruR	D-fructose-responsive transcription factor	-0.375734	7.25876	0.00379961	0.540674	7.68375	7.53e-06	-1.27771	4.58214	0.111693
KP1_0903	KP1_0903	conserved hypothetical protein	NA	NA	NA	1.89187	1.21453	1	NA	NA	NA
KP1_0904	mraW	S-adenosyl-methyltransferase	NA	NA	NA	1.89186	1.21453	1	NA	NA	NA
KP1_0905	ftsL	cell division protein	-1.93984	1.15437	1	-1.86002	1.21431	1	-1.24548	-0.587613	1
KP1_0906	ftsI	division-specific transpeptidase	0.653764	1.36078	1	0.0335556	1.32125	1	5.53839	-0.362086	0.31961
KP1_0907	murE	UDP-N-acetylmuramoylalanyl-D-glutamate--2, 6-diaminopimelate ligase	1.15504	1.45383	1	-1.86002	1.21431	1	4.52431	-0.470518	0.574115
KP1_0908	murF	D-alanine:D-alanine-adding enzyme	-1.43528	1.45389	1	-3.15047	1.42055	0.387833	3.42802	-0.279588	0.574115
KP1_0909	mraY	phospho-N-acetylmuramoyl-pentapeptide-transferase	NA	NA	NA	NA	NA	NA	5.76584	-0.577354	0.574115
KP1_0910	murD	UDP-N-acetylmuramoyl-L-alanyl-D-glutamate synthetase	3.09581	1.36076	0.864418	2.68176	1.32141	0.64731	6.70531	-0.460312	0.434359
KP1_0911	ftsW	cell division membrane protein	1.81371	1.15431	1	NA	NA	NA	NA	NA	NA
KP1_0912	murG	N-acetylglucosaminyl transferase	NA	NA	NA	NA	NA	NA	5.76585	-0.577354	0.574115
KP1_0913	murC	UDP-N-acetylmuramate--L-alanine ligase	NA	NA	NA	NA	NA	NA	NA	NA	NA
KP1_0914	ddl	D-alanylalanine synthetase	-0.126293	1.26124	1	-1.86002	1.21431	1	5.52784	-0.360739	0.320822
KP1_0915	ftsQ	membrane anchored protein involved in growth of wall at septum	NA	NA	NA	NA	NA	NA	5.73945	-0.577409	0.79794
KP1_0916	ftsA	ATP-binding cell division protein	1.15747	1.45392	1	-1.8576	1.21411	1	4.51168	-0.471911	0.79794
KP1_0917	ftsZ	GTP-binding tubulin-like cell division protein	2.59178	1.26117	1	3.18429	1.4205	0.388792	NA	NA	NA
KP1_0918	lpxC	UDP-3-O-acyl N-acetylglucosamine deacetylase	NA	NA	NA	1.88825	1.21422	1	NA	NA	NA
KP1_0921	secM	SecA regulator	NA	NA	NA	NA	NA	NA	5.77125	-0.577343	0.574115
KP1_0922	secA	preprotein translocase ATPase subunit	0.357559	1.54124	1	-0.75073	1.4206	1	6.15624	0.00844601	0.00730605
KP1_0923	mutT	7,8-dihydro-8-oxoguanine-triphosphatase	-0.0773891	5.05398	1	-0.0441738	5.02918	0.918925	2.27074	2.59656	0.0138238
KP1_0924	yacG	zinc-binding protein	-0.657991	1.54137	1	1.65692	2.15809	0.181548	3.39771	-0.277202	0.574115
KP1_0925	KP1_0925	hypothetical protein	0.145866	5.40792	1	0.636902	5.62096	0.00492111	0.881406	2.66069	0.62256
KP1_0926	coaE	dephospho-CoA kinase	NA	NA	NA	NA	NA	NA	NA	NA	NA
KP1_0927	KP1_0927	hypothetical protein	-0.00291282	2.97735	1	-0.607464	2.76236	0.619448	-4.50839	0.513579	1
KP1_0928	guaC	guanosine 5'-monophosphate oxidoreductase	0.198417	5.96584	0.888312	0.0744798	5.85303	0.866164	0.00486287	3.12399	1
KP1_0929	hofC	type IV pilin biogenesis transmembrane protein	0.203019	6.9019	0.535532	0.224614	6.8573	0.18379	-0.61509	3.98584	0.789612
KP1_0930	hofB	protein transport protein	0.0216335	7.79964	1	0.241458	7.86594	0.0894192	-0.495115	4.96454	0.691366
KP1_0931	ppdD	prelipin peptidase dependent protein	-0.0844439	5.06104	1	0.268787	5.19012	0.510156	-6.91507	2.33743	0.156507
KP1_0932	nadC	nicotinate-nucleotide pyrophosphorylase	0.330131	5.84587	0.41774	0.47959	5.87164	0.0210549	1.01521	3.00581	0.414083
KP1_0933	ampD	N-acetyl-anhydromuramyl-L-alanine amidase	0.0476679	5.58166	1	-0.139584	5.43671	0.787991	-7.38172	2.75182	0.0580445
KP1_0934	ampE	putative transmembrane protease	0.179367	6.52425	0.803488	0.0962472	6.42985	0.664981	-0.239267	3.65651	0.928225
KP1_0935	KP1_0935	putative cytoplasmic protein	-0.144581	8.42967	0.408281	0.0314204	8.47113	0.860363	-0.767412	5.62777	0.248595
KP1_0936	KP1_0936	putative permease of the Na+:galactoside symporter family	-0.00181555	7.90431	1	0.218319	7.97084	0.104716	-0.615978	5.0686	0.509147
KP1_0938	aroP	aromatic amino acid transport protein	-0.133473	7.69344	0.818736	0.30846	7.87216	0.020436	-0.117572	4.96773	1
KP1_0939	KP1_0939	hypothetical protein	1.15745	1.45392	1	0.0304238	1.32094	1	4.51168	-0.471911	0.79794
KP1_0940	pdhR	transcriptional regulator of pyruvate dehydrogenase complex	1.07249	3.43074	0.232232	-1.23598	2.55755	0.169336	-4.4283	0.46323	1
KP1_0941	aceE	pyruvate dehydrogenase E1 component	0.620761	5.16135	0.106758	-3.07888	4.03803	7.96e-11	0.0892211	2.14791	1
KP1_0943	aceF	dihydrolipoamide acetyltransferase	0.857359	3.38459	0.495507	-5.43235	2.32152	0.000230376	2.22057	0.638751	0.515212
KP1_0944	lpdA	dihydrolipoamide dehydrogenase	-0.656747	1.54132	1	-1.26157	1.51362	0.757211	5.00244	-0.0891556	0.104582
KP1_0945	KP1_0945	probable secreted protein	0.355569	5.53598	0.460861	-0.265899	5.18472	0.417597	-1.43658	2.59146	0.475471
KP1_0946	KP1_0946	probable secreted protein	0.0663414	7.1987	1	0.116796	7.17736	0.555411	-0.329071	4.37245	0.886518
KP1_0947	KP1_0947	hypothetical protein	-0.304133	6.2677	0.357461	0.00937054	6.37005	1	0.0498443	3.65435	1
KP1_0948	KP1_0948	hypothetical protein	0.150218	5.59324	0.976645	-0.138234	5.40322	0.749675	-1.59785	2.74093	0.469
KP1_0949	acnB	aconitate hydratase	2.89852	2.8794	0.00115104	-0.470733	1.6015	1	4.40578	-0.180608	0.315051
KP1_0950	KP1_0950	hypothetical protein	0.125787	5.42531	1	1.41548	6.15217	1.91e-13	0.133621	2.65104	1
KP1_0951	speD	S-adenosylmethionine decarboxylase proenzyme	0.0743005	5.68753	1	-0.0187385	5.59798	1	-0.187549	2.91521	1
KP1_0952	speE	spermidine synthase	0.0391235	7.07738	1	-0.10735	6.96005	0.544033	-0.209281	4.2741	0.966655
KP1_0953	KP1_0953	hypothetical protein	0.155081	10.9036	0.0724921	-0.297807	10.6328	0.0141309	0.116958	8.07038	0.890588
KP1_0954	KP1_0954	hypothetical protein	0.0209022	10.9634	1	0.218868	11.0167	0.00650132	-0.509074	8.00841	0.101524
KP1_0956	KP1_0956	hypothetical protein	0.105559	8.7344	0.74269	-0.450649	8.42367	0.00017544	0.193794	5.92498	0.838686
KP1_0957	cueO	probable periplasmic copper oxidase	-0.0359108	7.66565	1	0.296054	7.78741	0.0451421	-0.524328	4.85617	0.664045
KP1_0958	gcd	glucose dehydrogenase	-0.00387782	8.36951	1	0.192659	8.41851	0.10926	-0.364033	5.53546	0.707994
KP1_0960	hpt	hypoxanthine-guanine phosphoribosyltransferase	0.269341	7.55505	0.117897	-1.22258	6.8887	1.89e-18	0.230758	4.66	1
KP1_0961	yadF	putative carbonic anhdrase	0.195829	5.72405	0.970374	0.608711	5.89101	0.00844796	0.264014	2.89823	1
KP1_0962	yadG	putative ABC transport system ATP-binding component	0.0408464	6.63335	1	-0.00117716	6.56215	1	-1.16726	3.79153	0.315051
KP1_0963	yadH	putative ABC transport system integral membrane component	0.167496	5.77582	0.923107	0.459265	5.8798	0.0365204	-0.80814	2.92468	0.534533
KP1_0964	yadI	putative PTS enzyme II B component	-0.0418485	6.13336	1	0.256144	6.23596	0.192422	-0.278804	3.38564	0.902669
KP1_0965	KP1_0965	hypothetical protein	-0.180207	6.78388	0.876954	-0.285954	6.69769	0.107443	0.880249	4.20015	0.264435
KP1_0966	panD	aspartate 1-decarboxylase precursor	0.407599	4.38446	0.797559	-0.0219885	4.13116	1	-5.95369	1.51468	0.507478
KP1_0967	panC	pantoate--beta-alanine ligase	0.316899	5.52978	0.718836	0.3444	5.48754	0.227914	0.116513	2.64748	1
KP1_0968	panB	3-methyl-2-oxobutanoate hydroxymethyltransferase	0.0474402	5.29993	1	-0.191009	5.14792	0.55871	-7.1142	2.50242	0.0935456
KP1_0969	folK	7,8-dihydro-6-hydroxymethylpterin-pyrophosphokinase	-1.94025	1.1544	1	-1.86159	1.21447	1	-1.25767	-0.58651	1
KP1_0971	pcnB	poly(A) polymerase I	1.00818	2.45402	0.881699	-2.18325	1.76204	0.226132	4.09777	0.136273	0.0991319
KP1_0972	yadB	glutamyl-tRNA synthetase	0.0657004	5.29909	1	-0.0477851	5.19999	0.970228	0.648367	2.58151	0.852865
KP1_0973	dksA	DnaK suppressor protein	-3.0215	4.04057	5.2e-09	1.84624	5.95329	3.84e-12	0.62485	2.20954	0.980593
KP1_0974	sfsA	sugar fermentation stimulation protein	-0.180079	7.56345	0.459032	0.298721	7.76345	0.0284035	-0.121312	4.86817	1
KP1_0975	ligT	2'-5' RNA ligase	-0.14882	4.46557	1	-0.20326	4.41004	0.729425	-6.3414	1.83239	0.216386
KP1_0976	hrpB	ATP-dependent helicase	-0.00807588	8.15213	1	0.382463	8.31099	0.000544712	-0.330265	5.33695	0.758312
KP1_0977	pulO	pullulanase-specific type II secretion system type 4 prepilin peptidase	0.0032202	6.28423	1	0.293493	6.38577	0.121282	0.163193	3.54051	1
KP1_0978	pulN	pullulanase-specific type II secretion system component N	0.022661	6.54118	1	0.328805	6.65053	0.0475646	-0.0981613	3.76207	0.980593
KP1_0979	pulM	pullulanase-specific type II secretion system component M	-0.194677	5.53067	0.89926	0.106518	5.63436	0.736829	-0.740623	2.87025	0.717892
KP1_0980	pulL	pullulanase-specific type II secretion system integral cytoplasmic membrane protein	0.0283824	7.98059	1	0.140317	7.98642	0.324351	-0.425432	5.1367	0.664045
KP1_0982	pulK	pullulanase-specific type II secretion system component K	-0.00379514	5.33128	1	-0.463142	5.09287	0.0968428	0.559216	2.65024	0.890588
KP1_0983	pulJ	pullulanase-specific type II secretion system component J	0.328826	5.54694	0.582365	0.513593	5.5943	0.0429396	0.817774	2.70552	0.814021
KP1_0985	pulI	pullulanase-specific type II secretion system component I	0.0401898	5.54604	1	0.507699	5.74214	0.0230298	-0.0524448	2.7906	1
KP1_0986	pulH	pullulanase-specific type II secretion system component H	0.296331	5.21417	0.837855	0.305672	5.15757	0.366284	-6.86572	2.2932	0.130501
KP1_0987	pulG	pullulanase-specific type II secretion system periplasmic pseudopilin	-0.0123762	5.13293	1	0.00867069	5.09888	1	0.346771	2.44626	1
KP1_0988	pulF	pullulanase-specific type II secretion system component F	0.0912828	6.98099	0.985587	0.0525052	6.90903	0.843657	-0.277236	4.14169	0.935922
KP1_0989	pulE	pullulanase-specific type II secretion system ATPase	0.10522	7.80158	0.924383	0.494331	7.96794	0.000204496	1.13611	5.16925	0.0219487
KP1_0990	pulD	pullulanase-specific type II secretion system secretin	-0.0338005	10.5819	0.970374	0.0871409	10.5941	0.439634	-0.0258037	7.79786	1
KP1_0991	pulC	pullulanase-specific type II secretion system component C	0.0253008	10.7736	1	-0.0664239	10.6793	0.520016	0.807381	8.30848	0.000144035
KP1_0994	pulA	pullulanase precursor	0.0337507	10.1447	0.999606	0.0331929	10.095	0.787991	-0.521509	7.21296	0.164588
KP1_0995	KP1_0995	orfA of ISKpn1	NA	NA	NA	NA	NA	NA	NA	NA	NA
KP1_0996	KP1_0996	orfB of ISKpn1	NA	NA	NA	NA	NA	NA	NA	NA	NA
KP1_0997	pulB	pullulanase-specific type II secretion system component B	0.0481134	10.9516	0.828554	-0.0500398	10.8537	0.687051	-0.403284	8.01256	0.305349
KP1_0998	pulS	pullulanase-specific type II secretion system outer membrane lipoprotein	-0.038387	10.4511	1	0.107374	10.476	0.302943	-0.0542404	7.66171	0.995013
KP1_1000	KP1_1000	hypothetical protein	0.0736975	8.90854	0.881699	-0.174442	8.73854	0.126385	-0.286309	6.03775	0.716004
KP1_1001	mrcB	penicillin-binding protein 1b	0.170226	8.5151	0.293398	-0.873226	8.01196	1.89e-11	-0.283582	5.60381	0.737853
KP1_1002	fhuA	hydroxamate-dependent iron transport system outer membrane recepter component	0.00719595	8.1485	1	0.252438	8.23036	0.0534016	0.0384683	5.37549	1
KP1_1003	fhuC	hydroxamate-dependent iron transport system ATP-binding component	-0.323969	5.9981	0.416482	-0.128871	6.05176	0.693325	0.293665	3.42501	1
KP1_1004	fhuD	hydroxamate-dependent iron transport system periplasmic binding component	-0.142207	6.34614	0.903406	0.0388275	6.39345	0.983376	-0.994235	3.62327	0.301612
KP1_1005	fhuB	hydroxamate-dependent iron transport system permease component	-0.222653	6.9138	0.435417	-0.0181069	6.96819	1	-0.00904279	4.25132	1
KP1_1006	hemL	glutamate-1-semialdehyde aminotransferase	-1.9391	1.15433	1	0.0335276	1.32125	1	-1.22959	-0.588942	1
KP1_1007	yadQ	chloride channel protein	0.0165244	6.94309	1	0.450202	7.12561	0.00663353	-0.0747615	4.16272	1
KP1_1009	KP1_1009	hypothetical protein	NA	NA	NA	NA	NA	NA	NA	NA	NA
KP1_1010	KP1_1010	hypothetical protein	-0.877	2.62369	0.837855	-1.2133	2.55684	0.253148	2.39691	0.57895	0.574115
KP1_1011	yadT	vitamin B12-transporter protein BtuF	-0.113793	6.55974	0.976645	0.10965	6.62209	0.655189	-2.73694	3.76794	0.0353854
KP1_1012	mtnN	5'-methylthioadenosine/S-adenosylhomocysteine nucleosidase	-0.374188	2.09778	1	-1.59974	1.90609	0.303678	-3.40698	-0.0411058	1
KP1_1013	dgt	deoxyguanosinetriphosphate triphosphohydrolase	0.00930769	10.2232	1	-0.0356559	10.152	0.771975	-0.353953	7.33578	0.371419
KP1_1014	degP	periplasmic membrane-associated serine protease Do	-0.0783422	9.14658	0.778152	-0.0903908	9.09288	0.432496	-0.834697	6.26822	0.0891844
KP1_1016	cdaR	transcriptional regulator for gar and gud operons	-0.18627	5.82928	0.958369	0.326007	6.04261	0.35559	-1.02487	3.13314	0.49262
KP1_1017	yaeH	putative structural protein	0.118276	7.16187	0.888312	-0.0879991	7.00992	0.623094	-1.25427	4.26067	0.3338
KP1_1018	dapD	2,3,4,5-tetrahydropyridine-2-carboxylate N-succinyltransferase	NA	NA	NA	NA	NA	NA	5.73947	-0.577409	0.79794
KP1_1019	glnD	PII uridylyl-transferase	1.11081	6.1937	1.75e-11	-6.42868	4.57821	3.2e-32	0.958443	2.86056	0.589626
KP1_1020	map	methionine aminopeptidase	0.339004	5.34817	0.702138	-2.09453	4.49034	2.47e-07	-0.284316	2.45268	0.897763
KP1_1021	rpsB	30S ribosomal protein S2	0.65266	1.36069	1	-1.85762	1.21411	1	-1.22961	-0.588942	1
KP1_1022	tsf	elongation factor Ts	1.81342	1.1543	1	NA	NA	NA	NA	NA	NA
KP1_1024	pyrH	uridylate kinase	NA	NA	NA	1.88882	1.21427	1	NA	NA	NA
KP1_1026	frr	ribosome releasing factor	1.81343	1.1543	1	NA	NA	NA	NA	NA	NA
KP1_1027	ispC	1-deoxy-D-xylulose 5-phosphate reductoisomerase	2.59178	1.26117	1	2.6849	1.32167	0.64731	7.30939	-0.350465	0.145513
KP1_1028	uppS	undecaprenyl pyrophosphate synthetase	-1.9391	1.15433	1	0.0304216	1.32094	1	-1.22963	-0.588942	1
KP1_1030	cdsA	CDP-diglyceride synthase	NA	NA	NA	NA	NA	NA	NA	NA	NA
KP1_1031	yaeL	membrane-associated protease	-0.126291	1.26124	1	-1.86001	1.21431	1	6.07776	-0.257413	0.146213
KP1_1032	yaeT	putative outer membrane antigen	1.81463	1.15438	1	2.67871	1.3211	0.64731	6.7053	-0.460312	0.434359
KP1_1033	hlpA	periplasmic molecular chaperone for outer membrane proteins	-0.125638	1.2612	1	-1.85761	1.21411	1	-1.22961	-0.588942	1
KP1_1034	lpxD	UDP-3-O-(3-hydroxymyristoyl)-glucosamine n-acyltransferase	1.81341	1.1543	1	NA	NA	NA	5.77125	-0.577343	0.574115
KP1_1036	fabZ	putative (3R)-hydroxymyristoyl-ACP dehydratase	NA	NA	NA	NA	NA	NA	NA	NA	NA
KP1_1038	lpxA	UDP-N-acetylglucosamine acyltransferase	NA	NA	NA	NA	NA	NA	NA	NA	NA
KP1_1039	lpxB	lipid-A-disaccharide synthase	-1.94024	1.1544	1	-1.86164	1.21447	1	5.50815	-0.359636	0.320594
KP1_1040	rnhB	ribonuclease HII	NA	NA	NA	NA	NA	NA	NA	NA	NA
KP1_1041	dnaE	DNA polymerase III subunit alpha	-0.159918	1.77582	1	-3.52761	1.51402	0.223496	3.05473	-0.189842	0.574115
KP1_1042	accA	acetyl-CoA carboxylase alpha subunit	NA	NA	NA	NA	NA	NA	NA	NA	NA
KP1_1043	ldcC	lysine decarboxylase 2	-0.0182381	7.25929	1	0.231407	7.33575	0.113181	-1.8314	4.39617	0.0475927
KP1_1045	yaeR	putative enzyme	0.475915	3.60345	0.905504	0.0475314	3.3717	1	-5.00267	0.831384	0.697755
KP1_1046	tilS	tRNA(Ile)-lysidine synthetase	NA	NA	NA	NA	NA	NA	5.76585	-0.577354	0.574115
KP1_1047	rof	modulator of Rho-dependent transcription termination	0.489963	2.70168	1	1.01944	2.90721	0.205371	-3.87441	0.168651	1
KP1_1048	KP1_1048	hypothetical protein	0.240182	3.92927	1	-0.589278	3.55748	0.400196	-5.50309	1.18811	0.538597
KP1_1049	KP1_1049	hypothetical protein	-0.0140357	6.14014	1	0.242745	6.22301	0.221486	0.0389234	3.39755	1
KP1_1050	KP1_1050	hypothetical protein	0.0739026	5.31743	1	-0.077428	5.20001	0.891232	-1.36497	2.52806	0.47145
KP1_1051	cutF	copper homeostasis protein	-0.287024	6.45511	0.593476	0.409364	6.76309	0.0139206	0.424374	3.86391	0.944573
KP1_1052	yaeF	putative synthase	0.141939	7.71243	0.702839	0.0875274	7.63364	0.62764	0.96044	5.00497	0.14144
KP1_1053	proS	prolyl-tRNA synthetase	-0.125444	1.26121	1	-1.85763	1.21411	1	5.5244	-0.362076	0.273882
KP1_1054	KP1_1054	hypothetical protein	0.163367	7.34211	0.649622	0.0882342	7.24995	0.63169	0.290969	4.50663	0.819414
KP1_1055	rcsF	regulator in colanic acid synthesis	0.179183	6.9453	0.657211	0.411771	7.01776	0.00325519	-0.191622	4.06916	1
KP1_1056	metQ	D-and L-methionine transport system periplasmic binding component	0.369094	7.53757	0.0064402	-0.973886	6.88711	2.75e-10	-1.90002	4.45627	0.00991274
KP1_1057	metI	D-and L-methionine transport system inner membrane component	0.381121	7.65646	0.00111859	-0.574557	7.14764	2.05e-05	0.0864947	4.68324	1
KP1_1059	metN	D-and L-methionine transport system ATP-binding component	0.220506	6.99328	0.440155	-0.690004	6.52824	0.000113061	-0.0181699	4.09616	1
KP1_1060	KP1_1060	hypothetical protein	0.00399237	5.47059	1	-0.664366	5.14775	0.016535	-7.31222	2.67837	0.0677622
KP1_1061	KP1_1061	hypothetical protein	0.585675	3.49845	0.789283	-3.06854	2.6013	0.000899686	-4.83773	0.709944	0.894372
KP1_1065	dkgB	2,5-diketo-D-gluconate reductase B	-0.112632	4.69165	1	0.428849	4.91386	0.151164	1.2199	2.12008	0.622792
KP1_1066	yafC	putative LysR-family transcriptional regulator	-0.0510464	5.53613	1	0.14223	5.58737	0.64731	1.30037	2.93166	0.433884
KP1_1067	KP1_1067	putative drug efflux protein	0.0224746	7.51366	1	0.0715104	7.49014	0.737813	-0.843988	4.6632	0.338367
KP1_1068	KP1_1068	hypothetical protein	0.0154982	6.97191	1	0.322082	7.08158	0.0310679	-2.10765	4.10791	0.0693308
KP1_1069	yafE	putative biotin synthesis protein	-0.069417	5.67403	1	-0.0450112	5.64411	0.9169	0.74794	3.02267	0.765968
KP1_1070	mltD	membrane-bound lytic murein transglycosylase D	-0.154676	7.41067	0.783435	0.219384	7.54862	0.142798	0.0549389	4.71198	1
KP1_1071	gloB	probable hydroxyacylglutathione hydrolase	0.0934017	7.71549	0.9132	-0.00898163	7.6139	1	-1.02089	4.81072	0.302693
KP1_1072	yafS	putative methyltransferase	-0.112288	7.48086	0.857091	0.156285	7.56745	0.280767	-0.527878	4.71353	0.684733
KP1_1073	rnhA	RNase HI	2.59309	1.26125	1	NA	NA	NA	NA	NA	NA
KP1_1074	dnaQ	DNA polymerase III subunit epsilon	2.59309	1.26125	1	NA	NA	NA	NA	NA	NA
KP1_1075	KP1_1075	putative LysR-family transcriptional regulator	0.205717	7.05634	0.535532	0.126499	6.9607	0.52892	0.483431	4.21989	0.681707
KP1_1076	KP1_1076	putative transport protein	-0.121998	7.37696	0.813645	0.0325664	7.40656	0.899442	-0.14159	4.64808	1
KP1_1077	yafV	putative amidase-type enzyme	-0.0572721	6.22518	1	0.216602	6.31449	0.347135	-0.0670336	3.49239	1
KP1_1078	fadE	acyl-CoA dehydrogenase	-0.0528477	7.95733	1	0.157928	8.01916	0.274319	-0.152952	5.18974	1
KP1_1080	lpcA	phosphoheptose isomerase	1.81371	1.15431	1	NA	NA	NA	NA	NA	NA
KP1_1081	yafJ	putative amidotransferase	0.0619417	6.98766	1	0.270039	7.04331	0.0717747	-0.298972	4.16538	0.936793
KP1_1082	KP1_1082	hypothetical protein	-0.030119	6.77026	1	-0.0881298	6.70127	0.701458	-0.963209	3.97773	0.251847
KP1_1083	KP1_1083	NADH-ubiquinone oxidoreductase subunit A	-0.0161056	6.48587	1	0.123984	6.50324	0.618536	-0.311344	3.71129	1
KP1_1084	KP1_1084	Na(+)-translocating NADH-quinone reductase chain B	0.0228946	7.00373	1	-0.0128903	6.93745	1	0.759156	4.2994	0.34635
KP1_1085	nqr3	Na+-translocating NADH-quinone reductase subunit C	-0.0383717	6.67566	1	0.191153	6.74487	0.306718	0.155458	3.93881	1
KP1_1087	KP1_1087	Na(+)-translocating NADH-quinone reductase chain D	-0.152582	5.72094	1	-0.190733	5.66256	0.486875	4.47277	4.57452	2.45e-41
KP1_1088	KP1_1088	Na(+)-translocating NADH-quinone reductase subunit E	0.231099	6.47708	0.626296	0.302236	6.46306	0.100255	-1.49501	3.54554	0.164986
KP1_1089	KP1_1089	Na-translocating NADH ubiquinone oxidoreductase beta chain	-0.00813698	7.5241	1	-0.287192	7.34866	0.0749594	-0.700733	4.69895	0.364512
KP1_1090	KP1_1090	hypothetical protein	-0.384725	4.78547	0.687904	-0.559817	4.69297	0.109914	-1.04526	2.2458	0.608238
KP1_1091	KP1_1091	hypothetical protein	0.117024	6.60056	0.924256	0.153958	6.56338	0.509128	-0.355975	3.74952	0.955705
KP1_1093	dinB	DNA polymerase IV	0.019128	7.2252	1	-0.0800709	7.12659	0.718283	-1.04515	4.37207	0.430504
KP1_1094	yafP	putative acyltransferase	0.253187	5.33057	0.881699	0.423638	5.37005	0.15016	0.264172	2.50799	1
KP1_1095	pepD	aminoacyl-histidine dipeptidase	0.0255693	7.58624	1	-0.315975	7.3784	0.0230298	-0.925629	4.72501	0.413139
KP1_1096	gpt	xanthine phosphoribosyltransferase	0.136181	4.87174	1	-0.154899	4.693	0.694852	-0.864443	2.09696	0.79794
KP1_1097	KP1_1097	hypothetical protein	-0.0821692	7.57199	1	0.402262	7.77553	0.00306926	-0.314531	4.80092	0.890588
KP1_1098	crl	transcriptional regulator of cryptic csgA gene for curli surface fibers	0.0389134	6.71526	1	-0.785855	6.31544	2.53e-05	-0.031171	3.92095	1
KP1_1099	ygaE	putative transcriptional regulator	-0.0440227	5.8034	1	0.219455	5.89357	0.46951	-7.69367	3.02166	0.0268995
KP1_1100	gabP	RpoS-dependent gamma-aminobutyrate transport protein	-0.127984	6.97827	0.924256	0.275309	7.13583	0.05401	-0.203182	4.25311	0.842333
KP1_1101	gabT	4-aminobutyrate aminotransferase	-0.0163891	7.13983	1	-0.284346	6.96429	0.0945002	0.409736	4.40654	0.732614
KP1_1102	gabD	NADP-dependent succinate-semialdehyde dehydrogenase I	0.0979753	6.79457	1	0.281069	6.83464	0.194973	0.432001	4.00689	0.781166
KP1_1103	KP1_1103	conserved hypothetical protein	0.0719381	7.10261	1	0.0116912	7.02571	1	-0.6403	4.2557	0.479661
KP1_1104	KP1_1104	hypothetical protein	0.164779	6.853	0.718631	0.361418	6.90529	0.0228784	-0.334378	3.97845	0.784089
KP1_1105	xdhC	putative xanthine dehydrogenase Fe-S subunit	0.0112448	4.69321	1	-0.095439	4.61348	0.880048	1.51795	2.11493	0.518314
KP1_1106	KP1_1106	putative methyltransferase	-0.115992	6.68486	0.994545	0.233624	6.81089	0.182882	-0.587554	3.93606	0.493155
KP1_1107	KP1_1107	glutathione S-transferase family protein	0.0458815	6.6069	1	0.507251	6.79904	0.00256615	-0.425592	3.78774	0.616503
KP1_1108	KP1_1108	conserved hypothetical protein	0.0640266	10.8086	0.617845	-0.169029	10.6442	0.0581182	0.59025	8.21566	0.0162648
KP1_1109	KP1_1109	putative oxidoreductase protein	0.00264257	10.0048	1	-0.0938293	9.9095	0.369348	-0.6257	7.07588	0.129281
KP1_1110	fabG	3-oxoacyl-(acyl-carrier protein) reductase	-0.0700039	5.93852	1	0.0720307	5.96469	0.860143	-2.08409	3.17366	0.233904
KP1_1111	lyx	putative L-xylulose kinase	-0.013648	10.1117	1	-0.0246598	10.0573	0.87019	0.159825	7.37332	0.780463
KP1_1112	KP1_1112	transcriptional antiterminator of glycerol uptake operon	0.041697	9.7709	0.975688	-0.073371	9.66525	0.593295	-0.402027	6.87232	0.388014
KP1_1114	KP1_1114	predicted phospho-2-dehydro-3-deoxyheptonate aldolase	0.032303	10.1629	1	-0.0142867	10.0912	0.950313	0.709896	7.6088	0.00555914
KP1_1115	KP1_1115	uncharacterized Zn-finger protein	-0.282391	5.553	0.682253	0.150695	5.72104	0.608914	-0.238483	2.95266	0.911087
KP1_1116	acoD	dihydrolipoamide dehydrogenase	-0.0244505	7.58782	1	0.233036	7.67206	0.0823192	-1.43931	4.72909	0.0558892
KP1_1117	acoC	dihydrolipoamide acetyltransferase	-0.121137	7.47484	0.844323	0.346911	7.66808	0.0106477	-0.236927	4.73548	0.937404
KP1_1118	acoB	acetoin:DCPIP oxidoreductase beta subunit	-0.110475	7.00458	0.912669	0.0763855	7.0514	0.714652	-0.408489	4.26118	0.89485
KP1_1119	acoA	acetoin:DCPIP oxidoreductase alpha subunit	0.0642354	7.55075	1	-0.00859135	7.46628	1	1.22731	4.93946	0.0153993
KP1_1121	acoK	trans-acting regulatory protein of aco operon	0.0356776	8.86668	1	0.235801	8.92013	0.0230298	-0.863069	5.94391	0.109878
KP1_1123	KP1_1123	hypothetical protein	0.344961	5.84023	0.579872	-1.68903	5.03362	1.05e-05	0.575773	2.94255	0.919118
KP1_1124	KP1_1124	integrase catalytic subunit	-0.0250008	9.20456	1	0.169612	9.25777	0.107679	0.0264671	6.4368	1
KP1_1126	KP1_1126	transposase IS3/IS911 family protein	-0.0897356	7.75686	0.962854	-0.18451	7.66505	0.222754	-1.96068	4.89884	0.00695932
KP1_1127	KP1_1127	hypothetical protein	0.00502533	10.052	1	-0.156209	9.92497	0.272782	-0.334436	7.17636	0.500557
KP1_1128	KP1_1128	hypothetical protein	0.146268	7.95795	0.690743	-0.765444	7.50252	6.48e-07	-0.719539	5.02704	0.420114
KP1_1129	KP1_1129	hypothetical protein	0.111876	9.12228	0.789283	-0.611691	8.74396	2.21e-05	3.25087	8.26013	3.61e-26
KP1_1130	KP1_1130	hypothetical protein	0.222147	6.51658	0.598771	-0.41785	6.1626	0.0454231	-1.5249	3.57793	0.301825
KP1_1131	int	CP4-like integrase	0.0637329	8.18141	1	-0.110161	8.04617	0.440169	-0.862865	5.27935	0.155551
KP1_1132	proA	gamma-glutamyl phosphate reductase	0.303038	6.27288	0.396698	-0.880238	5.70752	1.24e-05	-7.98117	3.28281	0.00820385
KP1_1133	proB	gamma-glutamyl kinase	0.150134	7.64507	0.621686	-0.0785028	7.48066	0.651812	-0.269871	4.76572	0.902669
KP1_1134	KP1_1134	hypothetical protein	0.317424	4.82821	0.800272	-1.34848	4.1569	0.00211043	-6.45718	1.93815	0.330143
KP1_1135	phoE	outer membrane pore protein E precursor	0.076304	10.1888	0.718836	-0.160654	10.0218	0.115875	-0.429049	7.25153	0.296226
KP1_1136	nlpC	lipoprotein	-0.113122	8.20001	0.739424	0.181701	8.30113	0.151048	-0.429243	5.4206	0.62256
KP1_1137	KP1_1137	conserved hypothetical protein	-0.023479	7.08464	1	0.0157522	7.05838	1	-0.668855	4.28461	0.707109
KP1_1138	KP1_1138	family IB HAD-hydrolase	0.0672853	6.97362	1	0.145908	6.95878	0.441319	-0.0805789	4.15212	1
KP1_1139	yeiE	putative LysR-family transcriptional regulator	-0.396152	4.93784	0.551789	-0.340863	4.93148	0.293464	-6.95681	2.36321	0.125553
KP1_1140	KP1_1140	putative inner membrane permease of ABC transporter	0.227427	6.91999	0.435417	0.201019	6.85106	0.209382	0.509083	4.07316	0.705884
KP1_1141	KP1_1141	putative inner membrane permease of ABC transporter	-0.0383763	6.07867	1	0.0746018	6.08393	0.796468	-7.95134	3.26039	0.01184
KP1_1142	phnD	phosphonate ABC transport system periplasmic phosphonate-binding component	0.208076	5.49224	0.891823	0.410413	5.54645	0.101517	0.107393	2.66543	1
KP1_1143	phnC	ATP-binding component of phosphonate transport	-0.0460102	8.06529	1	-0.180632	7.95059	0.220273	1.31406	5.57957	0.000920622
KP1_1144	KP1_1144	hypothetical protein	0.357037	1.54141	1	0.543637	1.60191	1	-1.91479	-0.479688	1
KP1_1145	ykgK	putative regulator	0.0688115	9.04521	0.921985	-0.30181	8.81826	0.00720782	-0.424278	6.15143	0.518288
KP1_1146	KP1_1146	hypothetical protein	0.0409467	8.67072	1	-0.209012	8.5022	0.07522	-0.49408	5.79658	0.508522
KP1_1147	KP1_1147	hypothetical protein	0.198047	5.74844	0.909816	0.235065	5.71657	0.398541	-0.175216	2.90179	0.985036
KP1_1148	yagX	putative enzyme	-0.00296353	8.22885	1	-0.0422593	8.16046	0.817379	-0.816118	5.36054	0.257805
KP1_1149	yagW	putative receptor	-0.127283	7.54603	0.757584	0.121749	7.62377	0.427735	0.473086	4.89064	0.580172
KP1_1150	KP1_1150	hypothetical protein	-0.115834	4.87116	1	0.0433998	4.90345	1	0.608601	2.25122	0.964185
KP1_1151	yhdY	glutamate/aspartate transport system permease component	-0.102877	6.44294	1	0.0519697	6.47299	0.854619	-1.6307	3.67219	0.223535
KP1_1152	gltJ	glutamate/aspartate transport system inner membrane component	-0.00951164	5.36697	1	0.051909	5.35426	0.944082	0.0913178	2.66117	1
KP1_1153	gltL	glutamate/aspartate transport system ATP-binding component	0.0321049	6.92602	1	0.413641	7.07042	0.0183937	-2.04446	4.04804	0.0255433
KP1_1154	KP1_1154	cysteine transport system periplasmic binding component	0.0887466	6.84119	1	-0.0670333	6.7147	0.79693	-0.622065	3.99143	0.775765
KP1_1156	livF	ABC transport system ATP-binding component	-0.366611	4.47644	0.803587	-0.275166	4.49004	0.607567	-6.44954	1.9266	0.338264
KP1_1157	livG	ABC transport system ATP-binding component	-0.156128	6.53097	0.867744	0.287736	6.71168	0.131855	-1.75415	3.78495	0.184823
KP1_1159	livM	ABC transport system permease component	0.0145897	6.28986	1	0.0592759	6.2662	0.871971	-1.41895	3.47957	0.382044
KP1_1160	livH	ABC transport system permease component	0.469302	6.16612	0.216797	0.241175	5.97819	0.316879	-2.00609	3.10457	0.224155
KP1_1161	livK	ABC transport system periplasmic binding component	0.117682	9.81065	0.23705	-0.131603	9.63822	0.308007	-0.842903	6.80121	0.0289173
KP1_1163	eutC	ethanolamine ammonia-lyase small subunit	0.0535513	10.3609	0.864418	-0.260093	10.1598	0.00454162	-0.601877	7.39328	0.0842745
KP1_1164	eutB	ethanolamine ammonia-lyase large subunit	0.0144344	6.97877	1	0.236366	7.04337	0.194973	0.334173	4.23005	0.80727
KP1_1165	yhfM	putative amino acid/amine transport protein	-0.0445067	7.054	1	0.087801	7.07316	0.675805	-1.23393	4.23864	0.158915
KP1_1166	KP1_1166	hypothetical protein	0.682124	3.66313	0.605504	-0.597454	3.09855	0.511489	-4.95234	0.793078	0.7199
KP1_1167	ykfD	putative amino acid/amine transport protein	0.177799	6.96636	0.640227	0.208563	6.92907	0.200461	-1.43191	4.03472	0.166294
KP1_1168	mmuM	homocysteine methyltransferase	0.0159972	5.36709	1	0.180144	5.40414	0.595593	0.119284	2.65132	1
KP1_1169	tauA	taurine transport system periplasmic binding component	-0.0095248	6.87101	1	0.153342	6.90446	0.387833	0.294567	4.13147	0.862853
KP1_1171	tauB	taurine transport system ATP-binding component	-0.0261505	6.78068	1	-0.0627685	6.71849	0.815836	-0.945023	3.98067	0.551128
KP1_1172	tauC	taurine transport system permease component	-0.268311	6.10932	0.560124	-0.133892	6.13201	0.57759	-0.378609	3.46988	1
KP1_1173	tauD	2-oxoglutarate-dependent taurine dioxygenase	-0.0927065	6.12975	1	0.139052	6.19702	0.598582	-8.04516	3.34034	0.00427253
KP1_1174	KP1_1174	hypothetical protein	0.0732885	7.09013	1	0.259188	7.13716	0.13541	-0.401582	4.25584	0.895971
KP1_1175	hemB	delta-aminolevulinic acid dehydratase	-1.93984	1.15437	1	0.0315833	1.32145	1	-1.24548	-0.587613	1
KP1_1176	ampH	beta-lactamase/D-ala carboxypeptidase	-0.231653	7.39922	0.263051	0.048789	7.48864	0.787991	-0.863753	4.66778	0.437981
KP1_1177	KP1_1177	hypothetical isochorismatase family protein	-0.315729	6.28698	0.309556	-0.186266	6.30725	0.408927	-1.57579	3.62211	0.245252
KP1_1178	sbmA	putative ABC superfamily transporter	0.00639684	7.7582	1	0.113817	7.76641	0.514374	-0.015537	4.97775	1
KP1_1179	KP1_1179	hypothetical protein	-0.0174066	7.46571	1	0.105055	7.47918	0.523311	-0.828068	4.63521	0.467753
KP1_1180	KP1_1180	hypothetical protein	-0.253517	4.32416	0.962655	0.532654	4.66465	0.112736	0.526238	1.80441	1
KP1_1181	KP1_1181	hypothetical protein	NA	NA	NA	NA	NA	NA	NA	NA	NA
KP1_1182	ddl	D-alanylalanine synthetase	-0.31888	5.71668	0.542426	0.0165749	5.83271	1	-7.73323	3.0565	0.0183799
KP1_1183	KP1_1183	putative inner membrane protein	-0.0441953	6.43773	1	-0.166654	6.33474	0.557733	-0.282119	3.68694	1
KP1_1184	KP1_1184	putative permease	0.00345253	8.09304	1	0.0638924	8.0755	0.684895	-1.08922	5.21201	0.155991
KP1_1185	KP1_1185	hypothetical protein	0.122979	9.4899	0.392625	-0.0853405	9.33524	0.501024	-0.600363	6.52736	0.207524
KP1_1186	phoA	alkaline phosphatase	0.0506646	9.96305	0.878734	-0.338502	9.72934	0.000445791	-0.206141	7.09495	0.707123
KP1_1187	KP1_1187	hypothetical protein	-0.0869721	6.94438	1	-0.287921	6.80937	0.228348	-0.1408	4.20943	1
KP1_1188	proC	pyrroline-5-carboxylate reductase	0.705896	5.28612	0.017692	-2.27576	4.19897	1.09e-08	-0.963578	2.18025	0.6907
KP1_1189	KP1_1189	hypothetical protein	0.324586	4.70133	0.847896	0.228627	4.59392	0.687102	-6.32928	1.82708	0.215729
KP1_1190	KP1_1190	hypothetical protein	-0.116325	7.28997	0.909144	0.0170269	7.31008	0.970133	-0.183413	4.55793	1
KP1_1191	KP1_1191	hypothetical protein	NA	NA	NA	1.89184	1.21453	1	NA	NA	NA
KP1_1192	aroL	shikimate kinase II	-0.125912	5.81728	1	-0.0682913	5.80811	0.850892	0.319492	3.1649	1
KP1_1193	KP1_1193	hypothetical protein	0.30318	2.62391	1	-0.267549	2.42137	0.9169	1.86376	0.244081	0.894679
KP1_1194	aroM	function unknown protein of aro operon	0.0909499	6.49556	1	0.806569	6.84926	2.29e-07	-0.0103675	3.69282	1
KP1_1195	KP1_1195	hypothetical protein	0.143191	2.36084	1	-0.897619	2.09911	0.548879	-3.58218	0.0325908	1
KP1_1196	rdgC	recombination associated protein	-0.152505	5.75726	0.976645	0.026145	5.78798	0.983827	-0.339581	3.07025	0.857528
KP1_1197	yajF	possible NAGC-like transcriptional regulator	-0.0407566	6.83758	1	0.110587	6.86511	0.5631	-0.428783	4.06073	0.644353
KP1_1198	sbcC	ATP-dependent dsDNA exonuclease	0.0144973	7.58657	1	0.0529987	7.55953	0.787991	0.254287	4.8332	0.847745
KP1_1199	sbcD	ATP-dependent dsDNA exonuclease	0.11319	7.15161	1	-0.0117393	7.0355	1	-0.240033	4.29806	1
KP1_1200	phoB	positive response regulator for pho regulon	-0.100606	6.96963	0.960189	0.00913712	6.97749	1	-0.600072	4.21028	0.505527
KP1_1201	phoR	positive and negative sensor protein for pho regulon	-0.0531801	7.1228	1	-0.0963702	7.05284	0.64731	0.166222	4.3866	1
KP1_1203	brnQ	branched chain amino acid transport system II carrier protein	0.0110765	7.68553	1	0.156338	7.71233	0.310914	-0.0458555	4.89943	1
KP1_1204	proY	putative proline transporter	-0.0800514	5.9734	1	-0.143713	5.89774	0.629435	-0.139287	3.25189	1
KP1_1205	malZ	maltodextrin glucosidase	0.0273478	7.90484	1	0.0506548	7.86708	0.77673	-0.888004	5.03032	0.273852
KP1_1206	KP1_1206	putative LysR-family transcriptional regulator	0.103156	7.99968	0.84821	0.021769	7.90775	0.950039	0.745219	5.28253	0.187973
KP1_1207	KP1_1207	isochorismatase family protein	0.0763343	9.56665	0.74502	-0.265876	9.35144	0.00494467	-0.843928	6.58921	0.046196
KP1_1209	KP1_1209	putative transport protein	0.238732	5.90473	0.750507	0.32857	5.90029	0.158932	-7.64214	2.97492	0.0188084
KP1_1210	KP1_1210	hypothetical protein	-0.101959	7.74635	0.888312	-0.0290855	7.73833	0.894967	-0.796565	4.9533	0.389217
KP1_1211	KP1_1211	putative type II fructose-1,6-bisphosphate aldolase	0.00461686	10.7717	1	-0.178952	10.633	0.0847742	-0.409969	7.85636	0.287066
KP1_1212	KP1_1212	putative kinase	0.00513298	11.2714	1	-0.161793	11.1411	0.0673071	-0.537108	8.30667	0.0849984
KP1_1213	KP1_1213	putative sugar-specific permease	-0.0597516	10.6343	0.864418	-0.202808	10.5191	0.0294064	-0.669597	7.69801	0.0258695
KP1_1214	KP1_1214	putative lactose/cellobiose-specific PTS family enzyme IIB component	0.15882	8.42948	0.39198	0.0348382	8.30985	0.858316	-0.509136	5.49254	0.543922
KP1_1215	KP1_1215	putative phosphoenolpyruvate-dependent sugar PTS family enzyme IIA component	-0.0189649	9.45268	1	0.000533497	9.41576	1	-0.509374	6.57877	0.29405
KP1_1217	KP1_1217	hypothetical protein	0.281308	6.26603	0.662227	-0.452435	5.86708	0.0527328	-1.23359	3.31248	0.479492
KP1_1218	KP1_1218	putative thiol-alkyl hydroperoxide reductase	0.0146474	8.53756	1	-0.0121428	8.47712	0.988389	-0.381521	5.69448	0.627938
KP1_1219	yajB	putative glycoprotein	-0.0782962	6.80478	1	0.265921	6.93288	0.0975666	-1.98672	3.99718	0.0920811
KP1_1220	KP1_1220	hypothetical protein	0.177375	3.18207	1	-0.420718	2.94114	0.641614	-4.70093	0.619083	0.894372
KP1_1221	queA	S-adenosylmethionine:tRNA ribosyltransferase-isomerase	-0.190388	5.10495	0.999295	-0.136929	5.09096	0.788575	-0.277407	2.47554	0.977082
KP1_1222	tgt	queuine tRNA-ribosyltransferase	-0.571426	5.29898	0.242693	0.642222	5.85123	0.00279946	-0.639229	2.7984	0.716794
KP1_1223	yajC	preprotein translocase auxillary subunit	1.8134	1.1543	1	NA	NA	NA	NA	NA	NA
KP1_1225	secD	preprotein translocase SecD subunit	-1.93912	1.15433	1	-1.85765	1.21411	1	-1.22962	-0.588942	1
KP1_1226	secF	preprotein translocase SecF subunit	2.5921	1.26118	1	NA	NA	NA	6.70531	-0.460312	0.434359
KP1_1227	KP1_1227	hypothetical protein	0.287315	4.56256	0.892524	0.141461	4.44496	0.842271	-0.445593	1.75593	0.996602
KP1_1228	KP1_1228	putative DeoR-family transcriptional regulator	0.363479	5.29879	0.605896	0.683463	5.41982	0.00858409	-0.187261	2.38973	1
KP1_1229	tsx	nucleoside channel/receptor of phage T6 and colicin K	0.130664	7.08582	0.864418	0.108633	7.02428	0.535589	-1.17044	4.18467	0.402672
KP1_1230	yajI	hypothetical lipoprotein	0.0133979	6.91555	1	0.497426	7.12862	0.000509969	-0.068849	4.14318	1
KP1_1231	KP1_1231	hypothetical protein	0.763029	1.84633	1	-3.15047	1.42055	0.387833	-2.34318	-0.382867	1
KP1_1232	ribD	bifunctional diaminohydroxyphosphoribosylaminopyrimidine deaminase/ 5-amino-6-(5-phosphoribosylamino) uracil reductase	NA	NA	NA	NA	NA	NA	6.76278	-0.4602	0.321628
KP1_1233	ribH	riboflavin synthase beta subunit	NA	NA	NA	NA	NA	NA	NA	NA	NA
KP1_1234	nusB	transcription antitermination protein	NA	NA	NA	NA	NA	NA	NA	NA	NA
KP1_1235	thiL	thiamine monophosphate kinase	-1.93984	1.15437	1	0.818113	1.42059	1	4.49545	-0.470584	0.79794
KP1_1236	pgpA	phosphatidylglycerophosphatase	-0.226427	4.3603	1	0.0322459	4.43337	1	-6.2363	1.75749	0.281752
KP1_1237	yajO	putative NAD(P)H-dependent xylose reductase	-0.135009	6.44553	0.970374	0.0455934	6.489	0.908282	-0.649631	3.72025	0.636313
KP1_1238	dxs	1-deoxy-D-xylulose-5-phosphate synthase	1.1551	1.45382	1	-1.86001	1.21431	1	6.46122	-0.159709	0.0787027
KP1_1239	ispA	geranyltranstransferase	NA	NA	NA	NA	NA	NA	NA	NA	NA
KP1_1240	xseB	exodeoxyribonuclease VII small subunit	NA	NA	NA	NA	NA	NA	NA	NA	NA
KP1_1241	thiI	thiamine biosynthesis protein	0.478347	4.00842	0.738149	1.07828	4.29473	0.00332241	0.285338	1.19948	1
KP1_1243	KP1_1243	hypothetical protein	-0.156081	5.03127	1	-0.363438	4.90611	0.280077	-0.177522	2.39083	0.958727
KP1_1244	thiJ	4-methyl-5(beta-hydroxyethyl)-thiazole monophosphate biosynthesis enzyme	0.28423	6.58263	0.299813	0.135654	6.44753	0.582666	-0.977484	3.62254	0.501751
KP1_1245	apbA	2-dehydropantoate 2-reductase	0.000200399	5.29287	1	0.358218	5.42768	0.197002	0.917499	2.62838	0.684733
KP1_1246	KP1_1246	conserved hypothetical protein	0.212576	5.81161	0.803488	-0.289407	5.52301	0.265069	0.48557	2.99048	1
KP1_1247	yajR	hypothetical major facilitator family transport protein	0.230659	6.33577	0.655197	-0.738273	5.86046	0.00243696	-1.3552	3.4162	0.190325
KP1_1248	KP1_1248	oxidoreductase	0.11407	6.04178	1	0.123974	5.99544	0.639953	-0.524976	3.21081	0.977082
KP1_1250	pcaK	4-hydroxybenzoate transporter	-0.0733046	8.05002	0.953762	0.0869394	8.08356	0.598376	-1.08363	5.20922	0.157046
KP1_1251	KP1_1251	xylose isomerase-like TIM barrel	0.0388412	7.08193	1	0.0503138	7.03822	0.814128	-1.21361	4.22266	0.184823
KP1_1252	KP1_1252	hypothetical protein	-0.0524237	7.33296	1	0.0897328	7.36006	0.654586	-0.937475	4.52772	0.447668
KP1_1253	KP1_1253	conserved hypothetical protein	-0.151679	5.63421	0.98831	0.12287	5.72337	0.676615	0.168917	2.98038	1
KP1_1254	KP1_1254	putative electron transfer flavoprotein-NAD/FAD/quinone oxidoreductase	-0.060763	7.36674	1	-0.0135874	7.34712	0.996866	-0.393558	4.59578	0.808209
KP1_1255	KP1_1255	shikimate/quinate 5-dehydrogenase	-0.23496	5.66764	0.904319	0.81227	6.17804	0.00303217	0.657362	3.08005	0.885712
KP1_1256	KP1_1256	putative IclR-family bacterial regulatory protein	-0.13237	5.59316	1	0.417645	5.82936	0.11713	-0.781377	2.89823	0.609169
KP1_1257	KP1_1257	hypothetical protein	-0.0303153	5.3298	1	-1.06691	4.89403	0.00055902	0.148033	2.62718	1
KP1_1258	cyoE	protoheme IX farnesyltransferase	0.146614	3.28684	1	-3.85546	2.55793	0.000165829	0.932781	0.762076	1
KP1_1259	cyoD	cytochrome o ubiquinol oxidase subunit IV	0.102682	2.88018	1	-2.05993	2.37194	0.041611	-4.35057	0.412133	1
KP1_1260	cyoC	cytochrome o ubiquinol oxidase subunit III	0.592433	4.1541	0.508792	-2.93522	3.15773	7.66e-06	0.174559	1.26962	1
KP1_1261	cyoB	cytochrome o ubiquinol oxidase subunit I	0.322985	6.45033	0.229075	-1.76342	5.63112	4.24e-15	-2.39364	3.45403	0.0803913
KP1_1262	cyoA	cytochrome o ubiquinol oxidase subunit II	0.47442	8.69229	2.93e-08	-1.25695	7.89071	1.68e-17	-2.00745	5.48306	0.00310057
KP1_1263	ampG	beta-lactamase synthesis regulator/muropeptide transporter	-0.161798	7.51868	0.575255	0.18646	7.64766	0.169701	0.146618	4.83944	0.998558
KP1_1264	KP1_1264	conserved hypothetical protein	-0.42514	4.55187	0.640227	0.142577	4.77107	0.694758	-0.797931	2.04253	0.79794
KP1_1266	KP1_1266	hypothetical protein	-0.35393	5.11233	0.648125	0.151005	5.30762	0.64731	-1.3592	2.52482	0.564317
KP1_1267	bolA	possible regulator of murein genes	0.152829	4.72098	1	0.0455889	4.63174	1	-0.705556	1.95914	0.786814
KP1_1268	KP1_1268	hypothetical protein	NA	NA	NA	NA	NA	NA	NA	NA	NA
KP1_1269	tig	trigger factor	-0.0409628	6.26786	1	-0.0449173	6.22325	0.894643	0.376351	3.56451	0.867323
KP1_1270	clpP	ATP-dependent Clp protease proteolytic subunit	-0.903102	2.40829	0.960189	-0.909346	2.42032	0.3879	1.67191	0.358288	0.93751
KP1_1271	clpX	ATP-dependent protease ATP-binding subunit	-0.171474	6.05327	0.909252	-0.294446	5.95563	0.253204	3.15798	4.02177	1.07e-10
KP1_1272	lon	DNA-binding ATP-dependent protease La/heat shock K-protein	0.538611	6.53357	0.00178882	-2.8273	5.41459	4.15e-22	0.221903	3.48206	0.943215
KP1_1273	hupB	DNA-binding protein HU-beta	-0.0651815	2.73923	1	0.717866	3.03839	0.377706	-4.23704	0.353807	1
KP1_1274	ppiD	peptidyl-prolyl cis-trans isomerase D	0.102123	6.5255	0.976645	-0.161418	6.34771	0.443539	0.191019	3.72378	0.955231
KP1_1275	KP1_1275	hypothetical protein	0.0657552	2.62381	1	-3.01534	2.09877	0.0206146	-4.00995	0.23392	0.795917
KP1_1276	KP1_1276	hypothetical protein	-0.0536634	3.8633	1	0.0885518	3.88935	0.940316	10.1419	9.86044	7.75e-232
KP1_1277	ybaX	putative (aluminum) resistance protein	-0.0693335	6.85994	1	0.0268294	6.86364	0.973824	-0.470441	4.10312	0.79794
KP1_1278	ybaE	putative ABC transport system periplasmic binding component	0.0121331	7.36834	1	0.210279	7.42006	0.120568	-1.51558	4.4979	0.190436
KP1_1279	cof	Cof-like hydrolase	-0.075821	6.55207	1	-0.0714944	6.50874	0.842701	-0.153308	3.81898	1
KP1_1280	KP1_1280	putative cysteine synthase/cystathionine beta-synthase	-0.158857	6.20864	0.876954	-0.22161	6.14091	0.304595	-2.40754	3.46673	0.0864277
KP1_1281	ybaO	putative LRP-like transcriptional regulator	-0.0622358	5.61831	1	0.588105	5.90588	0.0254553	-1.73382	2.86184	0.309144
KP1_1282	mdlA	ATP-binding component of a transport system	-0.0831563	7.97461	0.944022	0.563735	8.27355	5.99e-06	0.596348	5.32912	0.45291
KP1_1283	mdlB	putative ATP-binding component of a transport system	-0.20995	5.34363	0.945508	-0.0432323	5.38445	0.945726	0.43838	2.75069	0.894808
KP1_1285	glnK	nitrogen regulatory protein P-II 2	-0.289256	5.59874	0.657211	-0.567203	5.45169	0.0661866	-0.864689	2.97412	0.469939
KP1_1286	amtB	probable ammonium transporter	-0.0395879	7.40069	1	-0.382938	7.19885	0.00678064	0.0018751	4.64775	1
KP1_1287	tesB	acyl-CoA thioesterase II	-0.126465	5.65345	1	-0.289934	5.53789	0.332888	0.196572	2.981	1
KP1_1288	ybaY	glycoprotein/polysaccharide metabolism	0.157788	6.8391	0.767457	-0.0486261	6.68359	0.924265	0.679316	4.05087	0.518314
KP1_1289	ybaZ	putative methyltransferase	0.102158	5.57135	1	-0.160811	5.39552	0.64731	-0.0239626	2.78093	1
KP1_1290	KP1_1290	putative dTDP-glucose pyrophosphorylase	-0.0735859	6.73674	1	0.172652	6.81525	0.386635	-0.929036	3.96203	0.337322
KP1_1292	KP1_1292	hypothetical protein	-0.0330826	9.62953	1	-0.456576	9.38724	2.78e-05	-0.970462	6.68433	0.0188084
KP1_1293	KP1_1293	hypothetical protein	-0.00878466	9.11307	1	-0.145465	9.00311	0.443051	-0.832315	6.20829	0.107639
KP1_1294	KP1_1294	putative GntR-family transcriptional regulator	0.0714223	7.29285	1	0.157721	7.28467	0.35721	-0.60224	4.43416	0.700982
KP1_1295	KP1_1295	hypothetical protein	0.0680336	6.2479	1	0.243211	6.28726	0.253522	-2.32759	3.39185	0.0944431
KP1_1296	KP1_1296	hypothetical protein	0.117542	6.55661	0.976645	0.337695	6.62343	0.069193	-1.05306	3.69127	0.643028
KP1_1298	KP1_1298	hypothetical protein	-0.111661	5.11233	1	-0.156918	5.05378	0.693003	5.71129	5.21462	1.19e-58
KP1_1299	KP1_1299	hypothetical protein	0.0130368	7.11692	1	-0.192538	6.96905	0.311864	-0.260968	4.31273	0.952482
KP1_1300	KP1_1300	putative transport ATP-binding protein	0.0704285	5.60849	1	0.254044	5.6538	0.422703	1.10505	2.91853	0.458118
KP1_1301	KP1_1301	hypothetical protein	0.512953	1.77595	1	0.0312108	1.68439	1	-2.38497	-0.378069	1
KP1_1302	KP1_1302	periplasmic maltose-binding protein	0.135569	7.1687	0.793863	-0.271329	6.92338	0.122912	-0.446064	4.29442	0.629553
KP1_1303	yvfL	putative maltodextrin transport permease	-0.016921	7.89571	1	0.0150773	7.86556	0.982948	-1.07603	5.03606	0.147967
KP1_1304	KP1_1304	putative binding-protein-dependent transport systems inner membrane component	-0.0445617	7.59256	1	0.359935	7.75272	0.00340016	-0.188756	4.81371	0.956896
KP1_1305	KP1_1305	putative galactosidase	-0.0243446	11.5085	1	-0.16183	11.3926	0.0697761	-0.408575	8.58683	0.14144
KP1_1306	KP1_1306	putative glycoside hydrolase	-0.0255395	10.0617	1	-0.175218	9.94266	0.069238	-0.508991	7.16593	0.193591
KP1_1307	ptsG	PTS transport protein	0.0743134	9.06957	0.84821	-0.259816	8.86019	0.0151176	-0.561033	6.15597	0.334888
KP1_1308	KP1_1308	maltoporin precursor	0.0203402	9.49477	1	0.0688308	9.47302	0.613846	-1.01723	6.53323	0.0181658
KP1_1309	KP1_1309	transcriptional repressor of lactose catabolism	-0.100585	5.82912	1	-0.0532421	5.81094	0.914451	-0.444283	3.12415	0.703575
KP1_1310	rpmE2	putative 50S ribosomal protein L31	-0.360938	5.36742	0.549892	0.0381611	5.51106	0.955821	-1.63226	2.76782	0.346169
KP1_1311	rpmJ2	putative 50S ribosomal protein L36	0.187602	4.40729	1	-0.00980947	4.26819	1	-0.302248	1.65558	1
KP1_1312	KP1_1312	acetyltransferase	-0.110559	6.61536	0.980265	0.00377008	6.62856	1	-1.81665	3.84285	0.157046
KP1_1313	KP1_1313	putative GntR-family bacterial regulatory protein	0.140797	7.14723	0.844323	0.336676	7.19412	0.0324337	-0.632647	4.24882	0.520547
KP1_1314	KP1_1314	hypothetical protein	-0.911841	2.73953	0.682692	-0.853494	2.76163	0.304172	2.70158	0.739241	0.327134
KP1_1316	maa	maltose O-acetyltransferase	-0.0131079	8.33293	1	-0.193465	8.19612	0.148057	-0.69441	5.47174	0.364692
KP1_1317	hha	haemolysin expression modulating protein	0.575718	7.91057	5.89e-08	-3.16607	6.71155	5.27e-59	-1.74109	4.70325	0.0240685
KP1_1318	KP1_1318	hypothetical protein	0.382535	8.26628	0.00013012	-1.47581	7.46116	6.37e-34	-1.22001	5.16979	0.0581101
KP1_1319	acrB	acriflavine resistance protein B	0.213606	6.10449	0.774088	-0.395322	5.773	0.128485	-2.10587	3.19043	0.129678
KP1_1320	acrA	acriflavine resistance protein A	-0.0794611	5.29318	1	-0.623344	5.02822	0.030729	-0.420245	2.59489	0.957713
KP1_1321	acrR	acrAB operon repressor	-0.0302836	6.31892	1	0.425157	6.50825	0.0105657	-8.2094	3.49141	0.00190116
KP1_1322	kefA	putative small-conductance mechanosensitive channel	-0.0701523	8.31899	0.962856	-0.108075	8.25245	0.445547	-0.356893	5.52149	0.657732
KP1_1323	KP1_1323	putative transposase	-0.0404735	6.90589	1	0.028721	6.89786	0.999492	0.372971	4.1988	0.783063
KP1_1324	KP1_1324	hypothetical protein	NA	NA	NA	NA	NA	NA	NA	NA	NA
KP1_1325	priC	primosomal replication protein N''	0.0155236	5.06837	1	-1.61361	4.47849	6.67e-06	-6.88528	2.30213	0.181979
KP1_1326	KP1_1326	conserved hypothetical protein	0.0256277	5.10481	1	0.212793	5.15599	0.67817	-0.178574	2.38077	1
KP1_1327	apt	adenine phosphoribosyltransferase	0.275918	6.52648	0.575255	-0.138978	6.2631	0.657292	-0.503239	3.58516	0.7943
KP1_1328	dnaX	DNA polymerase III subunits gamma and tau	NA	NA	NA	NA	NA	NA	5.76584	-0.577354	0.574115
KP1_1329	KP1_1329	hypothetical protein	-0.935166	2.84644	0.660314	0.323142	3.26989	0.727238	-4.75246	0.661293	0.89485
KP1_1330	recR	recombination protein	-0.26021	4.90507	0.881699	0.0209167	4.99638	1	-6.85757	2.27668	0.168596
KP1_1331	htpG	heat shock protein 90	-1.02973	6.00669	2.62e-09	1.47261	7.29638	5.1e-18	1.10723	3.79334	0.196508
KP1_1334	adk	adenylate kinase	NA	NA	NA	NA	NA	NA	NA	NA	NA
KP1_1335	hemH	ferrochelatase	-1.93984	1.15437	1	-1.86001	1.21431	1	-1.24548	-0.587613	1
KP1_1336	gsk	inosine-guanosine kinase	-0.0236718	7.00148	1	-0.217759	6.86388	0.250012	-0.838793	4.193	0.410653
KP1_1337	ybaL	putative transport protein	-0.0930469	6.45436	1	-0.0997277	6.41034	0.676405	0.628168	3.80231	0.79794
KP1_1338	fsr	fosmidomycin resistance protein	-0.0407643	7.13457	1	-0.247697	6.99133	0.127545	1.01043	4.50565	0.122451
KP1_1339	ushA	UDP-sugar hydrolase	0.0408248	7.86111	1	0.0104619	7.79797	1	-0.832638	4.98903	0.36205
KP1_1341	KP1_1341	hypothetical protein	-0.084081	3.73974	1	-0.707353	3.49115	0.201545	-5.49821	1.16788	0.530862
KP1_1342	ybaP	putative ligase	-0.193242	5.62358	0.887203	-0.295064	5.53907	0.282708	-0.245789	2.96746	0.980593
KP1_1343	ybaR	copper-transporting P-type ATPase	0.0486025	7.89337	1	0.0200718	7.82835	0.941054	-0.571534	5.03004	0.574115
KP1_1344	cueR	copper responsive transcription regulator	-0.19056	4.83758	1	-0.434607	4.70336	0.18408	-6.75005	2.1839	0.136525
KP1_1345	KP1_1345	hypothetical protein	-0.12537	4.36036	1	0.0391831	4.3952	1	-0.428618	1.75026	1
KP1_1346	ybbK	putative protease	0.160617	6.97081	0.718836	0.218934	6.94764	0.219716	-0.230029	4.09964	1
KP1_1347	ybbL	putative ATP-binding component of a transport system	-0.0795642	9.08868	0.774088	-0.262112	8.95601	0.0376397	-1.04996	6.193	0.0346656
KP1_1348	ybbM	putative metal resistance transporter	-0.0239238	7.87308	1	-0.0234695	7.82355	0.943652	-0.725474	5.03405	0.456642
KP1_1349	ybbN	putative thioredoxin protein	-0.114263	6.27202	0.990265	0.0259404	6.2993	0.981001	-2.45664	3.51182	0.0646736
KP1_1350	ybbO	short chain dehydrogenase	0.0276652	6.03135	1	0.0453344	5.99662	0.941539	-7.89531	3.20361	0.00882275
KP1_1352	tesA	acyl-CoA thioesterase I	0.0700252	5.91331	1	-0.105228	5.78086	0.757346	-7.73263	3.05739	0.0242054
KP1_1353	ybbA	hypothetical ABC transport system ATP-binding component	0.140763	5.2798	1	0.188897	5.2525	0.579007	-1.2736	2.45411	0.578825
KP1_1354	ybbP	putative oxidoreductase	-0.0633693	7.66599	1	0.0667288	7.68151	0.71262	6.00271	9.70321	1.05e-102
KP1_1355	KP1_1355	putative outer membrane protein	-0.0221972	7.99927	1	-0.317645	7.81594	0.0221332	-0.270491	5.20044	0.879185
KP1_1356	ybbB	putative capsule anchoring protein	0.0779512	7.09002	1	0.0811065	7.04236	0.65294	0.255397	4.30173	0.890588
KP1_1357	allS	transcriptional regulator	0.00694531	6.49014	1	0.117882	6.49862	0.611522	-0.310365	3.70816	0.825839
KP1_1359	allA	allA	-0.0308937	5.56854	1	-0.170784	5.46364	0.593105	-0.703099	2.83618	0.804731
KP1_1360	allR	allR	-0.0918022	5.06154	1	-0.148286	4.99668	0.738918	0.362009	2.41603	1
KP1_1361	gcl	glyoxylate carboligase	0.000809745	8.84444	1	0.127177	8.8604	0.275561	2.46278	7.19579	3.99e-31
KP1_1362	hyi	glyoxylate-induced protein	0.0421617	9.58142	1	-0.0406374	9.49316	0.786011	0.624951	6.95453	0.0558892
KP1_1363	glxR	putative oxidoreductase	-0.0392896	10.8101	1	-0.260516	10.6557	0.00409786	4.10163	11.143	2.04e-88
KP1_1364	KP1_1364	probable metabolite transport protein	0.042	10.7643	0.892524	-0.0872974	10.6493	0.363829	-0.543837	7.79708	0.0742103
KP1_1365	ybbW	putative allantoin permease	-0.0202553	10.982	1	-0.128918	10.8804	0.174403	-0.875607	7.96414	0.00131578
KP1_1367	allB	allantoinase	-0.0910744	8.98471	0.685497	0.0655721	9.01528	0.620795	-1.88362	6.04331	0.000161803
KP1_1368	ybbY	putative purine permease	0.0375092	10.0711	0.989014	0.0475239	10.0276	0.712745	-0.680393	7.11172	0.0651258
KP1_1369	glxK	glycerate kinase	0.106427	7.7976	0.921985	-0.221128	7.59162	0.142328	-1.58787	4.86283	0.0782388
KP1_1371	KP1_1371	putative glyoxylate utilization gene	0.0173988	10.0416	1	-0.251348	9.86482	0.00867927	-0.723502	7.08604	0.0502741
KP1_1372	allC	allantoate amidohydrolase	-0.044339	9.11464	1	-0.027014	9.07278	0.878534	-0.862609	6.21616	0.0803913
KP1_1373	ylbC	putative malate dehydrogenase	-0.0249973	9.87635	1	0.0288869	9.85401	0.839087	-0.181427	7.05307	0.774337
KP1_1375	fdrA	multicopy suppressor	-0.153955	8.43126	0.34171	-0.0616537	8.43217	0.658182	-0.980833	5.61746	0.123136
KP1_1376	ylbE	putative cytoplasmic protein	-0.0503761	7.41281	1	0.133128	7.46156	0.48041	-1.28867	4.58796	0.0916501
KP1_1377	ylbF	putative cytoplasmic protein	0.198153	6.33871	0.693782	0.274655	6.32281	0.146298	0.629519	3.51803	0.644855
KP1_1378	arcC	putative carbamate kinase	-0.00390876	6.49585	1	0.114829	6.51407	0.710797	-1.06408	3.69778	0.395559
KP1_1379	purK	phosphoribosylaminoimidazole carboxylase	0.27097	5.88357	0.67947	0.386978	5.89482	0.149978	0.908716	3.06651	0.645544
KP1_1380	purE	phosphoribosylaminoimidazole carboxylase catalytic subunit	0.140845	5.91666	0.980265	-0.0660278	5.7673	0.887907	0.0282313	3.10429	1
KP1_1381	KP1_1381	hypothetical protein	0.121749	5.59434	1	-0.476198	5.28592	0.136444	-0.0793895	2.81288	1
KP1_1382	ybbF	UDP-2,3-diacylglucosamine hydrolase	-0.924274	1.36076	1	-2.64443	1.32104	0.64731	3.85136	-0.372459	0.574115
KP1_1383	ppiB	peptidyl-prolyl cis-trans isomerase B	NA	NA	NA	NA	NA	NA	NA	NA	NA
KP1_1384	cysS	cysteinyl-tRNA synthetase	-1.93984	1.15437	1	-1.86001	1.21431	1	-1.24548	-0.587613	1
KP1_1385	KP1_1385	putative outer membrane protein	0.0993661	7.15613	0.924256	-0.0744433	7.01957	0.717307	1.00268	4.4506	0.232768
KP1_1386	KP1_1386	putative inner membrane protein	-0.189872	6.29878	0.800272	0.11495	6.39904	0.694917	-0.534403	3.60826	0.738595
KP1_1387	ybcI	putative membrane-bound metal-dependent hydrolase	0.0421035	6.24199	1	-0.00566197	6.17509	1	-2.34202	3.40722	0.0920811
KP1_1389	KP1_1389	hypothetical protein	0.461015	3.18152	0.98831	-0.147094	2.90656	0.947502	1.24384	0.576483	0.935085
KP1_1391	folD	5,10-methylene-tetrahydrofolate dehydrogenase/cyclohydrolase	1.8134	1.1543	1	NA	NA	NA	NA	NA	NA
KP1_1392	KP1_1392	hypothetical protein	0.0492472	5.27957	1	0.698196	5.57041	0.0167667	0.245412	2.54353	1
KP1_1393	KP1_1393	hypothetical protein	-0.312548	3.15459	1	-2.25657	2.72356	0.00704125	0.855034	0.807495	1
KP1_1394	KP1_1394	hypothetical protein	0.0245995	9.81209	1	0.376293	9.95071	2.74e-05	3.12999	9.03183	1.68e-15
KP1_1395	KP1_1395	hypothetical protein	0.0311198	8.07052	1	-0.195487	7.91323	0.14983	-1.41306	5.15957	0.0666879
KP1_1396	KP1_1396	hypothetical protein	-0.0955735	5.90127	1	0.0326866	5.92036	0.962874	-0.479582	3.18589	0.733777
KP1_1397	KP1_1397	hypothetical protein	0.310196	4.20885	0.909144	0.270821	4.14319	0.615376	-0.037832	1.43987	1
KP1_1398	KP1_1398	putative citrate synthase	0.00309014	7.69142	1	0.180786	7.7349	0.190689	-0.0500447	4.90863	1
KP1_1399	KP1_1399	hypothetical protein	0.219089	6.6522	0.605896	0.108372	6.54248	0.679212	0.63865	3.82792	0.588667
KP1_1400	KP1_1400	putative transcriptional regulator	-0.0492712	9.46305	0.980265	-0.305356	9.29536	0.00288097	-0.697847	6.57248	0.146815
KP1_1401	KP1_1401	putative fimbrial-like protein	-0.0330985	9.00483	1	0.0320261	8.99216	0.871861	-0.551453	6.15112	0.339878
KP1_1402	KP1_1402	probable pilin chaperone	0.26579	6.62083	0.332429	0.200036	6.53303	0.490653	-1.6127	3.65332	0.127522
KP1_1403	KP1_1403	putative outer membrane protein	0.0882339	8.205	0.854229	0.0452628	8.13121	0.810879	0.00554476	5.37411	1
KP1_1404	KP1_1404	putative fimbrial biogenesis outer membrane usher protein	0.0470195	9.16203	1	-0.0453727	9.06804	0.786827	3.25961	8.37184	2.05e-68
KP1_1405	KP1_1405	putative GNAT-family acetyltransferase	-0.0125405	10.026	1	-0.110471	9.92889	0.265613	-0.805902	7.07238	0.0340397
KP1_1406	KP1_1406	lipid A biosynthesis lauroyl acyltransferase	0.166647	8.27159	0.357461	0.0923038	8.17854	0.549738	-0.883724	5.30822	0.25571
KP1_1407	KP1_1407	hypothetical protein	-0.0318158	6.84184	1	-0.125947	6.7481	0.572472	-1.00444	4.03056	0.288777
KP1_1408	cadC	transcriptional activator of cad operon	-0.0731049	11.2113	0.278991	0.250233	11.3297	0.00167692	-0.539006	8.28666	0.0720473
KP1_1409	cadB	lysine/cadaverine transport protein	-0.139014	11.0933	0.0197336	0.355666	11.3028	6.77e-06	-0.548507	8.20239	0.0423285
KP1_1410	cadA	lysine decarboxylase 1	-0.0222058	9.18054	1	-0.081913	9.10138	0.499336	-0.602609	6.30119	0.271416
KP1_1412	yjdL	putative POT family di-/tripeptide transport protein	-0.0856937	7.35236	0.976645	-0.180423	7.26118	0.227376	-0.552698	4.57491	0.669157
KP1_1414	lysS	lysyl-tRNA synthetase	0.113372	7.43717	0.837855	-0.125047	7.26703	0.455044	-1.94295	4.49879	0.104105
KP1_1415	KP1_1415	hypothetical protein	0.0108376	8.32181	1	-0.424587	8.07165	0.000710947	1.69031	5.99799	4.3e-08
KP1_1416	KP1_1416	hypothetical protein	0.0464749	7.53319	1	-0.498464	7.23447	0.000931147	-0.85615	4.66193	0.481894
KP1_1417	KP1_1417	hypothetical protein	-0.158141	7.83771	0.506803	-0.0775926	7.83446	0.696657	-0.918673	5.05795	0.262665
KP1_1418	KP1_1418	putative oxidoreductase	-0.142098	6.62942	0.867744	-0.012439	6.64991	1	-0.850412	3.89595	0.636036
KP1_1419	KP1_1419	putative oxidoreductase	-0.0963082	6.06137	1	-0.414465	5.87882	0.0539365	-0.656154	3.32921	0.681629
KP1_1420	KP1_1420	putative oxidoreductase	-0.0763657	6.8732	1	0.0687268	6.8978	0.766041	-1.47735	4.07642	0.175321
KP1_1421	KP1_1421	hypothetical protein	0.155781	6.6143	0.882645	0.189897	6.58553	0.431061	-0.366921	3.76102	0.959542
KP1_1422	mocB	putative rhizopine uptake ABC transport system periplasmic solute-binding protein precursor	0.0283074	6.21609	1	0.0074497	6.16607	1	1.73058	3.65335	0.0172544
KP1_1423	KP1_1423	putative ABC transporter	-0.0174109	8.38872	1	-0.109831	8.29474	0.485027	-0.865777	5.51529	0.214438
KP1_1424	KP1_1424	sugar ABC transport system permease component	-0.104508	8.45462	0.793863	-0.0182054	8.44742	0.957799	-1.35085	5.58396	0.0383187
KP1_1426	KP1_1426	hypothetical protein	-0.0461353	5.24278	1	0.300709	5.37401	0.310914	0.625556	2.59084	0.934633
KP1_1428	KP1_1428	putative LacI-family bacterial regulatory protein	0.362717	5.83208	0.338145	-0.111448	5.536	0.823537	-0.166149	2.89063	1
KP1_1429	KP1_1429	sucrose-6-phosphate hydrolase	0.0553682	7.97668	1	0.132636	7.96349	0.34313	-1.29897	5.05848	0.121769
KP1_1431	KP1_1431	sucrose-specific enzyme II	0.00787704	7.81406	1	-0.309768	7.6197	0.03207	-1.65711	4.92201	0.0135044
KP1_1432	KP1_1432	sucrose porin	-0.021583	7.45938	1	-0.0181895	7.41434	0.973423	-2.04175	4.58989	0.0725012
KP1_1433	KP1_1433	hypothetical protein	NA	NA	NA	NA	NA	NA	NA	NA	NA
KP1_1434	KP1_1434	fructokinase	0.25437	6.29878	0.582532	-0.0235294	6.106	1	0.505189	3.4501	0.784089
KP1_1435	KP1_1435	hypothetical protein	-0.313489	4.27401	0.881699	-0.633857	4.12791	0.153248	0.556616	1.78201	1
KP1_1436	KP1_1436	hypothetical protein	-0.0156167	10.2424	1	-0.0309639	10.1869	0.80355	-0.47502	7.34142	0.240481
KP1_1437	KP1_1437	conserved hypothetical protein	0.00391195	9.29491	1	-0.372923	9.07069	7.6e-05	2.68368	7.9818	2.12e-47
KP1_1438	KP1_1438	putative secretion protein HlyD	0.00134201	7.30682	1	0.230186	7.37479	0.165519	-0.877256	4.47053	0.501751
KP1_1439	KP1_1439	putative siderophore ABC transport system ATP-binding subunit	-0.179668	6.42384	0.782931	0.180317	6.56157	0.42166	0.499117	3.80197	0.79245
KP1_1440	KP1_1440	putative FecCD-family membrane transport protein	-0.182589	6.659	0.718836	0.37107	6.89413	0.0140827	0.273752	4.00272	0.899087
KP1_1441	yiuA	putative periplasmic substrate-binding transport protein	0.0858836	7.33254	0.970552	-0.213969	7.13529	0.220466	-1.43307	4.42437	0.101507
KP1_1442	KP1_1442	hypothetical protein	-0.800262	2.88006	0.84338	-2.96043	2.55636	0.00444443	-4.69399	0.650993	0.897136
KP1_1443	KP1_1443	hypothetical protein	0.0741893	7.39953	0.98831	-0.203492	7.21489	0.190004	-2.50682	4.47194	0.0118504
KP1_1444	KP1_1444	integral membrane protein-like protein	0.00469878	7.19896	1	0.215269	7.25916	0.142798	-0.548648	4.38724	0.780227
KP1_1445	KP1_1445	hypothetical protein	0.11246	4.00811	1	-0.572988	3.70175	0.398207	-5.66388	1.31106	0.44458
KP1_1447	KP1_1447	hypothetical protein	0.158831	6.59225	0.867744	-1.11115	6.02339	2.64e-05	-1.05238	3.69041	0.625424
KP1_1448	KP1_1448	aminobenzoyl-glutamate utilization protein	0.072712	9.07216	0.833187	-0.010704	8.97957	0.981951	-0.563792	6.15615	0.315051
KP1_1449	KP1_1449	putative bacterial extracellular solute-binding protein	0.0583131	7.86281	1	0.14633	7.85866	0.322442	0.659402	5.14865	0.333005
KP1_1450	KP1_1450	putative aldo/keto reductase	0.092429	6.34125	1	0.202939	6.34413	0.333248	0.380968	3.55365	0.902986
KP1_1451	KP1_1451	conserved hypothetical protein	-0.197254	8.04008	0.243559	-0.0914934	8.04769	0.538976	-0.307128	5.32198	0.807723
KP1_1452	KP1_1452	putative 3-ketoacyl-(acyl-carrier-protein) reductase	-0.159388	6.08353	0.930949	0.888484	6.61533	2.39e-06	0.864818	3.48044	0.47145
KP1_1453	KP1_1453	putative arylsulfatase	-0.0210784	8.12533	1	0.0571739	8.11567	0.73633	0.339165	5.40277	0.675929
KP1_1454	KP1_1454	putative iron-sulfur modifier protein	-0.0115442	8.84141	1	0.0657069	8.83482	0.651812	-0.933793	5.94289	0.0956465
KP1_1455	moaR	putative bacterial regulatory protein	0.0367501	8.91905	1	-0.180925	8.76388	0.154153	-1.26495	5.95984	0.0152133
KP1_1456	moaG	putative MFS-type transporter	0.194549	6.44486	0.749645	0.502417	6.56189	0.00860953	-2.46807	3.52094	0.0561596
KP1_1457	KP1_1457	putative deacetylase	0.0561438	6.47762	1	-0.661186	6.1228	0.000543775	0.202741	3.71191	1
KP1_1458	KP1_1458	hypothetical protein	-0.0277936	7.04703	1	-0.351711	6.85113	0.0239794	-0.896728	4.23393	0.306516
KP1_1459	KP1_1459	putative amino acid/amine transport protein	-0.127105	7.36567	0.814875	0.000927548	7.38188	1	-1.26416	4.57237	0.268303
KP1_1461	KP1_1461	hypothetical protein	0.0141817	5.63363	1	-0.0731147	5.54852	0.908863	-0.739052	2.86901	0.717949
KP1_1462	KP1_1462	hypothetical protein	-0.0664582	6.99546	1	-0.120878	6.92526	0.537306	-1.18149	4.19541	0.412238
KP1_1463	KP1_1463	putative aldehyde dehydrogenase	-0.0338829	7.68013	1	-0.134808	7.58631	0.401112	-0.403766	4.88331	0.790156
KP1_1465	KP1_1465	putative periplasmic protein	-0.0209007	7.87281	1	-0.213478	7.73223	0.107008	-1.04416	5.01318	0.252336
KP1_1466	KP1_1466	putative TonB-dependent receptor	0.100349	8.47937	0.774088	0.0876217	8.42408	0.536789	-0.277132	5.60716	0.803114
KP1_1467	KP1_1467	putative phenylalanine-specific permease	0.0246804	6.86233	1	-0.241064	6.69027	0.152819	-2.97976	3.9909	0.0131962
KP1_1469	nupG	putative nucleoside H+ symporter	0.100659	7.36586	0.905504	0.157257	7.34273	0.338392	-0.662742	4.48795	0.613654
KP1_1471	KP1_1471	putative xylose isomerase-like TIM barrel	0.11514	5.49282	1	0.0190546	5.40052	1	0.0471997	2.71464	1
KP1_1472	KP1_1472	putative NADH-dependent dehydrogenase	-0.0601576	7.71804	1	-0.0868556	7.65781	0.614873	-1.32408	4.87355	0.145513
KP1_1473	KP1_1473	hypothetical protein	0.134964	4.62371	1	0.0805127	4.53952	0.939083	-6.34886	1.84519	0.327447
KP1_1474	KP1_1474	putative LacI-family bacterial regulatory protein	-0.0762453	6.70661	1	0.246885	6.82475	0.189411	-1.88887	3.90841	0.13899
KP1_1475	ybdG	putative transport	0.0487629	9.62713	0.962655	-0.0499308	9.52946	0.687102	-0.459811	6.71963	0.315051
KP1_1476	KP1_1476	probable major facilitator superfamily (MFS) transporter	-0.021549	6.92504	1	-0.0156939	6.88103	0.981951	-1.50387	4.09741	0.150742
KP1_1477	KP1_1477	hypothetical protein	-0.00916851	6.66474	1	0.1048	6.67291	0.60153	-0.00464463	3.90115	1
KP1_1478	KP1_1478	putative permease	0.179223	6.00047	0.881699	0.039489	5.8791	0.963808	1.88314	3.3568	0.014557
KP1_1479	KP1_1479	putative inner membrane protein	0.0303498	11.358	1	-0.27724	11.1619	0.00299147	2.30265	10.0034	4.06e-42
KP1_1480	KP1_1480	putative phosphosugar isomerases	0.00766502	10.099	1	-0.170818	9.96389	0.0643378	0.0333638	7.31353	1
KP1_1481	KP1_1481	putative inner membrane protein	-0.0320014	10.4874	0.975688	-0.126514	10.3928	0.153145	-0.581046	7.56034	0.0803913
KP1_1482	KP1_1482	putative PTS system transport protein	-0.110299	6.91198	0.921985	-0.0957515	6.87671	0.618268	-0.549128	4.16768	0.557632
KP1_1483	KP1_1483	putative inner membrane protein	0.017735	7.50277	1	0.139931	7.51135	0.364022	-0.647498	4.6585	0.615833
KP1_1484	KP1_1484	putative PTS system transport protein	0.0176939	6.41028	1	0.174988	6.43693	0.431061	-0.516459	3.60621	0.794114
KP1_1485	KP1_1485	putative PTS system transport protein	0.464896	5.59884	0.23705	-0.117596	5.25174	0.78429	0.114247	2.64173	1
KP1_1487	nfnB	dihydropteridine reductase/oxygen-insensitive NAD(P)H nitroreductase	-0.0799155	7.07788	1	-0.0835266	7.03097	0.696764	-1.68376	4.26389	0.0935456
KP1_1488	ybdF	putative cytoplasmic protein	-0.0562695	5.47699	1	-0.443788	5.26825	0.0750278	-0.0586211	2.77996	0.924226
KP1_1490	KP1_1490	putative regulatory protein	-0.543443	5.63554	0.101613	-0.122616	5.78386	0.770787	-0.449434	3.12988	0.70228
KP1_1491	KP1_1491	beta-lactamase domain protein	0.00620382	6.21454	1	-0.227335	6.056	0.4192	-1.33264	3.40268	0.382044
KP1_1492	KP1_1492	putative regulatory protein	-0.11074	6.61643	1	-0.149573	6.56161	0.580174	-0.816125	3.87696	0.45748
KP1_1493	ybdJ	putative inner membrane protein	0.0707669	7.91926	0.970552	-0.326004	7.68216	0.0179464	-0.876642	5.02436	0.321628
KP1_1494	KP1_1494	hypothetical protein	0.160401	6.65402	0.818306	-1.39484	6.00858	1.19e-12	-0.393165	3.78659	0.959542
KP1_1495	KP1_1495	putative cation-transporting P-type ATPase	-0.00945994	9.23605	1	0.0915083	9.23736	0.426193	-0.550885	6.35611	0.309144
KP1_1497	KP1_1497	putative secretion protein HlyD	0.0261125	6.7635	1	-0.0390413	6.68202	0.928944	0.100573	3.9882	1
KP1_1498	KP1_1498	putative acridine efflux pump	-0.0106226	7.60672	1	-0.0593174	7.53812	0.736829	-1.19103	4.75547	0.244385
KP1_1499	KP1_1499	hypothetical protein	-0.197746	6.33107	0.722457	-0.14569	6.31573	0.497709	-1.57127	3.61514	0.115737
KP1_1500	KP1_1500	hypothetical protein	-0.0265724	7.41801	1	0.0371888	7.40205	0.857376	0.313649	4.68736	0.813851
KP1_1501	KP1_1501	putative family 5 bacterial extracellular solute-binding protein	0.0131904	9.47496	1	-0.129786	9.35718	0.210722	-0.848206	6.53491	0.0536956
KP1_1502	KP1_1502	putative binding-protein-dependent transport systems inner membrane component	0.0348062	7.47797	1	-0.165101	7.33155	0.369996	8.39646	12.001	8.57e-163
KP1_1503	KP1_1503	putative binding-protein-dependent transport systems inner membrane component	-0.0426352	6.5674	1	0.125155	6.60086	0.545808	-1.71959	3.7533	0.222308
KP1_1505	KP1_1505	putative ABC transporter	0.0282634	6.61523	1	-0.150518	6.47953	0.539339	-0.742529	3.79277	0.530862
KP1_1507	KP1_1507	putative ABC transport system ATP-binding component	-0.0830687	6.87291	1	-0.162962	6.79609	0.49278	0.254656	4.16785	0.890588
KP1_1508	KP1_1508	putative amidohydrolase	-0.0943526	6.67877	0.980265	-0.166828	6.60467	0.42055	-0.073859	3.96448	1
KP1_1509	KP1_1509	conserved hypothetical protein	0.196187	6.77758	0.687904	-0.127539	6.56393	0.615809	-0.503303	3.87544	0.630963
KP1_1510	KP1_1510	putative aminotransferase	0.0998857	5.56703	1	0.232644	5.58261	0.470732	0.371718	2.8003	0.960068
KP1_1511	KP1_1511	putative GntR-family bacterial regulatory protein	0.089347	9.04058	0.803488	0.135313	9.01638	0.302943	-0.582268	6.11915	0.309356
KP1_1512	KP1_1512	glutamine ABC transport system periplasmic binding component	-0.0231575	10.887	1	-0.111767	10.7951	0.202442	4.14942	11.2642	1.44e-107
KP1_1513	KP1_1513	putative binding-protein-dependent transport system inner membrane component	0.126843	6.9916	0.877057	0.00402999	6.87957	1	-2.067	4.07183	0.0876677
KP1_1514	KP1_1514	putative binding-protein-dependent transport system inner membrane component	-0.00212651	9.58255	1	-0.487644	9.31206	3.49e-05	-0.631266	6.67185	0.147175
KP1_1515	KP1_1515	putative ABC transporter	-0.0543787	7.2392	1	-0.189369	7.13305	0.239297	-1.43141	4.4187	0.0948146
KP1_1516	KP1_1516	putative oxidoreductase	-0.10218	6.47081	1	0.758281	6.89022	1.32e-06	-1.65366	3.69311	0.252336
KP1_1518	KP1_1518	4-aminobutyrate aminotransferase	-0.00495182	7.48296	1	-0.19923	7.33976	0.195193	-0.31824	4.67433	0.878796
KP1_1519	yeiE	putative LysR-family transcriptional regulator	0.039822	4.1955	1	-0.554043	3.92342	0.255666	-5.93642	1.50883	0.478822
KP1_1520	KP1_1520	IS150 putative transposase	NA	NA	NA	NA	NA	NA	NA	NA	NA
KP1_1521	KP1_1521	hypothetical protein	NA	NA	NA	NA	NA	NA	NA	NA	NA
KP1_1522	yddO	putative ABC transport system ATP-binding component	0.0958542	6.00778	1	-0.0802052	5.87356	0.834632	0.473436	3.2409	0.9821
KP1_1523	yddP	putative ABC transport system oligopeptide translocator	-0.198919	7.48765	0.577093	0.109165	7.59777	0.544976	0.235927	4.84271	0.901745
KP1_1524	yddQ	putative ABC transport system permease component	0.0315015	4.64371	1	0.0329975	4.60283	1	-0.675916	1.9424	0.930073
KP1_1525	yddR	putative ABC transport system permease component	0.116804	7.44822	0.838345	-0.00447466	7.33582	1	-0.737929	4.55417	0.563508
KP1_1526	KP1_1526	putative ABC transport system periplasmic dipeptide binding component	0.0461914	7.64184	1	-0.0966159	7.5254	0.611888	-0.792887	4.78046	0.273882
KP1_1527	KP1_1527	putative GCN5-related N-acetyltransferase	0.115949	4.80222	1	0.0907359	4.7423	0.887907	-6.54328	2.01198	0.31961
KP1_1528	betA	choline dehydrogenase	-0.0710796	7.15929	1	0.14954	7.22142	0.387188	-0.181851	4.40533	1
KP1_1529	betB	NAD+-dependent betaine aldehyde dehydrogenase	0.107634	7.03205	0.919216	0.0224309	6.9373	0.993778	-1.53819	4.12951	0.148674
KP1_1530	betI	transcriptional regulator	0.0480758	6.07973	1	-0.0205184	5.99795	1	-0.19052	3.29426	0.953237
KP1_1531	betT	high-affinity choline transport protein	-0.0559277	8.05515	1	-0.0253615	8.0262	0.919213	-0.245028	5.27743	0.884092
KP1_1532	ykfE	inhibitor of vertebrate lysozyme precursor	0.0933912	7.6507	0.918211	-0.161568	7.47454	0.275629	-0.764276	4.75786	0.431839
KP1_1533	KP1_1533	putative MscS mechanosensitive ion channel	0.0459246	8.24452	1	-0.44876	7.97058	0.000242443	-0.808684	5.35562	0.276687
KP1_1534	KP1_1534	putative LysR-family bacterial regulatory protein	-0.0142735	6.4823	1	-0.309112	6.30393	0.112725	-1.06133	3.68693	0.26422
KP1_1535	KP1_1535	putative S-transferase	0.0255348	4.61357	1	0.307866	4.70604	0.432805	0.956186	1.97362	0.895698
KP1_1536	KP1_1536	short chain dehydrogenase	-0.0801786	7.188	1	-0.20271	7.08506	0.217761	-1.79496	4.36373	0.15143
KP1_1537	KP1_1537	short chain dehydrogenase/reductase family oxidoreductase	-0.0779553	6.09729	1	-0.420923	5.89952	0.112725	-1.25191	3.33177	0.520336
KP1_1538	KP1_1538	putative monosaccharide-transporting ATPase	0.0591173	7.13447	1	-0.132029	6.99343	0.438014	0.0333913	4.33706	1
KP1_1539	KP1_1539	probable ribose ABC transport system ATP-binding component	-0.119705	8.46251	0.674395	-0.0587681	8.44664	0.679041	0.633642	5.86334	0.190233
KP1_1540	KP1_1540	conserved hypothetical protein	0.00639529	8.63205	1	0.0948182	8.62417	0.501277	-0.795437	5.73835	0.211195
KP1_1541	KP1_1541	probable ribose ABC transport system sugar-binding component	0.0723342	8.50908	0.919956	-0.2319	8.31401	0.0728213	0.443983	5.7673	0.451167
KP1_1542	KP1_1542	putative carbohydrate kinase	-0.0277039	7.68995	1	-0.265351	7.5315	0.102344	-0.288379	4.89601	0.803741
KP1_1543	KP1_1543	putative sugar-binding region	0.301381	4.81983	0.800272	0.426152	4.83373	0.23647	-6.4606	1.94003	0.331329
KP1_1544	KP1_1544	putative transketolase N-terminal subunit	-0.0181124	6.41401	1	-0.457584	6.17363	0.0334355	-1.55904	3.6067	0.261871
KP1_1545	KP1_1545	putative transketolase C-terminal subunit	0.193911	6.8543	0.584042	0.271557	6.84205	0.102266	-0.894162	3.93813	0.45748
KP1_1546	entD	enterochelin synthetase component D	0.203092	6.32067	0.689639	0.140801	6.23251	0.576329	-0.754864	3.42191	0.631754
KP1_1547	fepA	ferrienterobactin receptor	-0.0430198	7.42843	1	-0.132797	7.33999	0.430112	-0.80413	4.614	0.463001
KP1_1548	fes	enterochelin esterase	-0.204083	6.5837	0.694796	0.0456261	6.65695	0.843657	-1.23954	3.85733	0.474204
KP1_1549	ychP	invasin-like protein	-0.0258869	4.65388	1	0.0359456	4.64526	1	-6.49047	1.95348	0.279749
KP1_1550	entF	ATP-dependent serine activating enzyme	-0.0274174	7.00002	1	0.130866	7.03263	0.452249	-0.179208	4.23399	0.885565
KP1_1551	fepC	ferric enterobactin transport protein	-0.123149	3.52051	1	0.249567	3.6643	0.789254	1.41984	1.09236	0.894372
KP1_1552	fepG	ferric enterobactin transport protein	0.209302	3.66331	1	-0.056643	3.51343	1	-5.22031	0.984289	0.701751
KP1_1553	fepD	ferric enterobactin (enterochelin) transport	0.250056	5.11197	0.923107	0.0481656	4.965	1	-6.81688	2.23663	0.129862
KP1_1554	KP1_1554	hypothetical protein	NA	NA	NA	NA	NA	NA	NA	NA	NA
KP1_1555	ybdA	putative transport	0.00306702	7.37169	1	0.08127	7.36626	0.685083	-1.53243	4.51505	0.178601
KP1_1556	fepB	ferric enterobactin binding protein periplasmic component	-0.0748841	6.49338	1	-0.65607	6.20852	0.00131173	-0.0987281	3.77451	1
KP1_1557	entC	isochorismate synthase	-0.131863	6.05734	1	0.392094	6.27664	0.19877	2.41965	3.70303	0.00149511
KP1_1558	entE	2,3-dihydroxybenzoate-AMP ligase	0.00889801	7.0219	1	0.0905036	7.01611	0.700577	-0.855249	4.19923	0.333725
KP1_1559	entB	2,3-dihydro-2,3-dihydroxybenzoate synthetase, isochroismatase	-0.132302	6.75535	0.957593	-0.0322714	6.76359	0.918671	-1.39297	3.99744	0.221169
KP1_1560	entA	2,3-dihydro-2,3-dihydroxybenzoate dehydrogenase	0.267726	6.03442	0.761811	0.182283	5.93668	0.571645	-1.98542	3.09161	0.245017
KP1_1562	KP1_1562	hypothetical protein	-0.0344475	4.00873	1	-0.243961	3.89054	0.742426	-5.78218	1.3803	0.615833
KP1_1563	cstA	carbon starvation protein	0.00387735	7.11651	1	0.090761	7.1104	0.639496	-3.24561	4.23303	0.00182236
KP1_1564	KP1_1564	conserved hypothetical protein	-0.416174	5.66422	0.243559	1.77002	6.92467	1.25e-26	0.594028	3.1595	0.723156
KP1_1565	KP1_1565	putative transcriptional regulators	-0.531693	1.70178	1	-3.5261	1.51382	0.223828	3.07136	-0.191129	0.574115
KP1_1566	KP1_1566	hypothetical protein	0.0790582	5.67854	1	-0.0374924	5.57793	0.988389	0.239524	2.92456	1
KP1_1567	KP1_1567	putative short-chain alcohol dehydrogenase	-0.162821	5.94639	0.923107	-0.177071	5.9025	0.55863	-0.590947	3.26497	0.75857
KP1_1568	ybdH	putative alcohol dehydrogenase	-0.0698854	6.38784	1	-0.396739	6.20096	0.05884	-0.97975	3.62468	0.697563
KP1_1570	KP1_1570	putative ABC transport system ATPase component	0.0980948	8.06725	0.904849	0.109462	8.02069	0.449605	-0.596949	5.17029	0.518314
KP1_1571	KP1_1571	inner-membrane translocator	0.222645	5.59806	0.905504	0.131617	5.4979	0.779412	0.727055	2.79623	0.690168
KP1_1573	KP1_1573	putative periplasmic binding protein/LacI transcriptional regulator	-0.0566982	6.1332	1	-0.220266	6.01423	0.361464	-0.704981	3.37872	0.692978
KP1_1574	KP1_1574	hypothetical protein	0.217949	4.20951	1	0.00776109	4.0841	1	1.45584	1.56366	0.607726
KP1_1575	mtnK	5-methylthioribose kinase	0.0443983	7.13356	1	-0.0427703	7.04596	0.87019	0.0460215	4.35021	1
KP1_1577	mtnA	S-methyl-5-thioribose-1-phosphate isomerase	0.0912702	6.19483	1	-0.21017	6.00426	0.387681	-8.01951	3.31778	0.00557959
KP1_1578	KP1_1578	putative 3-phytase precursor	-0.115456	6.83566	0.921985	0.237695	6.9675	0.178736	-0.463818	4.09618	0.79794
KP1_1579	KP1_1579	hypothetical protein	-0.0469896	7.47442	1	-0.0648978	7.41913	0.717667	-2.06953	4.61312	0.0148674
KP1_1580	KP1_1580	inositol monophosphatase family protein	0.0545107	4.39678	1	-0.600594	4.0996	0.218381	1.5698	1.81368	0.572467
KP1_1581	KP1_1581	putative periplasmic binding protein/LacI transcriptional regulator	0.473006	5.41892	0.317675	-0.553467	4.88686	0.153248	-6.98338	2.39442	0.112076
KP1_1582	KP1_1582	putative cytosine deaminase and related metal-dependent hydrolases	-0.108469	5.80745	1	0.235818	5.93481	0.382312	-0.983552	3.0867	0.59529
KP1_1583	KP1_1583	DNA-binding protein	0.240051	6.40989	0.577093	0.0396349	6.255	0.950965	-1.41443	3.47549	0.354848
KP1_1584	codB	cytosine transporter	0.306908	7.181	0.0829703	-0.148582	6.89926	0.420239	0.281791	4.27584	0.894372
KP1_1585	mtnB	methylthioribulose-1-phosphate dehydratase	0.0139659	5.18886	1	0.34731	5.31127	0.236042	-1.26298	2.44254	0.636351
KP1_1586	KP1_1586	putative carbohydrate kinase	-0.0330114	6.97047	1	-0.232705	6.82891	0.222645	-0.135938	4.20261	1
KP1_1587	KP1_1587	putative D-3-phosphoglycerate dehydrogenase	0.269935	6.48177	0.484332	0.409164	6.5068	0.0395928	0.513949	3.62784	0.738595
KP1_1588	KP1_1588	putative kinase	-0.138855	6.70446	0.864418	-0.181239	6.64244	0.390242	-0.601189	3.97332	0.771232
KP1_1589	KP1_1589	putative ABC-type sugar transport system inner-membrane translocator	0.0910325	6.52505	1	0.269108	6.56863	0.157079	-1.61669	3.66014	0.256178
KP1_1590	KP1_1590	putative ABC-type sugar transport system permease component	0.0800016	7.83579	0.970374	0.119139	7.80788	0.454286	0.494728	5.08471	0.534533
KP1_1591	KP1_1591	putative ABC-type sugar transport system ATPase component	-0.116726	7.72018	0.800272	-0.0309431	7.71938	0.887907	-1.14187	4.91714	0.205296
KP1_1592	KP1_1592	putative ABC-type sugar transport system substrate binding component	-0.0241445	10.2627	1	-0.0363703	10.2071	0.811158	2.5975	9.07989	2.89e-49
KP1_1593	KP1_1593	biotin sulfoxide reductase	0.0954421	8.4069	0.837855	-0.0672999	8.27663	0.645038	0.330841	5.62831	0.681809
KP1_1594	mtnD	1,2-dihydroxy-3-keto-5-methylthiopentene dioxygenase	0.191883	5.09793	1	-0.236981	4.85545	0.591752	1.22279	2.37987	0.417407
KP1_1595	mtnC	2,3-diketo-5-methylthio-1-phosphopentane phosphatase	0.427199	3.58294	0.90041	0.522337	3.582	0.420809	-5.02376	0.836393	0.689727
KP1_1596	ybdL	putative aminotransferase	-0.00517934	6.97421	1	-0.157748	6.85844	0.448651	-1.13614	4.15282	0.247518
KP1_1597	KP1_1597	hypothetical protein	-0.0708132	3.99286	1	-0.242223	3.8891	0.699282	2.29084	1.5609	0.14461
KP1_1598	KP1_1598	hypothetical protein	-0.0220878	9.59147	1	-0.139021	9.48508	0.177013	-1.46003	6.59351	0.000261858
KP1_1599	ybdO	putative LysR-family transcriptional regulator	-0.0308317	9.91157	1	-0.318152	9.73004	0.000700357	0.161556	7.18284	0.806277
KP1_1600	dsbG	periplasmic disulfide isomerase/thiol-disulphide oxidase	0.047495	7.09024	1	-0.409381	6.82742	0.0349798	-3.18493	4.18015	0.00486326
KP1_1601	KP1_1601	hypothetical protein	-0.164081	2.03902	1	-0.21836	2.03762	1	-3.22948	-0.11538	1
KP1_1602	ahpC	alkyl hydroperoxide reductase C22 subunit	-0.0867415	6.36757	1	-0.299086	6.22938	0.12213	-0.554354	3.62774	0.894372
KP1_1603	ahpF	alkyl hydroperoxide reductase FAD/NAD(P)-binding subunit	0.0312336	7.54352	1	-0.0560534	7.45516	0.757211	-0.697304	4.70129	0.51394
KP1_1605	ybdQ	universal stress protein G	-0.187095	6.99021	0.913756	0.0129374	7.04571	1	-1.66129	4.23508	0.125553
KP1_1606	rnk	nucleoside diphosphate kinase regulator	1.81341	1.1543	1	NA	NA	NA	NA	NA	NA
KP1_1607	KP1_1607	ribonuclease T2	0.107047	7.27764	1	0.202493	7.27059	0.217021	-0.790426	4.38842	0.354848
KP1_1608	dcuC	DcuC family dicarboxylate transport protein	0.132138	7.60912	0.729937	-0.185992	7.40394	0.239275	-0.720654	4.70658	0.315051
KP1_1610	crcA	putative palmitoyl transferase for Lipid A	0.0227649	7.60546	1	-0.428315	7.34838	0.00255206	1.19782	5.0065	0.0128796
KP1_1611	cspE	cold shock protein	0.391425	7.15878	0.00430134	-2.06956	6.22729	5.68e-22	-8.83123	4.0646	5.51e-05
KP1_1612	KP1_1612	conserved hypothetical protein	-0.0457759	6.64188	1	-0.213204	6.51911	0.280486	-1.23453	3.8457	0.151007
KP1_1613	ybeM	putative NAD(P)-binding amidase-type enzyme	0.765256	3.18166	0.689639	0.915393	3.21311	0.164741	1.45769	0.468978	0.93751
KP1_1614	tatE	twin argininte translocase protein A	NA	NA	NA	NA	NA	NA	NA	NA	NA
KP1_1615	lipA	lipoyl synthase	0.728969	1.62369	1	-2.64444	1.32104	0.64731	-1.89186	-0.482103	1
KP1_1616	ybeF	putative LysR family transcriptional regulator or putative periplasmic binding protein	-0.0665022	6.82941	1	0.0941437	6.86091	0.643879	0.567965	4.14558	0.62256
KP1_1617	lipB	lipoyltransferase	-4.17089	1.62389	0.360604	-1.38547	1.83555	0.437595	-3.19098	-0.121361	1
KP1_1618	KP1_1618	hypothetical protein	NA	NA	NA	NA	NA	NA	NA	NA	NA
KP1_1619	dacA	D-alanyl-D-alanine carboxypeptidase	-0.286535	6.06529	0.543579	0.862524	6.63642	1.45e-08	-0.016143	3.44714	1
KP1_1620	rlpA	a minor lipoprotein	-0.0437373	5.98497	1	-0.272612	5.83755	0.253204	-2.11919	3.20274	0.163759
KP1_1621	mrdB	rod shape-determining membrane protein	-0.12676	1.26127	1	-1.86163	1.21447	1	-1.25762	-0.58651	1
KP1_1622	mrdA	transpeptidase involved in peptidoglycan synthesis	-0.924905	1.3608	1	-0.754733	1.42099	1	-1.90447	-0.480783	1
KP1_1623	KP1_1623	hypothetical protein	NA	NA	NA	1.88826	1.21422	1	NA	NA	NA
KP1_1624	KP1_1624	hypothetical protein	NA	NA	NA	NA	NA	NA	NA	NA	NA
KP1_1625	phpB	alpha ribazole-5'-P phosphatase	0.0520041	5.22144	1	-0.309245	5.01349	0.44119	-0.27872	2.46859	1
KP1_1626	nadD	nicotinic acid mononucleotide adenyltransferase	NA	NA	NA	1.89181	1.21453	1	NA	NA	NA
KP1_1627	holA	DNA polymerase III subunit delta	NA	NA	NA	NA	NA	NA	5.76584	-0.577354	0.574115
KP1_1628	rlpB	a minor lipoprotein	-1.93984	1.15437	1	-1.86	1.21431	1	-1.24548	-0.587613	1
KP1_1630	leuS	leucyl-tRNA synthetase	1.81372	1.15431	1	NA	NA	NA	7.34567	-0.350351	0.150729
KP1_1631	ybeL	putative alpha helical protein	-0.0476121	7.44685	1	-0.474674	7.21096	0.00209137	-0.825562	4.63576	0.463001
KP1_1632	KP1_1632	putative Filamentous haemagglutinin	0.0131536	11.0618	1	-0.525039	10.7682	4.31e-11	2.57915	9.93427	1.1e-39
KP1_1633	KP1_1633	putative hemolysin activator HlyB	-0.0137678	9.7666	1	0.0591004	9.75656	0.645894	0.810785	7.25515	0.00337426
KP1_1635	gltL	glutamate/aspartate transport ATP-binding protein	-0.0241098	8.1537	1	-0.186293	8.02827	0.165087	-1.33047	5.26781	0.0802206
KP1_1636	gltK	glutamate/aspartate transport system permease component	0.122983	5.76138	1	0.0677022	5.67886	0.924961	-1.80107	2.91554	0.292159
KP1_1637	gltJ	glutamate/aspartate transport system permease	0.202319	6.64245	0.640227	-0.036628	6.46811	0.939345	-0.340537	3.74964	0.821938
KP1_1638	gltI	glutamate/aspartate periplasmic binding protein	-0.144076	6.94056	0.793863	-0.615966	6.69983	8.36e-05	-1.58135	4.17181	0.271416
KP1_1639	lnt	apolipoprotein N-acyltransferase	NA	NA	NA	NA	NA	NA	6.73785	-0.460256	0.271879
KP1_1640	ybeX	putative integral membrane protein	-0.202747	5.09815	0.962894	-0.24269	5.04522	0.479865	-1.27649	2.45418	0.646216
KP1_1641	KP1_1641	hypothetical protein	1.81372	1.15431	1	NA	NA	NA	NA	NA	NA
KP1_1642	ybeZ	putative ATP-binding protein in pho regulon	0.0163816	2.20866	1	-4.2792	1.76178	0.0417062	-3.40698	-0.0411058	1
KP1_1643	miaB	putative tRNA-thiotransferase and tRNA-methylthiotransferase bifunctional enzyme	-0.500913	8.05848	2.99e-06	0.749826	8.66918	2.65e-11	0.0571412	5.52277	1
KP1_1644	ubiF	2-octaprenyl-3-methyl-6-methoxy-1,4-benzoquinol hydroxylase	-1.03277	1.62387	1	-3.52479	1.51366	0.223496	3.08261	-0.192211	0.574115
KP1_1645	asnB	asparagine synthetase B	-0.0649705	7.99797	0.980265	0.290485	8.13621	0.0172561	0.195477	5.28013	0.894679
KP1_1646	nagD	N-acetylglucosamine metabolism	-0.133113	6.78731	0.864418	-0.230179	6.70201	0.194973	-1.42055	4.02516	0.365668
KP1_1647	nagC	transcriptional repressor of genes for catabolic enzyme	0.248006	6.13983	0.642308	-0.388868	5.78994	0.0747998	-0.140187	3.25866	1
KP1_1648	nagA	N-acetylglucosamine-6-phosphate deacetylase	0.00137932	7.61574	1	-0.905033	7.18819	1.98e-07	-0.446669	4.78823	0.789436
KP1_1650	nagB	glucosamine-6-phosphate deaminase	0.0841359	6.07585	1	-0.161058	5.91238	0.548843	-2.14481	3.22777	0.134027
KP1_1651	nagE	N-acetylglucosamine-specific PTS family enzyme IIABC component	0.0111606	7.51146	1	-0.334358	7.30427	0.0197184	-1.34625	4.64527	0.178601
KP1_1653	glnS	glutaminyl-tRNA synthetase	-0.656842	1.54133	1	-0.472486	1.60098	1	-2.34466	-0.382646	1
KP1_1654	metH	B12-dependent methionine synthase	0.216513	4.82882	1	-1.42272	4.19843	0.000744328	-6.52229	1.99404	0.301825
KP1_1655	KP1_1655	hypothetical protein	-0.0386214	7.03323	1	-0.323617	6.85717	0.0345706	-0.0418123	4.28066	0.9843
KP1_1656	KP1_1656	hypothetical protein	-0.0593278	4.79342	1	-0.521101	4.56741	0.144462	0.108474	2.14153	1
KP1_1657	KP1_1657	hypothetical protein	0.163225	4.59343	1	-0.208738	4.38281	0.662173	0.458292	1.86677	1
KP1_1658	citA	putative citrate utilization protein A	0.206073	5.41354	0.905185	-0.0753141	5.22822	0.883069	-1.38816	2.55239	0.479492
KP1_1659	fur	ferric uptake regulation protein	-0.459092	1.84623	1	-3.82601	1.60165	0.128026	-2.99131	-0.199016	1
KP1_1660	fldA	flavodoxin	-1.94024	1.1544	1	0.0273459	1.32135	1	4.50431	-0.469425	0.574115
KP1_1661	KP1_1661	conserved hypothetical protein	-1.93984	1.15437	1	-1.86	1.21431	1	-1.24547	-0.587613	1
KP1_1662	ybfF	putative enzyme	0.109483	5.27992	1	-0.114932	5.12769	0.801374	-0.316241	2.49874	1
KP1_1663	KP1_1663	SeqA family protein	-1.71588	4.02473	2.2e-05	2.58765	6.31858	2.86e-10	1.63052	2.05404	0.325768
KP1_1664	pgm	phosphoglucomutase	-1.03474	5.68457	9.93e-07	1.75942	7.18289	2.72e-19	0.921358	3.44135	0.458118
KP1_1665	ydgI	putative arginine/ornithine antiporter	0.0248901	5.56276	1	-0.327631	5.36065	0.27919	-0.672934	2.8	0.600979
KP1_1666	kdpE	transcriptional effector for high-affinity potassium transport system	-0.0300813	4.09756	1	0.262005	4.19747	0.63738	-5.8402	1.44708	0.517306
KP1_1667	kdpD	sensor for high-affinity potassium transport system	-0.177453	7.58974	0.506176	-0.320865	7.48296	0.0154994	-0.382853	4.86479	0.770595
KP1_1668	kdpC	potassium-transporting ATPase subunit C	0.0197593	6.20882	1	-0.151406	6.08301	0.606076	-0.744879	3.41223	0.623328
KP1_1669	kdpB	potassium-transporting ATPase subunit B	-0.0745993	7.51776	0.976645	-0.421902	7.31789	0.00244387	-1.13152	4.70095	0.261059
KP1_1670	kdpA	potassium-transporting ATPase subunit A	0.0440207	7.66495	1	-0.256272	7.47275	0.0556497	-0.0970207	4.85052	1
KP1_1671	KP1_1671	hypothetical protein	-0.0818826	5.66778	1	-0.38177	5.49388	0.137405	-0.825676	2.9411	0.535685
KP1_1672	phrB	deoxyribodipyrimidine photolyase	0.0981001	7.01042	0.970374	-0.121967	6.85279	0.541469	0.0570806	4.19293	1
KP1_1673	ybgH	PTR2-family transport protein	0.131187	6.7557	0.877057	-0.104136	6.58959	0.656596	-1.24731	3.86454	0.284392
KP1_1674	KP1_1674	hypothetical protein	0.233357	5.77051	0.824149	0.0442591	5.62383	0.921784	-0.184026	2.90698	0.97777
KP1_1675	ybgJ	putative carboxylase	-0.0343496	4.84656	1	-0.200584	4.73386	0.596649	0.625188	2.20826	0.963808
KP1_1676	ybgK	putative carboxylase	-0.0822001	6.48246	1	0.231132	6.5967	0.214942	-0.671449	3.73487	0.79303
KP1_1677	KP1_1677	hypothetical protein	-0.0383619	5.95444	1	-0.103073	5.87997	0.768304	-0.510613	3.20554	0.804614
KP1_1678	KP1_1678	protein of unknown function DUF969	-0.0254095	5.1547	1	-0.268265	5.00509	0.427439	-7.00118	2.40232	0.127873
KP1_1679	KP1_1679	protein of unknown function DUF979	0.381726	6.40665	0.110198	0.087304	6.19601	0.796468	-0.0311578	3.44869	1
KP1_1680	KP1_1680	pyrrolidone-carboxylate peptidase	0.666103	3.45374	0.789283	-0.582597	2.93778	0.62004	1.04551	0.706633	1
KP1_1681	nei	endonuclease VIII	0.0100287	5.89566	1	0.00173227	5.84261	1	-1.99376	3.08915	0.193711
KP1_1682	gltA	citrate synthase	0.195012	6.84947	0.601237	-0.436005	6.5038	0.0159979	-1.88683	3.90609	0.138654
KP1_1683	sdhC	succinate dehydrogenase cytochrome b556 large membrane subunit	-0.164235	2.15424	1	1.10271	2.60156	0.249075	-3.39252	-0.043438	1
KP1_1684	sdhD	succinate dehydrogenase hydrophobic subunit	-0.41389	3.60415	0.910378	0.738332	4.11372	0.147984	0.248446	1.21336	1
KP1_1685	sdhA	succinate dehydrogenase flavoprotein subunit	-0.648143	5.87248	0.0029125	0.490842	6.37974	0.00509848	0.499315	3.45021	0.828911
KP1_1686	sdhB	succinate dehydrogenase catalytic subunit	-0.988709	4.36128	0.0174639	-0.136028	4.66349	0.784815	0.168987	2.08821	1
KP1_1687	sucA	2-oxoglutarate decarboxylase	0.652301	1.36074	1	0.028895	1.32119	1	5.49309	-0.360817	0.271009
KP1_1688	sucB	dihydrolipoamide acetyltransferase	-0.923387	1.36074	1	-2.64199	1.32084	0.64731	3.89019	-0.373719	0.574115
KP1_1689	sucC	succinyl-CoA synthetase beta subunit	-0.0551638	4.53093	1	-0.230908	4.41966	0.636425	-0.601463	1.87756	0.894372
KP1_1690	sucD	succinyl-CoA synthetase alpha subunit	-0.122326	4.45377	1	0.0655698	4.50285	0.943284	-0.543542	1.83752	0.894679
KP1_1692	KP1_1692	hypothetical protein	0.106278	5.36108	1	-1.31673	4.78957	2.08e-05	-7.1515	2.53403	0.0763015
KP1_1693	cydA	cytochrome d terminal oxidase polypeptide subunit I	0.0510144	7.69742	1	-1.57234	7.05093	1.44e-19	-1.05012	4.80872	0.115344
KP1_1694	cydB	cytochrome d terminal oxidase polypeptide subunit II	-0.211332	5.72094	0.837855	-1.68808	5.2065	4.57e-12	-0.362491	3.07291	0.918776
KP1_1695	ybgT	cyd operon protein	-0.37205	4.73959	0.706569	-0.822601	4.54839	0.026783	-6.73583	2.17007	0.157702
KP1_1696	KP1_1696	hypothetical protein	0.212646	3.99303	1	-0.284788	3.76084	0.755086	1.08023	1.34285	0.905367
KP1_1697	KP1_1697	hypothetical protein	0.434901	4.14022	0.767457	-2.07801	3.32131	0.000433008	-5.65349	1.28891	0.60187
KP1_1699	tolQ	inner membrane protein	-0.167451	2.45379	1	-2.09139	2.09844	0.0902536	-3.87441	0.168651	1
KP1_1700	tolR	putative inner membrane protein involved in the tonB-independent uptake of group A colicins	-0.15214	6.32636	0.975688	-3.26684	5.54294	2.63e-19	-8.29791	3.56974	0.00299782
KP1_1701	tolA	cell envelope integrity inner membrane protein	0.324263	6.14575	0.653345	-2.85056	5.15544	4.17e-15	-0.506614	3.19847	0.79794
KP1_1702	tolB	translocation protein TolB precursor	0.672584	5.28619	0.0884997	-3.81549	4.06851	6.42e-13	-6.74454	2.17459	0.164588
KP1_1704	pal	peptidoglycan-associated lipoprotein	-0.312188	2.40804	1	-2.08905	2.09808	0.0910572	-3.86199	0.166366	1
[truncated: 3,610 more rows]

## Sheet: 3. NTUH_plasmid
Locus tag	Gene name	Function	logFC top_vs_input	logCPM top_vs_input	q.value top_vs_input	logFC middle_vs_input	logCPM middle_vs_input	q.value middle_vs_input	logFC bottom_vs_input	logCPM bottom_vs_input	q.value bottom_vs_input
[truncated: 281 more rows]
