# Supplementary material for: The Capsule Regulatory Network of Klebsiella pneumoniae Defined by density-TraDISort
Source: mBio. 2018 Nov 20;9(6):e01863-18. doi: 10.1128/mBio.01863-18 (PMC6247091; doi:10.1128/mBio.01863-18)
Supplement: TABLE S4 [file mbo006184168st4.xlsx]

## Sheet: NTUH_capsule_up
Gene name (pangenome)	Annotation (pangenome)	Proportion of strains	Locus tag NTUH-K2044	Locus tag ATCC43816	Gene name (NTUH)	Function (NTUH)	LogFC_NTUH top_vs_input	logCPM_NTUH top	q.value_NTUH top_vs_input	logFC_NTUH middle_vs_input	q.value_NTUH middle_vs_input	Notes on function and known links to capsule biosynthesis/regulation	Citations
polA	DNA polymerase I	0.789474	KP1_0024	VK055_3301	polA	DNA polymerase I	1.19994	5.68085	7.73e-08	-3.41038	6.42e-13	Involved in DNA repair and Okazaki fragment extension, partial only
cyaA	adenylate cyclase	0.988722	KP1_0164	VK055_3170	cyaA	adenylate cyclase	0.807254	5.44123	0.00668	-3.0842	4.95e-11	produces cAMP; cAMP-CRP pathway shown to repress capsule synthesis in Kpn by binding rcsA promoter and direct binding of capsule locus promoters (CG43, K2)	Lin et al (2013)
trkG	Potassium uptake protein TrkH	1	KP1_0206	VK055_3132	trkH	potassium transport protein	0.979976	7.92082	4.5e-18	-3.29512	3.62e-49	low-affinity potassium transporter, required ATPase activity of SapD for full function (shown in E. coli)	Harms et al (2001)
purA	adenylosuccinate synthetase	1	KP1_0448	VK055_2887	purA	adenylosuccinate synthetase	0.683137	4.55148	0.417464	-3.69843	4e-07	Involved in purine biosynthesis
apaH	bis(5'-nucleosyl)-tetraphosphatase	0.958647	KP1_0859	VK055_2528	apaH	diadenosinetetraphosphatase	0.722854	5.57648	0.0199024	-5.25639	2.63e-16	Produces ADP
aceE	pyruvate dehydrogenase E1 component	0.981203	KP1_0941	VK055_2452	aceE	pyruvate dehydrogenase E1 component	0.620761	5.16135	0.106758	-3.07888	7.96e-11	part of pyruvate dehydrogenase complex, catalyses conversion of pyruvate of acetyl-CoA
glnD	[protein-PII] uridylyltransferase	0.93609	KP1_1019	VK055_2385	glnD	PII uridylyl-transferase	1.11081	6.1937	1.75e-11	-6.42868	3.2e-32	senses nitrogen through glutamine availability, modifies protein P-II (GlnB and GlnK, note GlnB up in middle)
hha	hemolysin expression modulating protein	0.992481	KP1_1317	VK055_2108	hha	haemolysin expression modulating protein	0.575718	7.91057	5.89e-08	-3.16607	5.27e-59	In E. coli, cooperates with H-NS to suppress a subset of genes in the H-NS regulon, and directly regulates some genes. Part of a toxin-antitoxin system	Ueda et al (2013)
tolR	Tol biopolymer transport system TolR protein	1	KP1_1700	VK055_1784	tolR	putative inner membrane protein involved in the tonB-independent uptake of group A colicins	-0.15214	6.32636	0.975688	-3.26684	2.63e-19	involved in bacteriocin uptake and phage DNA uptake in E. coli
tolB	translocation protein TolB	1	KP1_1702	VK055_1782	tolB	translocation protein TolB precursor	0.672584	5.28619	0.0884997	-3.81549	6.42e-13	involved in bacteriocin uptake and phage DNA uptake in E. coli
mdoG	glucans biosynthesis protein G	1	KP1_2050	VK055_1404	mdoG	periplasmic glucans biosynthesis protein	0.551314	8.22535	1.75e-09	-5.12014	4.19e-103	involved in osmoregulated periplasmic glucans, knockout has increased capsule in E. coli	Ebel et al (1997)
mdoH	glucans biosynthesis glucosyltransferase H	0.932331	KP1_2051	VK055_1403	mdoH	glucosyltransferase	0.390652	7.36171	0.0142588	-4.59944	8.82e-75	involved in osmoregulated periplasmic glucans, knockout has increased capsule in E. coli, acts through rcsA/B/C	Ebel et al (1997)
group_16264	peptide transport system ATP-binding protein sapF	0.969925	KP1_2331	VK055_1161	sapF	ABC-type peptide transport system ATP-binding component	1.06591	5.7549	1.63e-05	-5.21139	4.61e-21	Proposed putrescine exporter in E. coli, reported antimicrobial peptide resistance and haem transport roles in H. influenzae	Sugiyama et al (2016)
sapC	peptide transport system permease protein sapC	1	KP1_2333	VK055_1159	sapC	ABC-type peptide transport system permease component	1.03848	4.67193	0.0106791	-6.77169	1.36e-10	Proposed putrescine exporter in E. coli, reported antimicrobial peptide resistance and haem transport roles in H. influenzae	Sugiyama et al (2016)
sapB_2	peptide transport system permease protein sapB	0.992481	KP1_2334	VK055_1158	sapB	ABC-type peptide transport system permease component	1.25635	4.56164	0.000965958	-4.60842	8.57e-08	Proposed putrescine exporter in E. coli, reported antimicrobial peptide resistance and haem transport roles in H. influenzae	Sugiyama et al (2016)
dppA_2	antimicrobial peptide ABC transporter substrate-binding protein SapA	0.680451	KP1_2335	VK055_1157	sapA	ABC-type peptide transport system periplasmic component	0.978064	5.94395	0.000103727	-6.27629	2.8e-20	Proposed putrescine exporter in E. coli, reported antimicrobial peptide resistance and haem transport roles in H. influenzae	Sugiyama et al (2016)
pykF	pyruvate kinase	0.992481	KP1_3229	VK055_0327	pykF	pyruvate kinase	0.393831	5.93275	0.223938	-3.23487	2.05e-21	part of glycolysis pathway
hns	global DNA-binding transcriptional dual regulator H-NS	0.988722	KP1_3314	VK055_0251	hns	DNA-binding protein HLP-II/pleiotropic regulator	1.02182	5.31616	0.0145045	-4.7846	1.7e-14	Mutant in Klebsiella represses mrkA pilin gene and biofilm formation, derepresses capsule. In E. coli, binds to K5 capsule promoter and is antagonised by slyA	Ares et al (2016); Corbett et al (2007)
group_13043	carboxy-terminal protease	0.105263	KP1_3473	VK055_0103	prc	carboxy-terminal protease for penicillin-binding protein 3	0.246305	6.30221	0.671624	-4.32447	1.15e-31	cleaves tripeptide from penicillin-binding protein 3 but may also act on other proteins, required for full virulence of E. coli but without affecting capsule	Wang et al (2012)
ackA_1	acetate kinase	1	KP1_3933	VK055_4828	ackA	acetate/propionate kinase	0.774679	5.73333	0.000533446	-5.3921	1.83e-25	step 1 of pathway to synthesise acetyl-CoA from acetate
pta	phosphate acetyltransferase	0.804511	KP1_3934	VK055_4827	pta	phosphate acetyltransferase	0.151932	5.09066	1	-5.09614	4.24e-20	catalyses reversible conversion of acetyl-CoA and acetyl phosphate
smpB	tmRNA-binding protein SmpB	0.996241	KP1_4198	VK055_4557	smpB	SsrA tmRNA-binding protein	0.445063	4.76651	0.562172	-3.69487	1.45e-10	involved in rescue of stalled ribosomes with tmRNA
ptsN	PTS system transporter subunit IIA-like nitrogen-regulatory protein PtsN	0.996241	KP1_4926	VK055_3863	ptsN	sugar-specific PTS family enzyme IIA component	0.860935	4.41986	0.106099	-3.94623	1.91e-07	sugar uptake transporter
csrD	lipoprotein	0.951128	KP1_4976	VK055_3817	KP1_4976	hypothetical protein	1.16846	7.9654	8.72e-17	-6.22202	9.4e-62	carbon storage regulator D; targets csrB and csrC for degradation by Rnase E	Suzuki et al (2006)
fis	DNA-binding protein Fis	1	KP1_4989	VK055_3805	fis	DNA-binding protein	0.119827	4.86306	1	-3.69252	3.84e-12	nucleoid protein, binds AT-rich sequences, regulates expression of many genes	Grainger et al (2006)
pitA	Low-affinity inorganic phosphate transporter	0.842105	KP1_5198	VK055_3612	pitA	putative low-affinity inorganic phosphate transporter	0.891436	5.44099	0.00665242	-4.49925	1.31e-15

## Sheet: Capsule_down_NTUH_ATCC43816
Gene name (pangenome)	Annotation (pangenome)	Proportion of strains	Locus tag ATCC43816	logFC_43816 top_vs_input	q.value_43816 top_vs_input	logFC_43816 bottom_vs_input	q.value_43816 bottom_vs_input	Locus tag NTUH-K2044	logFC_NTUH top_vs_input	q.value_NTUH top_vs_input	logFC_NTUH middle_vs_input	q.value_NTUH middle_vs_input	logFC_NTUH bottom_vs_input	q.value_NTUH bottom_vs_input	Hit in ATCC43816?	Hit in NTUH_K2044?	Notes on function and known links to capsule biosynthesis/regulation	Citations
mioC_2	flavodoxin	0.992481	VK055_3326	-4.35455	2.86e-28	3.92938	1.98e-15	KP1_0001	-0.94915	1.36e-10	1.81465	3.09e-66	0.763198	0.318562	TRUE	FALSE	Pleiotropic effects if mutated in Pseudomonas aeruginosa, including biofilm formation.	Yeom and Park (2012)
wecA	Undecaprenyl-phosphate N-acetylglucosaminyl 1-phosphate transferase	0.984962	VK055_3191	0.293901	0.143063	0.264571	0.709281	KP1_0146	-1.11025	3.51e-15	2.01649	1.74e-95	1.10808	0.0179554	FALSE	TRUE	enterobacterial common antigen, non-immunogenic, can be peptidoglycan-linked or free, reported LPS-linked form in Shigella	Gozdziewicz (2013)
wzxE	WzxE protein	0.93985	VK055_3183	-4.85848	2.85e-34	7.58661	5.14e-48	KP1_0154	-2.90029	9.65e-19	3.12602	2.17e-19	3.92912	1.14e-19	TRUE	TRUE	enterobacterial common antigen, non-immunogenic, can be peptidoglycan-linked or free, reported LPS-linked form in Shigella	Gozdziewicz (2013)
VK055_3181 (wzy)	ECA polymerase	1	VK055_3181	-4.14621	1.19e-38	8.76591	2.16e-48	KP1_0156	-3.51499	1.23e-92	3.04154	6.9e-15	6.71123	1.14e-62	TRUE	TRUE	enterobacterial common antigen, non-immunogenic, can be peptidoglycan-linked or free, reported LPS-linked form in Shigella	Gozdziewicz (2013)
rfaH	transcriptional activator RfaH	1	VK055_3141	-2.27187	5.2e-09	13.9823	2.02e-90	KP1_0199	-3.07381	1.32e-27	-0.0642451	0.984943	13.8569	0	TRUE	TRUE	Known regulator. Promotes the transcription of long virulence operons	Bachman et al (2015)
pgi	glucose-6-phosphate isomerase	1	VK055_3061	-3.50102	3.81e-25	3.37891	3.63e-15	KP1_0264	-1.68284	3.21e-11	1.55022	0.00663173	1.30011	0.149276	TRUE	FALSE	glycolysis pathway, activated by csrA
yjeK	EF-P beta-lysylation protein EpmB	NA	NA	NA	NA	NA	NA	KP1_0415	-2.02408	2.71e-25	1.89758	5.21e-27	3.93288	3.89e-35	NA	TRUE
yjeA	translation elongation factor P Lys34:lysine transferase	1	VK055_2911	0.701857	0.222633	-5.84072	0.211253	KP1_0426	-7.91294	1.09e-20	-1.01184	0.0710626	8.15387	6.34e-132	FALSE	TRUE
miaA	tRNA delta(2)-isopentenylpyrophosphate transferase	1	VK055_2895	0.991043	0.0156148	0.444834	0.923065	KP1_0439	-6.73516	3.06e-59	3.03706	7.98e-84	1.4618	0.0565512	FALSE	TRUE
dksA	RNA polymerase-binding transcription factor	0.992481	VK055_2423	-0.564882	0.661521	-1.24801	0.575227	KP1_0973	-3.0215	5.2e-09	1.84624	3.84e-12	0.62485	0.980593	FALSE	TRUE	required for activation of stringent response genes by ppGpp, activates csrB transcription	Edwards et al (2011)
htpG	chaperone protein HtpG	0.969925	VK055_2094	-0.361035	0.192134	-0.882239	0.276893	KP1_1331	-1.02973	2.62e-09	1.47261	5.1e-18	1.10723	0.196508	FALSE	TRUE
seqA	replication initiation regulator SeqA	0.992481	VK055_1821	-3.09025	0.000354343	3.8138	2.75e-09	KP1_1663	-1.71588	2.2e-05	2.58765	2.86e-10	1.63052	0.325768	TRUE	TRUE	Implicated in the regulation of phase-variable E. coli outer membrane antigen Ag43	Correnti et al (2002)
pgm	phosphoglucomutase	0.996241	VK055_1820	-4.87623	1.89e-36	5.53363	5.18e-34	KP1_1664	-1.03474	9.93e-07	1.75942	2.72e-19	0.921358	0.458118	TRUE	TRUE	Known. Synthesis of glucose-1-phosphate, intermediate metabolite used to make UDP-glucuronic acid and dTDP-L-rhamnose	Shu et al (2009)
manA	mannose-6-phosphate isomerase	0.646617	VK055_0991	-3.40419	3.91e-19	1.10483	0.386978	KP1_2524	-4.98533	8.96e-18	2.20057	1.17e-12	0.788604	0.716794	FALSE	TRUE
ydgI	Arginine/ornithine antiporter ArcD	0.996241	VK055_0982	0.504696	0.0811152	-1.89935	0.0493886	KP1_2534	-1.88723	9.24e-19	1.86599	2.69e-42	-1.27119	0.460353	FALSE	TRUE	Arginine transport, no previous link to capsule
rnfA	electron transport complex protein RnfA	0.984962	VK055_0514	-0.850196	0.147327	-0.783422	0.907831	KP1_3036	-1.1069	3.15e-07	1.05704	2.1e-09	-0.62935	0.690336	FALSE	TRUE	Duplicated in a capsulated and invasive strain of Haemophilus influenzae.	Su et al (2014)
rnfC_2	electron transport complex protein RnfC	0.383459	VK055_0512	-0.85746	0.0782671	-0.332777	0.871095	KP1_3038	-1.18125	3.11e-11	1.10813	2.26e-16	-0.520923	0.877079	FALSE	TRUE	Duplicated in a capsulated and invasive strain of Haemophilus influenzae.	Su et al (2014)
nqrB_1 (rnfD)	electron transport complex protein RnfD	0.992481	VK055_0511	-1.02699	0.287677	-5.38803	0.279257	KP1_3039	-1.17965	0.000114226	1.72348	9.49e-26	0.124872	1	FALSE	TRUE	Duplicated in a capsulated and invasive strain of Haemophilus influenzae.	Su et al (2014)
rnfE	electron transport complex protein RnfE	0.778195	VK055_0509	-0.365993	0.953965	-0.108323	1	KP1_3041	-1.2127	0.000540043	1.2553	1.05e-07	-0.623601	0.842511	FALSE	TRUE	Duplicated in a capsulated and invasive strain of Haemophilus influenzae.	Su et al (2014)
slyA_1	transcriptional regulator SlyA	0.996241	VK055_0496	-0.806194	0.0614043	-0.747686	0.397785	KP1_3054	-5.83383	1.45e-34	3.76741	7.7e-62	2.05131	0.0122091	FALSE	TRUE	H-NS antagonist, activates the expression of E. coli K5 capsule in a temperature-dependent manner in vitro	Xue et al (2009); Corbett et al (2007)
lpp	major outer membrane lipoprotein	1	VK055_0326	0.153939	0.893206	-1.05433	0.459144	KP1_3230	-1.97366	3.25e-28	1.91121	4.12e-48	0.196099	0.919722	FALSE	TRUE	Required for retention of K5 capsule in E coli	Diao et al (2017)
galU	UTP-glucose-1-phosphate uridylyltransferase	0.973684	VK055_0250	-3.65039	0.0303165	10.8869	2.02e-57	KP1_3315	-6.04652	8.32e-06	-0.994131	0.179371	11.4844	8.59e-183	FALSE	TRUE	Known. Synthesis of UDP-glucose, intermediate metabolite used to make UDP-glucuronic acid	Shu et al (2009)
uvrY	BarA-associated response regulator UvrY (GacA, SirA)	1	VK055_0032	-1.2906	1.48e-30	0.782462	0.125932	KP1_3542	-2.12572	8.17e-137	2.75392	1.17e-81	1.04447	0.000669278	FALSE	TRUE	BarA/UvrY known to upregulate csrB.	Pernestig et al (2003)
rmpA	regulator of mucoid phenotype	0.0488722	VK055_5097	0.470754	0.0241883	1.10919	0.0220298	KP1_3619	-1.82478	2.33e-23	1.21589	1.06e-10	0.333593	0.847953	FALSE	TRUE	Activates capsule biosynthesis, rcsB dependent	Cheng et al (2010)
group_651 (manC)	mannose-1-phosphate guanylyltransferase	0.244361	VK055_5027	-1.91141	0.206183	13.1809	1.91e-75	KP1_3703	-4.31432	2.15e-25	-2.32059	4.26e-12	9.77749	3.98e-132	FALSE	TRUE	Component of capsule biosynthesis operon
gnd	6-phosphogluconate dehydrogenase	0.691729	VK055_5026	-3.80211	1.12e-169	3.68597	2.57e-29	KP1_3704	-2.16646	1.89e-78	1.91826	1.11e-11	3.17373	5.74e-18	TRUE	TRUE	Component of capsule biosynthesis operon
wcaJ	colanic acid biosynthsis UDP-glucose lipid carrier transferase WcaJ	0.203008	VK055_5025	-2.10161	6.6e-58	13.2843	3.98e-96	KP1_3705	-3.64671	1.1e-80	-1.43872	3.61e-12	12.8555	0	TRUE	TRUE	Component of capsule biosynthesis operon
wcaI	putative glycosyl transferase	0.105263	NA	NA	NA	NA	NA	KP1_3706	-3.66765	5.11e-81	-1.56613	4.87e-13	12.9535	0	NA	TRUE	Component of capsule biosynthesis operon
gmm (wcaH)	GDP-mannose mannosyl hydrolase	0.0526316	NA	NA	NA	NA	NA	KP1_3708	-5.21383	8.83e-26	0.806074	0.168612	10.5802	9.01e-92	NA	TRUE	Component of capsule biosynthesis operon
wcaG	GDP-fucose synthetase	0.105263	NA	NA	NA	NA	NA	KP1_3709	-3.74762	4.63e-60	-1.94572	1.25e-22	12.6672	6.05e-278	NA	TRUE	Component of capsule biosynthesis operon
gmd	GDP-mannose 4,6-dehydratase	0.131579	NA	NA	NA	NA	NA	KP1_3711	-3.40868	6.14e-83	-1.24333	4.37e-06	13.2514	0	NA	TRUE	Component of capsule biosynthesis operon
KP1_3712	galactoside O-acetyltransferase	0.0037594	NA	NA	NA	NA	NA	KP1_3712	-3.71475	2.49e-45	-1.71868	1.3e-06	12.6749	2.54e-233	NA	TRUE	Component of capsule biosynthesis operon
group_19979	glycosyltransferase	0.056391	NA	NA	NA	NA	NA	KP1_3713	-3.35905	1.55e-30	-1.63819	1.77e-10	13.1432	7.08e-250	NA	TRUE	Component of capsule biosynthesis operon
magA	mucoviscosity-associated protein	0.0601504	NA	NA	NA	NA	NA	KP1_3714	-3.77108	3.26e-81	-1.22569	1.02e-06	13.1677	0	NA	TRUE	Component of capsule biosynthesis operon
KP1_3715	polysaccharide pyruvyl transferase	0.0526316	NA	NA	NA	NA	NA	KP1_3715	-3.05623	2.16e-23	-1.57876	3.07e-05	13.3349	2.35e-262	NA	TRUE	Component of capsule biosynthesis operon
wzx	repeat unit exporter	0.0601504	NA	NA	NA	NA	NA	KP1_3716	-3.74402	1.53e-30	-1.9511	5.54e-09	12.8058	8.16e-212	NA	TRUE	Component of capsule biosynthesis operon
group_15943 (wzc)	tyrosine-protein kinase Wzc	0.0639098	NA	NA	NA	NA	NA	KP1_3718	-3.53809	1.11e-42	-1.25831	5.01e-06	13.1604	1.3e-210	NA	TRUE	Component of capsule biosynthesis operon
group_42709 (wzb)	putative protein tyrosine phosphatase	0.0037594	NA	NA	NA	NA	NA	KP1_3719	-3.51352	1.54e-28	-1.41269	1.33e-06	13.1319	2.43e-285	NA	TRUE	Component of capsule biosynthesis operon
wza	polysaccharide export protein	0.977444	VK055_5015	-2.08507	4.64e-50	13.1566	9.04e-89	KP1_3720	-3.16603	2.04e-72	-0.553328	0.0109192	13.5203	0	TRUE	TRUE	Component of capsule biosynthesis operon
wzi	outer membrane protein	0.988722	VK055_5014	-3.54831	9.94e-94	11.9376	1.74e-77	KP1_3721	-3.76021	4.14e-85	-0.473524	0.0718229	13.0607	0	TRUE	TRUE	Component of capsule biosynthesis operon
orf2	PAP2 family protein	0.932331	VK055_5013	-1.61655	1.57e-08	2.11945	4.76e-06	KP1_3725	-4.35295	7.99e-99	2.89877	1.85e-39	7.4273	3.39e-80	TRUE	TRUE	Component of capsule biosynthesis operon
galF	UDP-glucose pyrophosphorylase	0.87594	VK055_5012	-1.49457	4.15e-13	0.880417	0.191356	KP1_3726	-2.64149	2.33e-41	2.91892	5.16e-138	5.29596	1.74e-38	FALSE	TRUE	Component of capsule biosynthesis operon
rcsB	DNA-binding capsular synthesis response regulator RcsB	0.766917	VK055_4883	-3.70737	1.54e-18	1.77162	0.0273327	KP1_3872	-5.31513	2.12e-12	4.097	8.56e-18	3.08955	0.00142897	FALSE	TRUE	Activates capsule biosynthesis	Majdalani and Gottesman (2005)
mlaA	lipoprotein	0.996241	VK055_4786	-3.51686	2.26e-20	2.6657	7.95e-06	KP1_3977	-0.803438	0.104993	1.36323	9.19e-19	-0.141737	1	TRUE	FALSE
glnB	nitrogen regulatory protein P-II	1	VK055_4623	0.57395	0.666375	-0.64322	0.942662	KP1_4132	-1.63255	0.000440946	1.09729	0.000160216	0.545357	1	FALSE	TRUE	modified by GlnD under N-limiting conditions to activate glutamine synthetase and stimulate ntrC-dependent promoters
rluD	23S rRNA pseudouridine synthase D	0.958647	VK055_4583	0.812244	0.036945	-2.12255	0.149813	KP1_4172	-1.13848	1.72e-13	1.03558	7.59e-16	-2.25346	0.030392	FALSE	TRUE
yusO (emrR)	transcription repressor	0.996241	VK055_4504	-0.281802	0.938742	-0.48877	0.933036	KP1_4277	-4.71565	1.45e-23	4.11616	5.44e-99	2.40458	0.00213615	FALSE	TRUE	Also called mprA, affects capsule production in E coli. Represses expression of a multidrug efflux pump but may have additional targets	Goh et al (2017)
barA	BarA sensory histidine kinase	0.924812	VK055_4386	-1.47181	3.32e-40	0.572321	0.329357	KP1_4400	-1.9998	1.92e-100	3.0896	6.18e-130	3.14912	9.06e-61	FALSE	TRUE	BarA/UvrY known to upregulate csrB.	Pernestig et al (2003)
greA	transcription elongation factor GreA	0.992481	VK055_3886	-0.272697	0.791201	1.50044	0.0894052	KP1_4900	-1.82578	6.53e-06	2.93484	2.52e-58	1.20325	0.67364	FALSE	TRUE
mlaC (yrbC)	ABC transporter	1	VK055_3875	-4.14596	1.86e-13	3.18978	2.65e-10	KP1_4914	-0.624923	2.95e-07	1.65855	9.87e-39	0.998636	0.0982277	TRUE	FALSE	yrb/mla genes implicated in H. influenzae survival in lung, cell envelope and phospholipid trafficking?	Wong and Akerley (2012)
mlaD	ABC transporter	1	VK055_3874	-3.11974	2.37e-15	3.12813	2.95e-11	KP1_4915	-1.10213	1.1e-13	1.41145	2.05e-27	0.0107181	1	TRUE	TRUE	yrb/mla genes implicated in H. influenzae survival in lung, cell envelope and phospholipid trafficking?	Wong and Akerley (2012)
mlaE (yrbE)	ABC transporter	1	VK055_3873	-3.65631	3.56e-24	2.75299	7.95e-07	KP1_4916	-0.616792	0.000472068	1.52081	2.81e-42	0.179982	0.927822	TRUE	FALSE	yrb/mla genes implicated in H. influenzae survival in lung, cell envelope and phospholipid trafficking?	Wong and Akerley (2012)
yrbF	putative ABC transporter ATP-binding protein YrbF	1	VK055_3872	-3.56998	7.12e-39	3.06945	4.79e-13	KP1_4917	-0.502328	0.106758	1.39922	2.14e-22	0.590172	0.724661	TRUE	FALSE	yrb/mla genes implicated in H. influenzae survival in lung, cell envelope and phospholipid trafficking?	Wong and Akerley (2012)
arcB	Aerobic respiration control sensor protein arcB	1	VK055_3858	-0.262213	0.497933	1.38579	0.00594783	KP1_4931	-2.33116	5.09e-49	3.01968	8e-61	2.04799	1.44e-07	FALSE	TRUE	regulates aerobe/anaerobe switch, cross-phosphorylates OmpR. Silenced by oxidated quinones from electron transport chain	Zhou et al (2003); Pena-Sandoval et al (2010)
argR	Arginine pathway regulatory protein ArgR	1	VK055_3832	0.315516	0.896582	-0.778093	0.818289	KP1_4961	-6.30996	7.46e-29	1.86718	9.57e-25	-0.326552	1	FALSE	TRUE	Represses arginine catabolism genes along with multiple others involved in amino acid biosynthesis and transport. Required for K. pneumoniae fitness in a mouse virulence model.	Cho et al (2013); Bachman et al (2015)
envZ_2	Osmolarity sensory histidine kinase EnvZ	0.898496	VK055_3697	-0.42433	0.020666	0.414255	0.865191	KP1_5105	-1.24228	4.46e-17	2.56708	4.97e-104	1.71806	3.9e-07	FALSE	TRUE	Regulator of Vi polysaccharide capsule expression in Salmonella Typhi	Pickard et al (1994)
group_13026 (ompR)	osmolarity response regulator	1	VK055_3696	-0.598274	0.000339195	2.69728	1.18e-09	KP1_5106	-3.14881	1.63e-108	3.68616	2.42e-260	2.35757	1.08e-14	FALSE	TRUE	Regulator of Vi polysaccharide capsule expression in Salmonella Typhi	Pickard et al (1994)
glpD	Aerobic glycerol-3-phosphate dehydrogenase	0.988722	VK055_3679	-1.38508	2.35e-07	4.42568	2.12e-18	KP1_5126	0.279471	0.387407	0.128433	0.573999	-1.47627	0.321628	TRUE	FALSE
arnF	4-amino-4-deoxy-L-arabinose-phosphoundecaprenol flippase subunit ArnF	1	VK055_3630	-3.55827	1.89e-08	10.8232	6.77e-55	KP1_5178	-7.06674	1.89e-12	3.07215	1.22e-12	3.51079	1.56e-05	TRUE	TRUE	Modifies LPS lipid A with L-Ara4N, no previous link to capsule
arnE	SMR family multidrug resistance protein	0.954887	VK055_3628	-3.73894	8.57e-19	11.0922	2.26e-67	KP1_5179	-5.58201	2.43e-65	3.08209	5.08e-10	4.10523	1.99e-19	TRUE	TRUE	Modifies LPS lipid A with L-Ara4N, no previous link to capsule
arnD	Polymyxin resistance protein PmrJ	1	VK055_3626	-6.08601	1.09e-37	8.38142	6.88e-40	KP1_5181	-2.92471	2.94e-30	3.29046	3.42e-39	2.10578	7.07e-05	TRUE	TRUE	Modifies LPS lipid A with L-Ara4N, no previous link to capsule
gor	glutathione reductase	1	VK055_3604	-1.50379	7.55e-11	3.15433	5.88e-13	KP1_5206	-1.96909	1.2e-28	2.66167	7.7e-62	1.77155	0.000351331	TRUE	TRUE	Maintains high levels of reduced glutathione in cytosol, signals N availability
VK055_3505 (rfaZ)	lipopolysaccharide core biosynthesis protein RfaZ	0.763158	VK055_3505	-3.74854	0.00614874	10.5404	1.19e-52	KP1_5316	-4.7105	3.47e-14	-0.854964	0.109063	10.9258	2.83e-213	FALSE	TRUE	Lipopolysaccharide biosynthesis.
VK055_3504 (waaL)	O-antigen polymerase	0.778195	VK055_3504	-3.65101	0.0121507	10.5404	6.71e-46	KP1_5317	-4.13752	1.56e-08	-1.44934	0.00752188	10.8197	4.72e-187	FALSE	TRUE	Lipopolysaccharide biosynthesis.
wabN	deacetylase	0.996241	VK055_3502	-3.57374	4.07e-15	11.1158	4.89e-57	KP1_5319	-5.66439	2.59e-128	0.165006	0.782374	10.1305	8.45e-95	TRUE	TRUE	Deacetylates d-GlcNAc residue to d-GlcN in K. pneumoniae LPS bioynthesis
rfaQ (waaQ)	lipopolysaccharide heptosyltransferase III	0.996241	VK055_3501	-2.4717	0.134276	6.58968	4.31e-21	KP1_5320	-3.09625	8.28e-09	2.73557	2.46e-18	4.10277	6.88e-10	FALSE	TRUE	Lipopolysaccharide biosynthesis.
mfpsA (wabH)	glycosyltransferase	0.996241	VK055_3499	-2.49482	0.461004	8.33972	1.58e-26	KP1_5322	-4.5666	2.01e-06	-2.41655	0.000383066	10.4845	2.57e-224	FALSE	TRUE	Lipopolysaccharide biosynthesis.
NA (csrB)	carbon storage regulatory sRNA	NA	NA	-3.81704	1.13901e-16	0.807004	0.775217	KP1_6106	-3.88196	4.73e-44	4.03598	5.21e-48	3.11432	2.35e-15	NA	TRUE	Carbon storage regulatory RNA, binds csrA (promotes glycolysis, suppresses glycogen biosynthesis) to antagonise it. Targeted for degradation by csrD protein.	Liu et al (1997)
rmpA_2	regulator of mucoid phenotype	NA	NA	NA	NA	NA	NA	KP1_p020	-6.11158	3.23e-198	3.33948	2.44e-42	2.47493	4.47e-17	NA	TRUE	Activates capsule biosynthesis, rcsB dependent	Cheng et al (2010)
group_42838 (wzb)	putative acid phosphatase Wzb	0.0075188	VK055_5016	-2.61252	5.41e-19	13.3513	3.88e-92	NA	NA	NA	NA	NA	NA	NA	TRUE	NA	Component of capsule biosynthesis operon
wzc (etk)	tyrosine autokinase	0.0789474	VK055_5017	-2.15161	3.67e-52	13.4224	2.31e-101	NA	NA	NA	NA	NA	NA	NA	TRUE	NA	Component of capsule biosynthesis operon
mshA	group 1 glycosyl transferase	0.0789474	VK055_5018	-1.86765	6.33e-05	13.6914	6.28e-100	NA	NA	NA	NA	NA	NA	NA	TRUE	NA	Component of capsule biosynthesis operon
orf8	group 1 glycosyl transferase	0.075188	VK055_5019	-1.65642	2.35e-10	13.4443	2.67e-108	NA	NA	NA	NA	NA	NA	NA	TRUE	NA	Component of capsule biosynthesis operon
VK055_5020	group 1 glycosyl transferase	0.0789474	VK055_5020	-1.99105	8.67e-16	13.1541	1.12e-109	NA	NA	NA	NA	NA	NA	NA	TRUE	NA	Component of capsule biosynthesis operon
VK055_5021	Lipid A core - O-antigen ligase and related enzymes	0.075188	VK055_5021	-1.8914	1.77e-12	13.3689	7.61e-111	NA	NA	NA	NA	NA	NA	NA	TRUE	NA	Component of capsule biosynthesis operon
wzxC	colanic acid exporter	0.0789474	VK055_5022	-1.75048	3.1e-06	13.4452	5.69e-98	NA	NA	NA	NA	NA	NA	NA	TRUE	NA	Component of capsule biosynthesis operon
orf12	hypothetical protein	0.0789474	VK055_5023	-3.07144	5.07e-69	12.154	3.69e-97	NA	NA	NA	NA	NA	NA	NA	TRUE	NA	Component of capsule biosynthesis operon
orf13	putative lipopolysaccharide biosynthesis O-acetyl transferase WbbJ	0.056391	VK055_5024	-2.83245	1.43e-14	13.1314	5.27e-98	NA	NA	NA	NA	NA	NA	NA	TRUE	NA	Component of capsule biosynthesis operon

## Sheet: References
References
Ares, M.A., Fernández-Vázquez, J.L., Rosales-Reyes, R., Jarillo-Quijada, M.D., von Bargen, K., Torres, J., González-y-Merchand, J.A., Alcántar-Curiel, M.D., and De la Cruz, M.A. (2016). H-NS nucleoid protein controls virulence features of Klebsiella pneumoniae by regulating the expression of Type 3 pili and the capsule polysaccharide. Front. Cell. Infect. Microbiol. 6. 12.
Bachman, M. A, Breen, P., Deornellas, V., Mu, Q., Zhao, L., Wu, W., Cavalcoli, J.D., and Mobley, H.L.T. (2015). Genome-wide identification of Klebsiella pneumoniae fitness genes during lung infection. MBio 6, 1–9.
Cheng, H.Y., Chen, Y.S., Wu, C.Y., Chang, H.Y., Lai, Y.C., and Peng, H.L. (2010). RmpA regulation of capsular polysaccharide biosynthesis in Klebsiella pneumoniae CG43. J. Bacteriol. 192, 3144–3158.
Cho, B., Federowicz, S., Park, Y., Kim, D., and Palsson, B.Ø. (2013). Deciphering the regulatory logic of a stimulon. Nat. Chem. Biol. 8, 65–71.
Corbett, D., Bennett, H.J., Askar, H., Green, J., and Roberts, I.S. (2007). SlyA and H-NS regulate transcription of the Escherichia coli K5 capsule gene cluster, and expression of slyA in Escherichia coli is temperature-dependent, positively autoregulated, and independent of H-NS. J. Biol. Chem. 282, 33326–33335.
Correnti, J., Munster, V., Chan, T., and Van der Woude, M. (2002). Dam-dependent phase variation of Ag43 in Escherichia coli is altered in a seqA mutant. Mol. Microbiol. 44, 521–532.
Diao, J., Bouwman, C., Yan, D., Kang, J., Katakam, A.K., Liu, P., Pantua, H., Abbas, A.R., Nickerson, N.N., Austin, C., et al. (2017). Peptidoglycan association of murein lipoprotein is required for KpsD-dependent group 2 capsular polysaccharide expression and serum resistance in a uropathogenic Escherichia coli isolate. MBio 8. e00603-17
Ebel, W., Vaughn, G.J., Iii, H.K.P., and Trempy, J.E. (1997). Inactivation of mdoH leads to increased expression of colanic acid capsular polysaccharide in Escherichia coli. 179, 6858–6861.
Edwards, A.N., Patterson-Fortin, L.M., Vakulskas, C.A., Mercante, J.W., Potrykus, K., Vinella, D., Camacho, M.I., Fields, J.A., Thompson, S.A., Georgellis, D., et al. (2011). Circuitry linking the Csr and stringent response global regulatory systems. Mol. Microbiol. 80, 1561–1580.
Goh, K.G.K., Phan, M.-D., Forde, B.M., Chong, T.M., Yin, W.-F., Chan, K.-G., Ulett, G.C., Sweet, M.J., Beatson, S.A., and Schembri, M.A. (2017). Genome-wide discovery of genes required for capsule production by uropathogenic Escherichia coli. MBio 8, 1–16.
Gozdziewicz, T.K., Lugowski, C., and Lukasiewicz, J. (2014). First evidence for a covalent linkage between enterobacterial common antigen and lipopolysaccharide in Shigella sonnei phase II ECALPS. J. Biol. Chem. 289, 2745–2754.
Grainger, D.C., Hurd, D., Goldberg, M.D., and Busby, S.J.W. (2006). Association of nucleoid proteins with coding and non-coding segments of the Escherichia coli genome. Nucleic Acids Res. 34, 4642–4652.
Harms, C., Domoto, Y., Celik, C., Rahe, E., Stumpe, S., Schmid, R., Nakamura, T., and Bakker, E.P. (2001). Identification of the ABC protein SapD as the subunit that confers ATP dependence to the K+-uptake systems TrkH and TrKG from Escherichia coli K-12. Microbiology 147, 2991–3003.
Lawley, T.D., Clare, S., Walker, A.W., Stares, M.D., Connor, T.R., Raisen, C., Goulding, D., Rad, R., Schreiber, F., Brandt, C., et al. (2012). Targeted restoration of the intestinal microbiota with a simple, defined bacteriotherapy resolves relapsing Clostridium difficile disease in mice. PLoS Pathog. 8. e1002995
Lin, C.T., Chen, Y.C., Jinn, T.R., Wu, C.C., Hong, Y.M., and Wu, W.H. (2013). Role of the cAMP-dependent carbon catabolite repression in capsular polysaccharide biosynthesis in Klebsiella pneumoniae. PLoS One 8, 1–14.
Liu, M.Y., Gui, G., Wei, B., Preston, J.F., Oakford, L., Yüksel, Ü., Giedroc, D.P., and Romeo, T. (1997). The RNA molecule CsrB binds to the global regulatory protein CsrA and antagonizes its activity in Escherichia coli. J. Biol. Chem. 272, 17502–17510.
Majdalani, N., and Gottesman, S. (2005). The Rcs Phosphorelay: A complex signal transduction system. Annu. Rev. Microbiol. 59, 379–405.
Pan, Y.-J., Lin, T.-L., Chen, C.-T., Chen, Y.-Y., Hsieh, P.-F., Hsu, C.-R., Wu, M.-C., and Wang, J.-T. (2015). Genetic analysis of capsular polysaccharide synthesis gene clusters in 79 capsular types of Klebsiella spp. Sci. Rep. 5, 15573.
Peña-Sandoval, G.R., and Georgellis, D. (2010). The ArcB sensor kinase of Escherichia coli autophosphorylates by an intramolecular reaction. J. Bacteriol. 192, 1735–1739.
Pernestig, A.-K., Georgellis, D., Romeo, T., Suzuki, K., Tomenius, H., Normark, S., and Melefors, Ö. (2003). The Escherichia coli BarA-UvrY two-component system is needed for efficient switching between glycolytic and gluconeogenic carbon sources. J. Bacteriol. 185, 843–853.
Pickard, D., Li, J., Roberts, M., Maskell, D., Hone, D., Levine, M., Dougan, G., and Chatfield, S. (1994). Characterization of defined ompR mutants of Salmonella typhi: ompR is involved in the regulation of Vi polysaccharide expression. Infection and Immunity 62, 3984–3993.
Shu, H., Fung, C., Liu, Y., Wu, K., Chen, Y., Li, L., Liu, T., Kirby, R., and Tsai, S. (2018). Genetic diversity of capsular polysaccharide biosynthesis in Klebsiella pneumoniae clinical isolates. Microbiology 155, 4170–4183.
Su, Y.-C., Resman, F., Hörhold, F., and Riesbeck, K. (2014). Comparative genomic analysis reveals distinct genotypic features of the emerging pathogen Haemophilus influenzae type f. BMC Genomics 15, 38.
Sugiyama, Y., Nakamura, A., Matsumoto, M., Kanbe, A., Sakanaka, M., Higashi, K., Igarashi, K., Katayama, T., Suzuki, H., and Kurihara, S. (2016). A novel putrescine exporter SapBCDF of Escherichia coli. J. Biol. Chem. 291, 26343–26351.
Suzuki, K., Babitzke, P., Kushner, S.R., and Romeo, T. (2006). Identification of a novel regulatory protein (CsrD) that targets the global regulatory RNAs CsrB and CsrC for degradation by RNase E. Genes Dev. 20, 2605–2617.
Ueda, T.A., Takahashi, H.I., Uyar, E.B.R.U., Ishikawa, S.H.U., Ogasawara, N.A., and Oshima, T.A.K.U. (2013). Functions of the Hha and YdgT proteins in transcriptional silencing by the nucleoid proteins, H-NS and StpA, in Escherichia coli. DNA Research, 20, 263–271.
Wang, C.Y., Wang, S.W., Huang, W.C., Kim, K.S., Chang, N.S., Wang, Y.H., Wu, M.H., and Teng, C.H. (2012). Prc contributes to Escherichia coli evasion of classical complement-mediated serum killing. Infect. Immun. 80, 3399–3409.
Wong, S.M.S., and Akerley, B.J. (2012). Genome-scale approaches to identify genes essential for Haemophilus influenzae pathogenesis. Front. Cell Infect. Microbiol. 2, 1–12.
Xue, P., Corbett, D., Goldrick, M., Naylor, C., and Roberts, I.S. (2009). Regulation of expression of the region 3 promoter of the Escherichia coli K5 capsule gene cluster involves H-NS, SlyA, and a large 5' untranslated region. J. Bacteriol. 191, 1838–1846.
Yeom, J., and Park, W. (2012). Pleiotropic effects of the mioC mutation on the physiology of Pseudomonas aeruginosa PAO1. FEMS Microbiol. Lett. 335, 47–57.
Zhou, L., Lei, X.H., Bochner, B.R., and Wanner, B.L. (2003). Phenotype microarray analysis of Escherichia coli K-12 mutants with deletions of all two-component systems. J Bacteriol 185, 4956–4972.
