# Supplementary material for: The Capsule Regulatory Network of Klebsiella pneumoniae Defined by density-TraDISort
Source: mBio. 2018 Nov 20;9(6):e01863-18. doi: 10.1128/mBio.01863-18 (PMC6247091; doi:10.1128/mBio.01863-18)
Supplement: TABLE S5 [file mbo006184168st5.xlsx]

## Sheet: Table_S5
Sample_name	Sanger_lane_ID	Accession_number	Publication_Source
SKP000025	5150_1#2	ERR024821	Holt et al., 2015, Proc Natl Acad Sci USA
SKP000026	5150_1#3	ERR024822	Holt et al., 2015, Proc Natl Acad Sci USA
SKP000028	5150_1#4	ERR024823	Holt et al., 2015, Proc Natl Acad Sci USA
SKP000009	5150_1#5	ERR024824	Holt et al., 2015, Proc Natl Acad Sci USA
SKP000016	5150_1#7	ERR024826	Holt et al., 2015, Proc Natl Acad Sci USA
SKP000017	5150_1#8	ERR024827	Holt et al., 2015, Proc Natl Acad Sci USA
SKP000021	5150_1#11	ERR024819	Holt et al., 2015, Proc Natl Acad Sci USA
SKP000029	5150_2#1	ERR024830	Holt et al., 2015, Proc Natl Acad Sci USA
SKP000053	5150_2#2	ERR024834	Holt et al., 2015, Proc Natl Acad Sci USA
SKP000055	5150_2#3	ERR024835	Holt et al., 2015, Proc Natl Acad Sci USA
SKP000057	5150_2#4	ERR024836	Holt et al., 2015, Proc Natl Acad Sci USA
SKP000030	5150_2#5	ERR024837	Holt et al., 2015, Proc Natl Acad Sci USA
SKP000038	5150_2#7	ERR024839	Holt et al., 2015, Proc Natl Acad Sci USA
SKP000039	5150_2#8	ERR024840	Holt et al., 2015, Proc Natl Acad Sci USA
SKP000042	5150_2#10	ERR024831	Holt et al., 2015, Proc Natl Acad Sci USA
SKP000043	5150_2#11	ERR024832	Holt et al., 2015, Proc Natl Acad Sci USA
SKP000061	5150_3#1	ERR024843	Holt et al., 2015, Proc Natl Acad Sci USA
SKP000078	5150_3#3	ERR024848	Holt et al., 2015, Proc Natl Acad Sci USA
SKP000063	5150_3#6	ERR024851	Holt et al., 2015, Proc Natl Acad Sci USA
SKP000071	5150_3#8	ERR024853	Holt et al., 2015, Proc Natl Acad Sci USA
SKP000072	5150_3#9	ERR024854	Holt et al., 2015, Proc Natl Acad Sci USA
SKP000075	5150_3#11	ERR024845	Holt et al., 2015, Proc Natl Acad Sci USA
SKP000081	5150_5#1	ERR025098	Holt et al., 2015, Proc Natl Acad Sci USA
SKP000099	5150_5#2	ERR025102	Holt et al., 2015, Proc Natl Acad Sci USA
SKP000101	5150_5#3	ERR025103	Holt et al., 2015, Proc Natl Acad Sci USA
SKP000083	5150_5#5	ERR025105	Holt et al., 2015, Proc Natl Acad Sci USA
SKP000085	5150_5#7	ERR025107	Holt et al., 2015, Proc Natl Acad Sci USA
SKP000094	5150_5#9	ERR025109	Holt et al., 2015, Proc Natl Acad Sci USA
SKP000095	5150_5#10	ERR025099	Holt et al., 2015, Proc Natl Acad Sci USA
SKP000097	5150_5#11	ERR025100	Holt et al., 2015, Proc Natl Acad Sci USA
SKP000737	5151_2#1	ERR025111	Holt et al., 2015, Proc Natl Acad Sci USA
SKP000738	5151_2#2	ERR025115	Holt et al., 2015, Proc Natl Acad Sci USA
SKP000739	5151_2#3	ERR025116	Holt et al., 2015, Proc Natl Acad Sci USA
SKP000740	5151_2#4	ERR025117	Holt et al., 2015, Proc Natl Acad Sci USA
SKP000741	5151_2#5	ERR025118	Holt et al., 2015, Proc Natl Acad Sci USA
SKP000742	5151_2#6	ERR025119	Holt et al., 2015, Proc Natl Acad Sci USA
SKP000757	5151_2#7	ERR025120	Holt et al., 2015, Proc Natl Acad Sci USA
SKP000743	5151_2#8	ERR025121	Holt et al., 2015, Proc Natl Acad Sci USA
SKP000744	5151_2#9	ERR025122	Holt et al., 2015, Proc Natl Acad Sci USA
SKP000745	5151_2#10	ERR025112	Holt et al., 2015, Proc Natl Acad Sci USA
SKP000758	5151_2#11	ERR025113	Holt et al., 2015, Proc Natl Acad Sci USA
SKP000759	5151_2#12	ERR025114	Holt et al., 2015, Proc Natl Acad Sci USA
SKP000760	5151_3#1	ERR025124	Holt et al., 2015, Proc Natl Acad Sci USA
SKP000761	5151_3#2	ERR025128	Holt et al., 2015, Proc Natl Acad Sci USA
SKP000764	5151_3#5	ERR025131	Holt et al., 2015, Proc Natl Acad Sci USA
SKP000765	5151_3#6	ERR025132	Holt et al., 2015, Proc Natl Acad Sci USA
SKP000769	5151_3#10	ERR025125	Holt et al., 2015, Proc Natl Acad Sci USA
SKP000770	5151_3#11	ERR025126	Holt et al., 2015, Proc Natl Acad Sci USA
SKP000772	5151_5#1	ERR025137	Holt et al., 2015, Proc Natl Acad Sci USA
SKP000773	5151_5#2	ERR025141	Holt et al., 2015, Proc Natl Acad Sci USA
SKP000774	5151_5#3	ERR025142	Holt et al., 2015, Proc Natl Acad Sci USA
SKP000775	5151_5#4	ERR025143	Holt et al., 2015, Proc Natl Acad Sci USA
SKP000776	5151_5#5	ERR025144	Holt et al., 2015, Proc Natl Acad Sci USA
SKP000777	5151_5#6	ERR025145	Holt et al., 2015, Proc Natl Acad Sci USA
SKP000778	5151_5#7	ERR025146	Holt et al., 2015, Proc Natl Acad Sci USA
SKP000779	5151_5#8	ERR025147	Holt et al., 2015, Proc Natl Acad Sci USA
SKP000780	5151_5#9	ERR025148	Holt et al., 2015, Proc Natl Acad Sci USA
SKP000781	5151_5#10	ERR025138	Holt et al., 2015, Proc Natl Acad Sci USA
SKP000782	5151_5#11	ERR025139	Holt et al., 2015, Proc Natl Acad Sci USA
SKP000783	5151_5#12	ERR025140	Holt et al., 2015, Proc Natl Acad Sci USA
SKP000784	5151_6#1	ERR025150	Holt et al., 2015, Proc Natl Acad Sci USA
SKP000785	5151_6#2	ERR025154	Holt et al., 2015, Proc Natl Acad Sci USA
SKP000786	5151_6#3	ERR025155	Holt et al., 2015, Proc Natl Acad Sci USA
SKP000787	5151_6#4	ERR025156	Holt et al., 2015, Proc Natl Acad Sci USA
SKP000788	5151_6#5	ERR025157	Holt et al., 2015, Proc Natl Acad Sci USA
SKP000789	5151_6#6	ERR025158	Holt et al., 2015, Proc Natl Acad Sci USA
SKP000790	5151_6#7	ERR025159	Holt et al., 2015, Proc Natl Acad Sci USA
SKP000791	5151_6#8	ERR025160	Holt et al., 2015, Proc Natl Acad Sci USA
SKP000792	5151_6#9	ERR025161	Holt et al., 2015, Proc Natl Acad Sci USA
SKP000793	5151_6#10	ERR025151	Holt et al., 2015, Proc Natl Acad Sci USA
SKP000794	5151_6#11	ERR025152	Holt et al., 2015, Proc Natl Acad Sci USA
SKP000795	5151_6#12	ERR025153	Holt et al., 2015, Proc Natl Acad Sci USA
SKP000176	5193_1#1	ERR025462	Holt et al., 2015, Proc Natl Acad Sci USA
SKP000209	5193_1#4	ERR025468	Holt et al., 2015, Proc Natl Acad Sci USA
SKP000224	5193_1#5	ERR025469	Holt et al., 2015, Proc Natl Acad Sci USA
SKP000245	5193_1#6	ERR025470	Holt et al., 2015, Proc Natl Acad Sci USA
SKP000748	5193_1#7	ERR025471	Holt et al., 2015, Proc Natl Acad Sci USA
SKP000252	5193_1#8	ERR025472	Holt et al., 2015, Proc Natl Acad Sci USA
SKP000256	5193_1#9	ERR025473	Holt et al., 2015, Proc Natl Acad Sci USA
SKP000260	5193_1#10	ERR025463	Holt et al., 2015, Proc Natl Acad Sci USA
SKP000263	5193_1#11	ERR025464	Holt et al., 2015, Proc Natl Acad Sci USA
SKP000301	5193_1#12	ERR025465	Holt et al., 2015, Proc Natl Acad Sci USA
SKP000303	5193_2#1	ERR025475	Holt et al., 2015, Proc Natl Acad Sci USA
SKP000322	5193_2#2	ERR025479	Holt et al., 2015, Proc Natl Acad Sci USA
SKP000326	5193_2#3	ERR025480	Holt et al., 2015, Proc Natl Acad Sci USA
SKP000328	5193_2#4	ERR025481	Holt et al., 2015, Proc Natl Acad Sci USA
SKP000330	5193_2#5	ERR025482	Holt et al., 2015, Proc Natl Acad Sci USA
SKP000334	5193_2#6	ERR025483	Holt et al., 2015, Proc Natl Acad Sci USA
SKP000749	5193_2#7	ERR025484	Holt et al., 2015, Proc Natl Acad Sci USA
SKP000339	5193_2#8	ERR025485	Holt et al., 2015, Proc Natl Acad Sci USA
SKP000343	5193_2#9	ERR025486	Holt et al., 2015, Proc Natl Acad Sci USA
SKP000347	5193_2#10	ERR025476	Holt et al., 2015, Proc Natl Acad Sci USA
SKP000352	5193_2#11	ERR025477	Holt et al., 2015, Proc Natl Acad Sci USA
SKP000362	5193_2#12	ERR025478	Holt et al., 2015, Proc Natl Acad Sci USA
SKP000422	5193_3#1	ERR025488	Holt et al., 2015, Proc Natl Acad Sci USA
SKP000433	5193_3#4	ERR025494	Holt et al., 2015, Proc Natl Acad Sci USA
SKP000436	5193_3#5	ERR025495	Holt et al., 2015, Proc Natl Acad Sci USA
SKP000449	5193_3#6	ERR025496	Holt et al., 2015, Proc Natl Acad Sci USA
SKP000453	5193_3#7	ERR025497	Holt et al., 2015, Proc Natl Acad Sci USA
SKP000460	5193_3#8	ERR025498	Holt et al., 2015, Proc Natl Acad Sci USA
SKP000461	5193_3#9	ERR025499	Holt et al., 2015, Proc Natl Acad Sci USA
SKP000464	5193_3#10	ERR025489	Holt et al., 2015, Proc Natl Acad Sci USA
SKP000467	5193_3#11	ERR025490	Holt et al., 2015, Proc Natl Acad Sci USA
SKP000470	5193_3#12	ERR025491	Holt et al., 2015, Proc Natl Acad Sci USA
SKP000473	5193_5#1	ERR025501	Holt et al., 2015, Proc Natl Acad Sci USA
SKP000476	5193_5#2	ERR025505	Holt et al., 2015, Proc Natl Acad Sci USA
SKP000482	5193_5#4	ERR025507	Holt et al., 2015, Proc Natl Acad Sci USA
SKP000488	5193_5#6	ERR025509	Holt et al., 2015, Proc Natl Acad Sci USA
SKP000751	5193_5#7	ERR025510	Holt et al., 2015, Proc Natl Acad Sci USA
SKP000490	5193_5#8	ERR025511	Holt et al., 2015, Proc Natl Acad Sci USA
SKP000491	5193_5#9	ERR025512	Holt et al., 2015, Proc Natl Acad Sci USA
SKP000492	5193_5#10	ERR025502	Holt et al., 2015, Proc Natl Acad Sci USA
SKP000494	5193_5#11	ERR025503	Holt et al., 2015, Proc Natl Acad Sci USA
SKP000497	5193_5#12	ERR025504	Holt et al., 2015, Proc Natl Acad Sci USA
SKP000500	5193_6#1	ERR025514	Holt et al., 2015, Proc Natl Acad Sci USA
SKP000503	5193_6#2	ERR025518	Holt et al., 2015, Proc Natl Acad Sci USA
SKP000504	5193_6#3	ERR025519	Holt et al., 2015, Proc Natl Acad Sci USA
SKP000505	5193_6#4	ERR025520	Holt et al., 2015, Proc Natl Acad Sci USA
SKP000530	5193_6#5	ERR025521	Holt et al., 2015, Proc Natl Acad Sci USA
SKP000531	5193_6#6	ERR025522	Holt et al., 2015, Proc Natl Acad Sci USA
SKP000752	5193_6#7	ERR025523	Holt et al., 2015, Proc Natl Acad Sci USA
SKP000532	5193_6#8	ERR025524	Holt et al., 2015, Proc Natl Acad Sci USA
SKP000533	5193_6#9	ERR025525	Holt et al., 2015, Proc Natl Acad Sci USA
SKP000534	5193_6#10	ERR025515	Holt et al., 2015, Proc Natl Acad Sci USA
SKP000535	5193_6#11	ERR025516	Holt et al., 2015, Proc Natl Acad Sci USA
SKP000536	5193_6#12	ERR025517	Holt et al., 2015, Proc Natl Acad Sci USA
SKP000602	5193_7#1	ERR025527	Holt et al., 2015, Proc Natl Acad Sci USA
SKP000608	5193_7#2	ERR025531	Holt et al., 2015, Proc Natl Acad Sci USA
SKP000613	5193_7#3	ERR025532	Holt et al., 2015, Proc Natl Acad Sci USA
SKP000616	5193_7#5	ERR025534	Holt et al., 2015, Proc Natl Acad Sci USA
SKP000619	5193_7#6	ERR025535	Holt et al., 2015, Proc Natl Acad Sci USA
SKP000754	5193_7#7	ERR025536	Holt et al., 2015, Proc Natl Acad Sci USA
SKP000627	5193_7#8	ERR025537	Holt et al., 2015, Proc Natl Acad Sci USA
SKP000629	5193_7#9	ERR025538	Holt et al., 2015, Proc Natl Acad Sci USA
SKP000638	5193_7#10	ERR025528	Holt et al., 2015, Proc Natl Acad Sci USA
SKP000724	5193_8#1	ERR025540	Holt et al., 2015, Proc Natl Acad Sci USA
SKP000725	5193_8#2	ERR025544	Holt et al., 2015, Proc Natl Acad Sci USA
SKP000726	5193_8#3	ERR025545	Holt et al., 2015, Proc Natl Acad Sci USA
SKP000727	5193_8#4	ERR025546	Holt et al., 2015, Proc Natl Acad Sci USA
SKP000729	5193_8#5	ERR025547	Holt et al., 2015, Proc Natl Acad Sci USA
SKP000730	5193_8#6	ERR025548	Holt et al., 2015, Proc Natl Acad Sci USA
SKP000756	5193_8#7	ERR025549	Holt et al., 2015, Proc Natl Acad Sci USA
SKP000732	5193_8#8	ERR025550	Holt et al., 2015, Proc Natl Acad Sci USA
SKP000733	5193_8#9	ERR025551	Holt et al., 2015, Proc Natl Acad Sci USA
SKP000734	5193_8#10	ERR025541	Holt et al., 2015, Proc Natl Acad Sci USA
SKP000735	5193_8#11	ERR025542	Holt et al., 2015, Proc Natl Acad Sci USA
SKP000736	5193_8#12	ERR025543	Holt et al., 2015, Proc Natl Acad Sci USA
SKP000367	5197_2#1	ERR025553	Holt et al., 2015, Proc Natl Acad Sci USA
SKP000372	5197_2#2	ERR025557	Holt et al., 2015, Proc Natl Acad Sci USA
SKP000378	5197_2#3	ERR025558	Holt et al., 2015, Proc Natl Acad Sci USA
SKP000381	5197_2#4	ERR025559	Holt et al., 2015, Proc Natl Acad Sci USA
SKP000389	5197_2#5	ERR025560	Holt et al., 2015, Proc Natl Acad Sci USA
SKP000394	5197_2#6	ERR025561	Holt et al., 2015, Proc Natl Acad Sci USA
SKP000396	5197_2#7	ERR025562	Holt et al., 2015, Proc Natl Acad Sci USA
SKP000750	5197_2#8	ERR025563	Holt et al., 2015, Proc Natl Acad Sci USA
SKP000404	5197_2#9	ERR025564	Holt et al., 2015, Proc Natl Acad Sci USA
SKP000412	5197_2#10	ERR025554	Holt et al., 2015, Proc Natl Acad Sci USA
SKP000413	5197_2#11	ERR025555	Holt et al., 2015, Proc Natl Acad Sci USA
SKP000417	5197_2#12	ERR025556	Holt et al., 2015, Proc Natl Acad Sci USA
SKP000537	5197_7#1	ERR025566	Holt et al., 2015, Proc Natl Acad Sci USA
SKP000541	5197_7#2	ERR025570	Holt et al., 2015, Proc Natl Acad Sci USA
SKP000550	5197_7#3	ERR025571	Holt et al., 2015, Proc Natl Acad Sci USA
SKP000569	5197_7#5	ERR025573	Holt et al., 2015, Proc Natl Acad Sci USA
SKP000571	5197_7#6	ERR025574	Holt et al., 2015, Proc Natl Acad Sci USA
SKP000753	5197_7#7	ERR025575	Holt et al., 2015, Proc Natl Acad Sci USA
SKP000577	5197_7#8	ERR025576	Holt et al., 2015, Proc Natl Acad Sci USA
SKP000650	5197_8#1	ERR025579	Holt et al., 2015, Proc Natl Acad Sci USA
SKP000659	5197_8#2	ERR025583	Holt et al., 2015, Proc Natl Acad Sci USA
SKP000663	5197_8#3	ERR025584	Holt et al., 2015, Proc Natl Acad Sci USA
SKP000673	5197_8#4	ERR025585	Holt et al., 2015, Proc Natl Acad Sci USA
SKP000680	5197_8#5	ERR025586	Holt et al., 2015, Proc Natl Acad Sci USA
SKP000688	5197_8#6	ERR025587	Holt et al., 2015, Proc Natl Acad Sci USA
SKP000755	5197_8#7	ERR025588	Holt et al., 2015, Proc Natl Acad Sci USA
SKP000692	5197_8#8	ERR025589	Holt et al., 2015, Proc Natl Acad Sci USA
SKP000710	5197_8#11	ERR025581	Holt et al., 2015, Proc Natl Acad Sci USA
SKP000723	5197_8#12	ERR025582	Holt et al., 2015, Proc Natl Acad Sci USA
SKP000809	5235_1#2	ERR025596	Holt et al., 2015, Proc Natl Acad Sci USA
SKP000810	5235_1#3	ERR025597	Holt et al., 2015, Proc Natl Acad Sci USA
SKP000811	5235_1#4	ERR025598	Holt et al., 2015, Proc Natl Acad Sci USA
SKP000813	5235_1#6	ERR025600	Holt et al., 2015, Proc Natl Acad Sci USA
SKP000815	5235_1#8	ERR025602	Holt et al., 2015, Proc Natl Acad Sci USA
SKP000816	5235_1#9	ERR025603	Holt et al., 2015, Proc Natl Acad Sci USA
SKP000818	5235_1#11	ERR025594	Holt et al., 2015, Proc Natl Acad Sci USA
SKP000820	5235_2#1	ERR025605	Holt et al., 2015, Proc Natl Acad Sci USA
SKP000821	5235_2#2	ERR025609	Holt et al., 2015, Proc Natl Acad Sci USA
SKP000822	5235_2#3	ERR025610	Holt et al., 2015, Proc Natl Acad Sci USA
SKP000823	5235_2#4	ERR025611	Holt et al., 2015, Proc Natl Acad Sci USA
SKP000824	5235_2#5	ERR025612	Holt et al., 2015, Proc Natl Acad Sci USA
SKP000825	5235_2#6	ERR025613	Holt et al., 2015, Proc Natl Acad Sci USA
SKP000826	5235_2#7	ERR025614	Holt et al., 2015, Proc Natl Acad Sci USA
SKP000827	5235_2#8	ERR025615	Holt et al., 2015, Proc Natl Acad Sci USA
SKP000830	5235_2#11	ERR025607	Holt et al., 2015, Proc Natl Acad Sci USA
SKP000831	5235_2#12	ERR025608	Holt et al., 2015, Proc Natl Acad Sci USA
SKP000832	5235_3#1	ERR025618	Holt et al., 2015, Proc Natl Acad Sci USA
SKP000833	5235_3#2	ERR025622	Holt et al., 2015, Proc Natl Acad Sci USA
SKP000835	5235_3#4	ERR025624	Holt et al., 2015, Proc Natl Acad Sci USA
SKP000836	5235_3#5	ERR025625	Holt et al., 2015, Proc Natl Acad Sci USA
SKP000837	5235_3#6	ERR025626	Holt et al., 2015, Proc Natl Acad Sci USA
SKP000838	5235_3#7	ERR025627	Holt et al., 2015, Proc Natl Acad Sci USA
SKP000839	5235_3#8	ERR025628	Holt et al., 2015, Proc Natl Acad Sci USA
SKP000840	5235_3#9	ERR025629	Holt et al., 2015, Proc Natl Acad Sci USA
SKP000843	5235_3#11	ERR025620	Holt et al., 2015, Proc Natl Acad Sci USA
SKP000847	5235_3#12	ERR025621	Holt et al., 2015, Proc Natl Acad Sci USA
SKP000848	5235_5#1	ERR025631	Holt et al., 2015, Proc Natl Acad Sci USA
SKP000849	5235_5#2	ERR025635	Holt et al., 2015, Proc Natl Acad Sci USA
SKP000852	5235_5#5	ERR025638	Holt et al., 2015, Proc Natl Acad Sci USA
SKP000853	5235_5#6	ERR025639	Holt et al., 2015, Proc Natl Acad Sci USA
SKP000854	5235_5#8	ERR025641	Holt et al., 2015, Proc Natl Acad Sci USA
SKP000857	5235_5#11	ERR025633	Holt et al., 2015, Proc Natl Acad Sci USA
SKP000860	5235_6#2	ERR025648	Holt et al., 2015, Proc Natl Acad Sci USA
SKP000861	5235_6#3	ERR025649	Holt et al., 2015, Proc Natl Acad Sci USA
SKP000863	5235_6#5	ERR025651	Holt et al., 2015, Proc Natl Acad Sci USA
SKP000864	5235_6#6	ERR025652	Holt et al., 2015, Proc Natl Acad Sci USA
SKP000844	5235_6#7	ERR025653	Holt et al., 2015, Proc Natl Acad Sci USA
SKP000865	5235_6#8	ERR025654	Holt et al., 2015, Proc Natl Acad Sci USA
SKP000866	5235_6#9	ERR025655	Holt et al., 2015, Proc Natl Acad Sci USA
SKP000867	5235_6#10	ERR025645	Holt et al., 2015, Proc Natl Acad Sci USA
SKP000868	5235_6#11	ERR025646	Holt et al., 2015, Proc Natl Acad Sci USA
SKP000869	5235_6#12	ERR025647	Holt et al., 2015, Proc Natl Acad Sci USA
SKP000870	5235_7#1	ERR025657	Holt et al., 2015, Proc Natl Acad Sci USA
SKP000871	5235_7#2	ERR025661	Holt et al., 2015, Proc Natl Acad Sci USA
SKP000872	5235_7#3	ERR025662	Holt et al., 2015, Proc Natl Acad Sci USA
SKP000873	5235_7#4	ERR025663	Holt et al., 2015, Proc Natl Acad Sci USA
SKP000874	5235_7#5	ERR025664	Holt et al., 2015, Proc Natl Acad Sci USA
SKP000875	5235_7#6	ERR025665	Holt et al., 2015, Proc Natl Acad Sci USA
SKP000845	5235_7#7	ERR025666	Holt et al., 2015, Proc Natl Acad Sci USA
SKP000876	5235_7#8	ERR025667	Holt et al., 2015, Proc Natl Acad Sci USA
SKP000877	5235_7#9	ERR025668	Holt et al., 2015, Proc Natl Acad Sci USA
SKP000878	5235_7#10	ERR025658	Holt et al., 2015, Proc Natl Acad Sci USA
SKP000879	5235_7#11	ERR025659	Holt et al., 2015, Proc Natl Acad Sci USA
SKP000880	5235_7#12	ERR025660	Holt et al., 2015, Proc Natl Acad Sci USA
SKP000112	5235_8#2	ERR025673	Holt et al., 2015, Proc Natl Acad Sci USA
SKP000121	5235_8#3	ERR025674	Holt et al., 2015, Proc Natl Acad Sci USA
SKP000122	5235_8#4	ERR025675	Holt et al., 2015, Proc Natl Acad Sci USA
SKP000129	5235_8#5	ERR025676	Holt et al., 2015, Proc Natl Acad Sci USA
SKP000747	5235_8#6	ERR025677	Holt et al., 2015, Proc Natl Acad Sci USA
SKP000136	5235_8#7	ERR025678	Holt et al., 2015, Proc Natl Acad Sci USA
SKP000139	5235_8#8	ERR025679	Holt et al., 2015, Proc Natl Acad Sci USA
SKP000140	5235_8#9	ERR025680	Holt et al., 2015, Proc Natl Acad Sci USA
SKP000162	5235_8#10	ERR025671	Holt et al., 2015, Proc Natl Acad Sci USA
SKP000796	5299_1#1	ERR025979	Holt et al., 2015, Proc Natl Acad Sci USA
SKP000797	5299_1#2	ERR025983	Holt et al., 2015, Proc Natl Acad Sci USA
SKP000798	5299_1#3	ERR025984	Holt et al., 2015, Proc Natl Acad Sci USA
SKP000799	5299_1#4	ERR025985	Holt et al., 2015, Proc Natl Acad Sci USA
SKP000802	5299_1#7	ERR025988	Holt et al., 2015, Proc Natl Acad Sci USA
SKP000803	5299_1#8	ERR025989	Holt et al., 2015, Proc Natl Acad Sci USA
SKP000804	5299_1#9	ERR025990	Holt et al., 2015, Proc Natl Acad Sci USA
SKP000805	5299_1#10	ERR025980	Holt et al., 2015, Proc Natl Acad Sci USA
SKP000806	5299_1#11	ERR025981	Holt et al., 2015, Proc Natl Acad Sci USA
SKP000807	5299_1#12	ERR025982	Holt et al., 2015, Proc Natl Acad Sci USA
SKP000881	5299_7#1	ERR025992	Holt et al., 2015, Proc Natl Acad Sci USA
SKP000882	5299_7#2	ERR025994	Holt et al., 2015, Proc Natl Acad Sci USA
SKP000883	5299_7#3	ERR025995	Holt et al., 2015, Proc Natl Acad Sci USA
SKP000884	5299_7#4	ERR025996	Holt et al., 2015, Proc Natl Acad Sci USA
SKP000885	5299_7#5	ERR025997	Holt et al., 2015, Proc Natl Acad Sci USA
SKP000886	5299_7#6	ERR025998	Holt et al., 2015, Proc Natl Acad Sci USA
SKP000846	5299_7#7	ERR025999	Holt et al., 2015, Proc Natl Acad Sci USA
SKP000887	5299_7#8	ERR026000	Holt et al., 2015, Proc Natl Acad Sci USA
SKP000888	5299_7#9	ERR026001	Holt et al., 2015, Proc Natl Acad Sci USA
SKP000889	5299_7#10	ERR025993	Holt et al., 2015, Proc Natl Acad Sci USA
NTUH-K2044	Klebsiella_pneumoniae_subsp_pneumoniae_NTUH-K2044_v1	AP006725.1 / AP006726.1	Wu et al., 2009, J Bacteriol
ATCC 43816 KPPR1	CP009208.1.gb	CP009208.1	Broberg et al., 2014, Genome Announc
Kp52.145	FO834906.1.embl	FO834906.1	Bialek-Davenet et al., 2014, Emerging Infect Dis
